# Supplementary material for: A Core Genome Multilocus Sequence Typing Scheme for Pseudomonas aeruginosa
Source: Front Microbiol. 2020 May 26;11:1049. doi: 10.3389/fmicb.2020.01049 (PMC7264379; doi:10.3389/fmicb.2020.01049)
Supplement: Supplementary file 2 [file Table_1.xlsx]

## Sheet: Supplementary Table 1
Supplementary Table 1. List of all P. aeruginosa genomes (complete genome, contigs, scaffold or chromosome level genome sequences) obtained from NCBI RefSeq database in September 2018.
Legend:
Genome Assembly Level:	Complete genomes were used to create the cgMLST scheme, draft genomes at the levels of contigs, scaffold or chromosome were used to validate the scheme.
Genomes used for the construction of the cgMLST scheme:	Create the cgMLST scheme: complete genomes used to create the cgMLST scheme.
	Validate the scheme: draft genomes (contigs, scaffold or chromosome level genome sequences) used to validate the scheme.
	Genomes with 200 or more contigs: not included in the construction of the cgMLST shceme.
	Absence of one or more MLST loci: not included for the construction of the cgMLST shceme.
Contig Count (Assembled):	This column displays the number of contigs for each genome. Only genomes with less than 200 contigs were used to validate the cgMLST scheme.
N50 (Assembled):	n/a: genomes presented a single contig and therefore do not have a N50 value
Sequence Type:	Housekeeping genes: acsA, aroE, guaA, mutL, nuoD, ppsA, trpE analyzed to determine the MLST allelic profile according to P. aeruginosa pubMLST.
	(~): Assigned when a new allelic profile was determined in study (these correspond to ST numbers ≥4000)
	(U): Assigned when one of the seven MLST loci was not found.
										Multilocus Sequence Typing
Genome Assembly Level	RefSeq assembly accession	Genomes used for the construction of the cgMLST scheme	Contig Count (Assembled)	N50 (Assembled)	Country	Year	Disease	Host	Source isolation	Sequence Type (ST)	acsA	aroE	guaA	mutL	nuoD	ppsA	trpE
Complete genome	GCF_000006765.1_ASM676v1_genomic.fna	Create the cgMLST scheme	1	n/a	Australia	1954	Unknown	Human	Wound	549	7	5	12	3	4	1	7
Complete genome	GCF_000014625.1_ASM1462v1_genomic.fna	Create the cgMLST scheme	1	n/a	United States	1995	Unknown	Unknown	Unknown	253	4	4	16	12	1	6	3
Complete genome	GCF_000017205.1_ASM1720v1_genomic.fna	Create the cgMLST scheme	1	n/a	Unknown	Unknown	Unknown	Unknown	Unknown	1195	87	34	43	37	53	107	126
Complete genome	GCF_000026645.1_ASM2664v1_genomic.fna	Create the cgMLST scheme	1	n/a	United Kingdom	1988	Unknown	Human	Unknown	146	6	5	11	3	4	23	1
Chromosome	GCF_000148745.1_ASM14874v1_genomic.fna	Validate the scheme	1	n/a	Unknown	Unknown	Unknown	Human	Cornea of a patient with ulcerative keratitis	235	38	11	3	13	1	2	4
Scaffold	GCF_000152545.1_ASM15254v1_genomic.fna	Validate the scheme	1	n/a	Unknown	Unknown	Unknown	Human	Sputum of a 14 mo old infant with cystic fibrosis	5076	6	6	4~	3~	3	4	7
Chromosome	GCF_000168335.1_ASM16833v1_genomic.fna	Validate the scheme	1	n/a	Unknown	Unknown	Cystic fibrosis	Human	Unknown	1394	11	5	6	3	74	13	7
Chromosome	GCF_000223945.1_ASM22394v2_genomic.fna	Validate the scheme	1	n/a	Unknown	Unknown	Unknown	Unknown	Unknown	277	39	5	9	11	27	5	2
Chromosome	GCF_000223965.1_ASM22396v2_genomic.fna	Validate the scheme	1	n/a	Unknown	Unknown	Unknown	Unknown	Unknown	277	39	5	9	11	27	5	2
Complete genome	GCF_000226155.1_ASM22615v1_genomic.fna	Create the cgMLST scheme	1	n/a	China	1996	Unknown	Unknown	Unknown	1239	16	5	1	3	4	15	7
Complete genome	GCF_000271365.1_ASM27136v1_genomic.fna	Create the cgMLST scheme	1	n/a	Denmark	Unknown	Unknown	Unknown	Unknown	386	17	5	11	18	4	10	3
Complete genome	GCF_000271985.2_ASM27198v2_genomic.fna	Create the cgMLST scheme	1	n/a	China	Unknown	Unknown	Environmental	Soil	2619	17	5	1	3	4	4	3
Complete genome	GCF_000284555.1_ASM28455v1_genomic.fna	Create the cgMLST scheme	1	n/a	Japan	2002	Unknown	Human	Urine	235	38	11	3	13	1	2	4
Complete genome	GCF_000359505.1_ASM35950v1_genomic.fna	Create the cgMLST scheme	1	n/a	Unknown	Unknown	Unknown	Unknown	Unknown	1024	2	4	24	3	1	6	25
Scaffold	GCF_000408865.1_Pseu_aeru_PAK_V1_genomic.fna	Validate the scheme	1	n/a	Unknown	Unknown	Unknown	Unknown	Unknown	693	11	5	11	11	4	4	14
Complete genome	GCF_000414035.1_ASM41403v1_genomic.fna	Create the cgMLST scheme	1	n/a	Germany	Unknown	Cystic fibrosis	Human	Unknown	198	11	5	11	11	3	27	7
Chromosome	GCF_000468555.2_ASM46855v1_genomic.fna	Validate the scheme	1	n/a	Unknown	Unknown	Unknown	Unknown	Unknown	549	7	5	12	3	4	1	7
Chromosome	GCF_000468935.2_ASM46893v1_genomic.fna	Validate the scheme	1	n/a	Unknown	Unknown	Unknown	Unknown	Unknown	4099	11	55	11	3	4	4	45~
Complete genome	GCF_000473745.2_ASM47374v3_genomic.fna	Create the cgMLST scheme	1	n/a	India	2013	Unknown	Human	Corneal button from patient with corneal keratitis	823	32	13	24	13	1	6	25
Chromosome	GCF_000484495.2_ASM48449v1_genomic.fna	Validate the scheme	1	n/a	United States	Unknown	Cystic fibrosis	Human	Unknown	549	7	5	12	3	4	1	7
Chromosome	GCF_000484545.2_ASM48454v1_genomic.fna	Validate the scheme	1	n/a	Unknown	Unknown	Cystic fibrosis	Human	Unknown	549	7	5	12	3	4	1	7
Complete genome	GCF_000496455.2_ASM49645v2_genomic.fna	Create the cgMLST scheme	1	n/a	France	1997	Assymptomatic carrier	Human	Patient (nose)	395	6	5	1	1	1	12	1
Complete genome	GCF_000496605.2_ASM49660v2_genomic.fna	Create the cgMLST scheme	1	n/a	China	Unknown	Respiratory tract infections	Human	Unknown	782	15	3	3	11	1	15	1
Complete genome	GCF_000496645.1_ASM49664v1_genomic.fna	Create the cgMLST scheme	1	n/a	Unknown	Unknown	Unknown	Unknown	Unknown	782	15	3	3	11	1	15	1
Complete genome	GCF_000504045.1_ASM50404v1_genomic.fna	Create the cgMLST scheme	1	n/a	India	Unknown	Unknown	Environmental	T-HCH contaminated soil	2689	5	8	3	5	1	11	3
Complete genome	GCF_000508765.1_ASM50876v1_genomic.fna	Create the cgMLST scheme	1	n/a	United Kingdom	2000	Unknown	Human	Unknown	146	6	5	11	3	4	23	1
Complete genome	GCF_000510305.1_ASM51030v1_genomic.fna	Create the cgMLST scheme	1	n/a	Germany	Unknown	Cystic fibrosis	Human	Cystic fibrosis	299	17	5	36	3	3	7	3
Complete genome	GCF_000524595.1_ASM52459v1_genomic.fna	Create the cgMLST scheme	1	n/a	Malaysia	Unknown	Unknown	Unknown	Unknown	4012	40	5	30	5	3	33	14
Complete genome	GCF_000568855.2_ASM56885v2_genomic.fna	Create the cgMLST scheme	1	n/a	Unknown	Unknown	Unknown	Unknown	Unknown	693	11	5	11	11	4	4	14
Chromosome	GCF_000583895.1_ASM58389v1_genomic.fna	Validate the scheme	1	n/a	Canada	2007	Unknown	Human	Unknown	146	6	5	11	3	4	23	1
Chromosome	GCF_000583915.1_ASM58391v1_genomic.fna	Validate the scheme	1	n/a	Canada	2006	Unknown	Human	Unknown	146	6	5	11	3	4	23	1
Chromosome	GCF_000583935.1_ASM58393v1_genomic.fna	Validate the scheme	1	n/a	United Kingdom	1998	Unknown	Human	Unknown	146	6	5	11	3	4	23	1
Chromosome	GCF_000583955.1_ASM58395v1_genomic.fna	Validate the scheme	1	n/a	United Kingdom	2003	Unknown	Human	Unknown	146	6	5	11	3	4	23	1
Chromosome	GCF_000583975.1_ASM58397v1_genomic.fna	Validate the scheme	1	n/a	Canada	2005	Unknown	Human	Unknown	146	6	5	11	3	4	23	1
Chromosome	GCF_000583995.1_ASM58399v1_genomic.fna	Validate the scheme	1	n/a	Canada	2005	Cystic fibrosis	Human	Unknown	683	6	5	11	3	4	4	1
Chromosome	GCF_000714515.1_ASM71451v1_genomic.fna	Validate the scheme	1	n/a	United States	2011	Unknown	Environmental	Water	155	28	5	36	3	3	13	7
Scaffold	GCF_000743405.1_PAG_genomic.fna	Validate the scheme	1	n/a	Unknown	Unknown	Unknown	Unknown	Unknown	155	28	5	36	3	3	13	7
Chromosome	GCF_000750905.1_PSE305_genomic.fna	Validate the scheme	1	n/a	Unknown	Unknown	Unknown	Unknown	Unknown	244	17	5	12	3	14	4	7
Chromosome	GCF_000763245.2_ASM76324v2_genomic.fna	Validate the scheme	1	n/a	Brazil	2008	Unknown	Human	Catheter tip	277	39	5	9	11	27	5	2
Complete genome	GCF_000816985.1_ASM81698v1_genomic.fna	Create the cgMLST scheme	1	n/a	United States	2012	Cancer	Human	Pubic bone	485	11	76	5	3	61	14	3
Complete genome	GCF_000829255.1_ASM82925v1_genomic.fna	Create the cgMLST scheme	1	n/a	Japan	2012	Unknown	Human	Urinary catheter	235	38	11	3	13	1	2	4
Complete genome	GCF_000829275.1_ASM82927v1_genomic.fna	Create the cgMLST scheme	1	n/a	Japan	2012	Unknown	Human	Urinary catheter	235	38	11	3	13	1	2	4
Complete genome	GCF_000829885.1_ASM82988v1_genomic.fna	Create the cgMLST scheme	1	n/a	United States	1979	Cystic fibrosis	Human	Sputum	111	17	5	5	4	4	4	3
Complete genome	GCF_000981825.1_ASM98182v1_genomic.fna	Create the cgMLST scheme	1	n/a	Netherlands	2012	Unknown	Human	Unknown	111	17	5	5	4	4	4	3
Complete genome	GCF_001045685.1_ASM104568v1_genomic.fna	Create the cgMLST scheme	1	n/a	Unknown	Unknown	Unknown	Unknown	Unknown	4019	175	5	1	11	3	6	7
Complete genome	GCF_001077475.1_ASM107747v1_genomic.fna	Create the cgMLST scheme	1	n/a	China	2009	Unknown	Rice	Cultura de celulas	4010	40	5	11	5	4	28	37
Contig	GCF_001086805.1_ASM108680v1_genomic.fna	Validate the scheme	1	n/a	United States	2014	Unknown	Human	Associated infection	235	38	11	3	13	1	2	4
Complete genome	GCF_001293085.1_ASM129308v1_genomic.fna	Create the cgMLST scheme	1	n/a	China	2014	Unknown	Hospital environment	Hospital sewage	782	15	3	3	11	1	15	1
Complete genome	GCF_001447845.1_ASM144784v1_genomic.fna	Create the cgMLST scheme	1	n/a	Unknown	Unknown	Unknown	Human	Skin wound of burn human patient	3090	40	5	36	153	3	7	19
Complete genome	GCF_001457615.1_NCTC10332_genomic.fna	Create the cgMLST scheme	1	n/a	Czech republic	1963	Unknown	Unknown	Unknown	4019	175	5	1	11	3	6	7
Complete genome	GCF_001482325.1_ASM148232v1_genomic.fna	Create the cgMLST scheme	1	n/a	Unknown	Unknown	Unknown	Human	Blood sample	152	6	5	19	3	4	6	7
Complete genome	GCF_001515845.2_ASM151584v2_genomic.fna	Create the cgMLST scheme	1	n/a	United States	2012	Cancer	Human	Unknown	155	28	5	36	3	3	13	7
Complete genome	GCF_001515915.2_ASM151591v2_genomic.fna	Create the cgMLST scheme	1	n/a	United States	2012	Cancer	Human	Unknown	155	28	5	36	3	3	13	7
Complete genome	GCF_001516005.1_ASM151600v1_genomic.fna	Create the cgMLST scheme	1	n/a	United States	2012	Cancer	Human	Unknown	4098	16	10	5	3	64~	42	7
Complete genome	GCF_001516105.1_ASM151610v1_genomic.fna	Create the cgMLST scheme	1	n/a	United States	2012	Cancer	Human	Unknown	132	6	20	1	3	4	4	2
Complete genome	GCF_001516165.2_ASM151616v2_genomic.fna	Create the cgMLST scheme	1	n/a	United States	2012	Cancer	Human	Unknown	244	17	5	12	3	14	4	7
Complete genome	GCF_001516185.2_ASM151618v2_genomic.fna	Create the cgMLST scheme	1	n/a	United States	2012	Cancer	Human	Unknown	17	11	5	1	7	9	4	7
Complete genome	GCF_001516205.2_ASM151620v2_genomic.fna	Create the cgMLST scheme	1	n/a	United States	2012	Cancer	Human	Unknown	27	6	5	6	7	4	6	7
Complete genome	GCF_001516225.2_ASM151622v2_genomic.fna	Create the cgMLST scheme	1	n/a	United States	2012	Cancer	Human	Unknown	959	6	5	11	7	3	70	19
Complete genome	GCF_001516245.2_ASM151624v2_genomic.fna	Create the cgMLST scheme	1	n/a	United States	2012	Cancer	Human	Unknown	1295	11	5	124	67	4	115	3
Complete genome	GCF_001516265.1_ASM151626v1_genomic.fna	Create the cgMLST scheme	1	n/a	United States	2012	Cancer	Human	Unknown	111	17	5	5	4	4	4	3
Complete genome	GCF_001516305.2_ASM151630v2_genomic.fna	Create the cgMLST scheme	1	n/a	United States	2012	Cancer	Human	Unknown	3050	4	5	6	3	4	4	19
Complete genome	GCF_001516325.2_ASM151632v2_genomic.fna	Create the cgMLST scheme	1	n/a	United States	2012	Cancer	Human	Unknown	389	17	22	5	3	1	14	3
Complete genome	GCF_001516345.1_ASM151634v1_genomic.fna	Create the cgMLST scheme	1	n/a	United States	2012	Cancer	Human	Unknown	1105	23	5	12	30	1	4	7
Complete genome	GCF_001516365.2_ASM151636v2_genomic.fna	Create the cgMLST scheme	1	n/a	United States	2012	Cancer	Human	Unknown	253	4	4	16	12	1	6	3
Complete genome	GCF_001516385.1_ASM151638v1_genomic.fna	Create the cgMLST scheme	1	n/a	United States	2012	Cancer	Human	Unknown	253	4	4	16	12	1	6	3
Complete genome	GCF_001518975.1_ASM151897v1_genomic.fna	Create the cgMLST scheme	1	n/a	United States	2013	Unknown	Bos taurus	Nasopharynx	4044	11	8	19	115	4	13	18
Complete genome	GCF_001542795.2_ASM154279v2_genomic.fna	Create the cgMLST scheme	1	n/a	United States	2012	Cancer	Human	Unknown	257	35	24	36	11	4	15	14
Complete genome	GCF_001542835.1_ASM154283v1_genomic.fna	Create the cgMLST scheme	1	n/a	United States	2012	Cancer	Human	Unknown	155	28	5	36	3	3	13	7
Complete genome	GCF_001547955.1_ASM154795v1_genomic.fna	Create the cgMLST scheme	1	n/a	Japan	2014	Urinary infection	Human	Unknown	357	2	4	5	3	1	6	11
Complete genome	GCF_001548135.1_ASM154813v1_genomic.fna	Create the cgMLST scheme	1	n/a	Japan	1989	Unknown	Human	Unknown	2619	17	5	1	3	4	4	3
Complete genome	GCF_001548335.1_ASM154833v1_genomic.fna	Create the cgMLST scheme	1	n/a	Nepal	2012	Urinary catheter	Human	Unknown	1047	18	8	5	5	1	6	4
Complete genome	GCF_001594325.2_ASM159432v2_genomic.fna	Create the cgMLST scheme	1	n/a	United States	2012	Cancer	Human	Unknown	198	11	5	11	11	3	27	7
Complete genome	GCF_001606045.1_ASM160604v1_genomic.fna	Create the cgMLST scheme	1	n/a	China	2013	Unknown	Environmental	Soil	2362	6	5	1	29	92	4	68
Complete genome	GCF_001618925.1_ASM161892v1_genomic.fna	Create the cgMLST scheme	1	n/a	Netherlands	2014	Nosocomial infection	Human	Unknown	155	28	5	36	3	3	13	7
Complete genome	GCF_001632245.1_ASM163224v1_genomic.fna	Create the cgMLST scheme	1	n/a	Unknown	Unknown	Wound	Human	Combat injury wound	313	47	8	7	6	8	11	40
Complete genome	GCF_001679685.1_ASM167968v1_genomic.fna	Create the cgMLST scheme	1	n/a	China	2012	Respiratory disease	Human	Sputum	389	17	22	5	3	1	14	3
Complete genome	GCF_001687285.1_ASM168728v1_genomic.fna	Create the cgMLST scheme	1	n/a	Hong Kong	Unknown	Sputum	Human	Unknown	155	28	5	36	3	3	13	7
Complete genome	GCF_001721745.1_ASM172174v1_genomic.fna	Create the cgMLST scheme	1	n/a	China	2013	Ventilator associated pneumonia	Human	Sputum	1971	32	190	3	62	8	7	26
Complete genome	GCF_001721765.1_ASM172176v1_genomic.fna	Create the cgMLST scheme	1	n/a	China	2013	Ventilator associated pneumonia	Human	Sputum	1971	32	190	3	62	8	7	26
Complete genome	GCF_001721785.1_ASM172178v1_genomic.fna	Create the cgMLST scheme	1	n/a	China	2014	Ventilator associated pneumonia	Human	Sputum	1971	32	190	3	62	8	7	26
Complete genome	GCF_001721805.1_ASM172180v1_genomic.fna	Create the cgMLST scheme	1	n/a	China	2014	Ventilator associated pneumonia	Human	Sputum	1971	32	190	3	62	8	7	26
Complete genome	GCF_001721825.1_ASM172182v1_genomic.fna	Create the cgMLST scheme	1	n/a	China	2014	Ventilator associated pneumonia	Human	Sputum	1971	32	190	3	62	8	7	26
Complete genome	GCF_001721845.1_ASM172184v1_genomic.fna	Create the cgMLST scheme	1	n/a	China	2014	Ventilator associated pneumonia	Human	Sputum	1971	32	190	3	62	8	7	26
Complete genome	GCF_001722005.2_ASM172200v2_genomic.fna	Create the cgMLST scheme	1	n/a	China	2013	Unknown	Human	soil	316	13	8	9	3	1	6	9
Complete genome	GCF_001722025.1_ASM172202v1_genomic.fna	Create the cgMLST scheme	1	n/a	China	2014	Ventilator associated pneumonia	Human	Sputum	1971	32	190	3	62	8	7	26
Complete genome	GCF_001722045.1_ASM172204v1_genomic.fna	Create the cgMLST scheme	1	n/a	China	2014	Ventilator associated pneumonia	Human	Sputum	1971	32	190	3	62	8	7	26
Complete genome	GCF_001729505.1_ASM172950v1_genomic.fna	Create the cgMLST scheme	1	n/a	Unknown	Unknown	Unknown	Human	Infected wound	549	7	5	12	3	4	1	7
Complete genome	GCF_001750705.1_ASM175070v1_genomic.fna	Create the cgMLST scheme	1	n/a	China	2015	Unknown	Environmental	wastewater	27	6	5	6	7	4	6	7
Complete genome	GCF_001792835.1_ASM179283v1_genomic.fna	Create the cgMLST scheme	1	n/a	Brazil	1997	Unknown	Human	Urine	277	39	5	9	11	27	5	2
Complete genome	GCF_001792855.1_ASM179285v1_genomic.fna	Create the cgMLST scheme	1	n/a	Brazil	2007	Unknown	Human	Endotracheal aspirate	277	39	5	9	11	27	5	2
Complete genome	GCF_001792875.1_ASM179287v1_genomic.fna	Create the cgMLST scheme	1	n/a	Brazil	2011	Unknown	Human	Bloodstream	277	39	5	9	11	27	5	2
Complete genome	GCF_001870265.1_ASM187026v1_genomic.fna	Create the cgMLST scheme	1	n/a	Brazil	2006	Unknown	Human	Endotracheal aspirate	277	39	5	9	11	27	5	2
Complete genome	GCF_001874465.1_ASM187446v1_genomic.fna	Create the cgMLST scheme	1	n/a	United States	2008	Unknown	Environmental	Wastewater	308	13	4	5	5	12	7	15
Contig	GCF_001874805.1_ASM187480v1_genomic.fna	Validate the scheme	1	n/a	Unknown	Unknown	Unknown	Unknown	Unknown	235	38	11	3	13	1	2	4
Complete genome	GCF_001879525.1_ASM187952v1_genomic.fna	Create the cgMLST scheme	1	n/a	Unknown	Unknown	Unknown	Unknown	Lindberg collection	260	14	5	10	7	4	13	7
Complete genome	GCF_001900195.1_ASM190019v1_genomic.fna	Create the cgMLST scheme	1	n/a	United Kingdom	2013	Unknown	Mouse	Murine model	387	28	5	11	11	4	12	3
Complete genome	GCF_001900225.1_ASM190022v1_genomic.fna	Create the cgMLST scheme	1	n/a	United Kingdom	2013	Unknown	Mouse	Murine model	387	28	5	11	11	4	12	3
Complete genome	GCF_001900265.1_ASM190026v1_genomic.fna	Create the cgMLST scheme	1	n/a	Netherlands	2013	Unknown	Human	Unknown	387	28	5	11	11	4	12	3
Complete genome	GCF_002075065.1_ASM207506v1_genomic.fna	Create the cgMLST scheme	1	n/a	Hong Kong	Unknown	Unknown	Human	Unknown	550	119	10	3	5	64	6	77
Complete genome	GCF_002085605.1_ASM208560v1_genomic.fna	Create the cgMLST scheme	1	n/a	Netherlands	Unknown	Unknown	Human	Unknown	111	17	5	5	4	4	4	3
Complete genome	GCF_002085755.1_ASM208575v1_genomic.fna	Create the cgMLST scheme	1	n/a	Canada	2014	Respiratory failure	Human	Sputum	235	38	11	3	13	1	2	4
Complete genome	GCF_002104595.1_ASM210459v1_genomic.fna	Create the cgMLST scheme	1	n/a	Singapore	2015	Unknown	Human	Sputum	308	13	4	5	5	12	7	15
Complete genome	GCF_002104615.1_ASM210461v1_genomic.fna	Create the cgMLST scheme	1	n/a	Singapore	2015	Unknown	Human	Sputum	308	13	4	5	5	12	7	15
Chromosome	GCF_002116945.1_ASM211694v1_genomic.fna	Validate the scheme	1	n/a	Colombia	2004	Unknown	Environmental	Crude oil	918	15	5	1	3	15	12	2
Chromosome	GCF_002116985.1_ASM211698v1_genomic.fna	Validate the scheme	1	n/a	Colombia	2004	Unknown	Environmental	Crude oil	1054	11	5	78	6	3	4	14
Chromosome	GCF_002117025.1_ASM211702v1_genomic.fna	Validate the scheme	1	n/a	Colombia	2004	Unknown	Alluvial plain	Cow manure	970	6	5	11	3	4	3	3
Chromosome	GCF_002117045.1_ASM211704v1_genomic.fna	Validate the scheme	1	n/a	Colombia	2004	Unknown	Alluvial plain	Oily sludge	5072	15	121	36	5~	4	15	8
Complete genome	GCF_002192475.1_ASM219247v1_genomic.fna	Create the cgMLST scheme	1	n/a	Mexico	2006	Ventilator-associated pneumonia	Human	Bronchial washing	309	13	8	9	3	1	17	15
Complete genome	GCF_002192495.1_ASM219249v1_genomic.fna	Create the cgMLST scheme	1	n/a	Mexico	2005	Ventilator-associated pneumonia	Human	Bronchial washing	308	13	4	5	5	12	7	15
Complete genome	GCF_002205335.1_ASM220533v1_genomic.fna	Create the cgMLST scheme	1	n/a	Mexico	2005	Ventilator-associated pneumonia	Human	Bronchial washing	4016	11	5	37	3	1	60	182
Complete genome	GCF_002205355.1_ASM220535v1_genomic.fna	Create the cgMLST scheme	1	n/a	Mexico	2006	Ventilator-associated pneumonia	Human	Bronchial washing	309	13	8	9	3	1	17	15
Complete genome	GCF_002205375.1_ASM220537v1_genomic.fna	Create the cgMLST scheme	1	n/a	Mexico	2014	Chiari malformation	Human	Blood sample	277	39	5	9	11	27	5	2
Complete genome	GCF_002208645.1_ASM220864v1_genomic.fna	Create the cgMLST scheme	1	n/a	Mexico	2012	Comunity-adquired pneumonia	Human	Blood sample	155	28	5	36	3	3	13	7
Complete genome	GCF_002215345.1_ASM221534v1_genomic.fna	Create the cgMLST scheme	1	n/a	Germany	2013	Unknown	Human	Blood sample	233	16	5	30	11	4	31	41
Complete genome	GCF_002223805.1_ASM222380v1_genomic.fna	Create the cgMLST scheme	1	n/a	China	2014	Unknown	Environmental	Halobiotic reed	253	4	4	16	12	1	6	3
Complete genome	GCF_002237405.1_ASM223740v1_genomic.fna	Create the cgMLST scheme	1	n/a	Ocean	2003	Unknown	Ocean	Pacific ocean	316	13	8	9	3	1	6	9
Complete genome	GCF_002237425.1_ASM223742v1_genomic.fna	Create the cgMLST scheme	1	n/a	Ocean	2003	Unknown	Ocean	Pacific ocean	316	13	8	9	3	1	6	9
Complete genome	GCF_002287725.2_ASM228772v2_genomic.fna	Create the cgMLST scheme	1	n/a	Canada	Unknown	Unknown	Dental environment	Dental unit waterline	4030	13	13	9	3	1	6	9
Complete genome	GCF_002411865.2_ASM241186v2_genomic.fna	Create the cgMLST scheme	1	n/a	Ghana	2015	UTI	Human	Urine	234	1	5	11	3	4	10	3
Complete genome	GCF_002442855.1_ASM244285v1_genomic.fna	Create the cgMLST scheme	1	n/a	Hong Kong	Unknown	Unknown	Human	Unknown	1239	16	5	1	3	4	15	7
Complete genome	GCF_002753655.1_ASM275365v1_genomic.fna	Create the cgMLST scheme	1	n/a	china	2013	Unknown	Human	Sputum	1420	5	163	25	5	1	20	125
Complete genome	GCF_002812825.1_ASM281282v1_genomic.fna	Create the cgMLST scheme	1	n/a	United States	2016	Unknown	Human	Urine	319	5	4	3	3	1	11	8
Complete genome	GCF_002812845.1_ASM281284v1_genomic.fna	Create the cgMLST scheme	1	n/a	United States	2014	Unknown	Human	Abscess	319	5	4	3	3	1	11	8
Complete genome	GCF_002812865.1_ASM281286v1_genomic.fna	Create the cgMLST scheme	1	n/a	United States	2016	Unknown	Human	Urine	4036	11	62	17	5	2	4	7
Complete genome	GCF_002812885.1_ASM281288v1_genomic.fna	Create the cgMLST scheme	1	n/a	United States	2016	Unknown	Human	Urine	4036	11	62	17	5	2	4	7
Complete genome	GCF_002812905.1_ASM281290v1_genomic.fna	Create the cgMLST scheme	1	n/a	United States	2016	Unknown	Human	Sputum	235	38	11	3	13	1	2	4
Complete genome	GCF_002812925.1_ASM281292v1_genomic.fna	Create the cgMLST scheme	1	n/a	United States	2016	Unknown	Human	Tracheal aspirate	235	38	11	3	13	1	2	4
Complete genome	GCF_002946935.1_ASM294693v1_genomic.fna	Create the cgMLST scheme	1	n/a	United States	2012	Cancer	Human	Urine	111	17	5	5	4	4	4	3
Complete genome	GCF_002968515.1_ASM296851v1_genomic.fna	Create the cgMLST scheme	1	n/a	Unknown	Unknown	Unknown	Unknown	Unknown	1712	16	5	30	11	4	31	7
Complete genome	GCF_002968585.1_ASM296858v1_genomic.fna	Create the cgMLST scheme	1	n/a	Unknown	Unknown	Unknown	Unknown	Unknown	235	38	11	3	13	1	2	4
Complete genome	GCF_002968655.1_ASM296865v1_genomic.fna	Create the cgMLST scheme	1	n/a	Unknown	Unknown	Unknown	Unknown	Unknown	308	13	4	5	5	12	7	15
Complete genome	GCF_002968695.1_ASM296869v1_genomic.fna	Create the cgMLST scheme	1	n/a	Unknown	Unknown	Unknown	Unknown	Unknown	233	16	5	30	11	4	31	41
Complete genome	GCF_002968755.1_ASM296875v1_genomic.fna	Create the cgMLST scheme	1	n/a	Unknown	Unknown	Unknown	Unknown	Unknown	1006	87	42	114	37	53	97	129
Complete genome	GCF_002968955.1_ASM296895v1_genomic.fna	Create the cgMLST scheme	1	n/a	Unknown	Unknown	Unknown	Unknown	Unknown	235	38	11	3	13	1	2	4
Complete genome	GCF_002997005.1_ASM299700v1_genomic.fna	Create the cgMLST scheme	1	n/a	Unknown	Unknown	Unknown	Unknown	Unknown	620	9	7	63	13	8	7	8
Contig	GCF_003000655.1_ASM300065v1_genomic.fna	Validate the scheme	1	n/a	Unknown	Unknown	Unknown	Unknown	Unknown	357	2	4	5	3	1	6	11
Complete genome	GCF_003025345.2_ASM302534v2_genomic.fna	Create the cgMLST scheme	1	n/a	India	2014	Unknown	Environmental	Unknown	3198	87	148	15	35	53	109	177
Complete genome	GCF_003028335.1_ASM302833v1_genomic.fna	Create the cgMLST scheme	1	n/a	United States	2012	Sacrum	Human	WOUND	4018	38	11~	3	13	1	2	4
Complete genome	GCF_003052005.2_ASM305200v2_genomic.fna	Create the cgMLST scheme	1	n/a	China	2017	Unknown	Human	Pure culture	277	39	5	9	11	27	5	2
Complete genome	GCF_003060845.1_ASM306084v1_genomic.fna	Create the cgMLST scheme	1	n/a	United States	2018	Unknown	Human	SOIL	296	44	8	5	3	15	6	26
Complete genome	GCF_003073615.1_ASM307361v1_genomic.fna	Create the cgMLST scheme	1	n/a	Unknown	Unknown	Unknown	Unknown	Unknown	233	16	5	30	11	4	31	41
Complete genome	GCF_003073695.1_ASM307369v1_genomic.fna	Create the cgMLST scheme	1	n/a	Unknown	Unknown	Unknown	Unknown	Unknown	1006	87	42	114	37	53	97	129
Complete genome	GCF_003073735.1_ASM307373v1_genomic.fna	Create the cgMLST scheme	1	n/a	Unknown	Unknown	Unknown	Unknown	Unknown	111	17	5	5	4	4	4	3
Complete genome	GCF_003073795.1_ASM307379v1_genomic.fna	Create the cgMLST scheme	1	n/a	Unknown	Unknown	Unknown	Unknown	Unknown	395	6	5	1	1	1	12	1
Complete genome	GCF_003073895.1_ASM307389v1_genomic.fna	Create the cgMLST scheme	1	n/a	Unknown	Unknown	Unknown	Unknown	Unknown	179	36	27	28	3	4	13	7
Chromosome	GCF_003074095.1_ASM307409v1_genomic.fna	Validate the scheme	1	n/a	Unknown	Unknown	Unknown	Unknown	Unknown	357	2	4	5	3	1	6	11
Chromosome	GCF_003074115.1_ASM307411v1_genomic.fna	Validate the scheme	1	n/a	Unknown	Unknown	Unknown	Unknown	Unknown	357	2	4	5	3	1	6	11
Complete genome	GCF_003193645.1_ASM319364v1_genomic.fna	Create the cgMLST scheme	1	n/a	Unknown	Unknown	Unknown	Unknown	Unknown	4015	89	30	64	26	4	24	32
Complete genome	GCF_003194245.1_ASM319424v1_genomic.fna	Create the cgMLST scheme	1	n/a	Switzerland	2013	Unknown	Human	Sputum	395	6	5	1	1	1	12	1
Complete genome	GCF_003204335.1_ASM320433v1_genomic.fna	Create the cgMLST scheme	1	n/a	Unknown	Unknown	Unknown	Unknown	Unknown	233	16	5	30	11	4	31	41
Complete genome	GCF_003206535.1_ASM320653v1_genomic.fna	Create the cgMLST scheme	1	n/a	Norway	2006	Unknown	Human	Tracheal secretions	233	16	5	30	11	4	31	41
Complete genome	GCF_003288335.1_ASM328833v1_genomic.fna	Create the cgMLST scheme	1	n/a	Unknown	Unknown	Unknown	Unknown	Unknown	4041	16	5	3	72	4	13	7
Complete genome	GCF_003288355.1_ASM328835v1_genomic.fna	Create the cgMLST scheme	1	n/a	Unknown	Unknown	Unknown	Unknown	Unknown	298	18	4	13	3	1	17	13
Complete genome	GCF_003288435.1_ASM328843v1_genomic.fna	Create the cgMLST scheme	1	n/a	Unknown	Unknown	Unknown	Unknown	Unknown	274	23	5	11	7	1	12	7
Complete genome	GCF_003319235.1_ASM331923v1_genomic.fna	Create the cgMLST scheme	1	n/a	china	Unknown	Unknown	Environmental	Soil	27	6	5	6	7	4	6	7
Contig	GCF_003324255.1_ASM332425v1_genomic.fna	Validate the scheme	1	n/a	Unknown	Unknown	Unknown	Unknown	Unknown	5015	18	8	139~	3	1	6	9
Contig	GCF_003324295.1_ASM332429v1_genomic.fna	Validate the scheme	1	n/a	Unknown	Unknown	Unknown	Unknown	Unknown	235	38	11	3	13	1	2	4
Contig	GCF_003324465.1_ASM332446v1_genomic.fna	Validate the scheme	1	n/a	Unknown	Unknown	Unknown	Unknown	Unknown	4098	16	10	5	3	64~	42	7
Complete genome	GCF_003369735.1_ASM336973v1_genomic.fna	Create the cgMLST scheme	1	n/a	South Korea	2009	Pneumonia	Human	Sputum	245	39	6	12	11	3	15	2
Complete genome	GCF_003369755.1_ASM336975v1_genomic.fna	Create the cgMLST scheme	1	n/a	South Korea	2009	Pneumonia	Human	Sputum	111	17	5	5	4	4	4	3
Complete genome	GCF_003369775.1_ASM336977v1_genomic.fna	Create the cgMLST scheme	1	n/a	South Korea	2009	Pneumonia	Human	Sputum	5063	1	5	11	5	4	15	260~
Complete genome	GCF_003408495.1_ASM340849v1_genomic.fna	Create the cgMLST scheme	1	n/a	South Korea	2009	Pneumonia	Human	Sputum	245	39	6	12	11	3	15	2
Complete genome	GCF_003429185.1_ASM342918v1_genomic.fna	Create the cgMLST scheme	1	n/a	United States	1999	Bacteremia	Human	Blood sample	5070	11	3	11	3	1	4~	60
Complete genome	GCF_003429205.1_ASM342920v1_genomic.fna	Create the cgMLST scheme	1	n/a	United States	2000	Bacteremia	Human	Blood sample	2167	11	143	1	7	3	94	26
Complete genome	GCF_003433235.1_ASM343323v1_genomic.fna	Create the cgMLST scheme	1	n/a	Colombia	2015	Sepse	Human	Blood	235	38	11	3	13	1	2	4
Complete genome	GCF_003571505.1_ASM357150v1_genomic.fna	Create the cgMLST scheme	1	n/a	Canada	2015	Unknown	Unknown	Unknown	654	17	5	26	3	4	4	26
Complete genome	GCF_003571805.1_ASM357180v1_genomic.fna	Create the cgMLST scheme	1	n/a	Unknown	Unknown	Unknown	Unknown	Unknown	233	16	5	30	11	4	31	41
Complete genome	GCF_900069025.1_ASM90006902v1_genomic.fna	Create the cgMLST scheme	1	n/a	Ghana	1997	Cystic fibrosis	Human	Sputum	387	28	5	11	11	4	12	3
Complete genome	GCF_900070375.1_PAO1OR_genomic.fna	Create the cgMLST scheme	1	n/a	Unknown	Unknown	Unknown	Unknown	Unknown	549	7	5	12	3	4	1	7
Complete genome	GCF_900095805.1_PA14Or_genomic.fna	Create the cgMLST scheme	1	n/a	Unknown	Unknown	Unknown	Unknown	Unknown	253	4	4	16	12	1	6	3
Complete genome	GCF_900149285.1_PcyII-10_genomic.fna	Create the cgMLST scheme	1	n/a	France	Unknown	Burn	Human	Unknown	1233	17	5	11	3	4	6	7
Complete genome	GCF_900185255.1_NN2_genomic.fna	Create the cgMLST scheme	1	n/a	Germany	1985	Unknown	Human	Cystic fibrosis lung	17	11	5	1	7	9	4	7
Complete genome	GCF_900243355.1_RW109_genomic.fna	Create the cgMLST scheme	1	n/a	Unknown	Unknown	Unknown	Unknown	Unknown	111	17	5	5	4	4	4	3
Contig	GCF_000223925.1_ASM22392v2_genomic.fna	Validate the scheme	2	6801503	Unknown	Unknown	Unknown	Unknown	Unknown	277	39	5	9	11	27	5	2
Scaffold	GCF_000407905.1_Pseu_aeru_MSH-10_V1_genomic.fna	Validate the scheme	2	4180504	Unknown	Unknown	Unknown	Unknown	Unknown	689	39	5	11	30	4	15	94
Scaffold	GCF_000481425.1_Pseu_aeru_BWH014_V1_genomic.fna	Validate the scheme	2	4794684	United States	2013	Unknown	Human	Foot wound	209	125	5	11	7	1	12	7
Scaffold	GCF_000481445.1_Pseu_aeru_BWH013_V1_genomic.fna	Validate the scheme	2	5120797	United States	2013	Unknown	Human	Sputum	170	36	5	29	7	4	10	7
Scaffold	GCF_000481845.1_Pseu_aeru_UDL_V1_genomic.fna	Validate the scheme	2	4810656	United States	Unknown	Unknown	Human	UTI	2621	11	3	11	3	3	10	10
Scaffold	GCF_000520235.1_Pseu_aeru_BWHPSA048_V1_genomic.fna	Validate the scheme	2	3117721	United States	2013	Unknown	Human	Urine	845	11	5	1	7	4	4	7
Chromosome	GCF_000626655.2_ASM62665v2_genomic.fna	Validate the scheme	2	6444091	Unknown	Unknown	Unknown	Unknown	Unknown	1129	22	5	91	3	4	4	7
Chromosome	GCF_000988505.1_ASM98850v1_genomic.fna	Validate the scheme	2	7099963	Netherlands	2013	Unknown	Human	Microbial mat materia	446	18	4	5	3	1	17	13
Contig	GCF_001483235.1_ASM148323v1_genomic.fna	Validate the scheme	2	6012170	China	2014	Unknown	Environmental	Formation water of oilfield produced fluid	267	19	5	12	11	11	4	14
Contig	GCF_002206285.2_ASM220628v2_genomic.fna	Validate the scheme	2	6680139	United States	2015	Colonization	Human	endotracheal aspirate	179	36	27	28	3	4	13	7
Contig	GCF_002927195.1_ASM292719v1_genomic.fna	Validate the scheme	2	5523337	Unknown	Unknown	Chronic obstructive pulmonary disease	Human	Unknown	175	28	22	5	3	3	14	19
Contig	GCF_003260415.1_ASM326041v1_genomic.fna	Validate the scheme	2	7141746	Unknown	Unknown	Unknown	Unknown	Unknown	179	36	27	28	3	4	13	7
Contig	GCF_003324275.1_ASM332427v1_genomic.fna	Validate the scheme	2	7020885	Unknown	Unknown	Unknown	Unknown	Unknown	235	38	11	3	13	1	2	4
Contig	GCF_003324405.1_ASM332440v1_genomic.fna	Validate the scheme	2	7079170	Unknown	Unknown	Unknown	Unknown	Unknown	111	17	5	5	4	4	4	3
Contig	GCF_900455255.1_43222_G01_genomic.fna	Validate the scheme	2	6529075	Unknown	1957	Unknown	Unknown	Unknown	395	6	5	1	1	1	12	1
Contig	GCF_900455425.1_43366_D01_genomic.fna	Validate the scheme	2	6673780	Unknown	1900/1970	Unknown	Unknown	Unknown	983	17	3	11	72	3	10	3
Contig	GCF_900455555.1_44927_G02_genomic.fna	Validate the scheme	2	6616826	Unknown	1900/1949	Unknown	Unknown	Unknown	244	17	5	12	3	14	4	7
Contig	GCF_900461635.1_44858_C01_genomic.fna	Validate the scheme	2	5691452	United Kingdom	1944	Unknown	Human	Urine	882	17	5	11	3	4	6	37
Scaffold	GCF_000480455.1_Pseu_aeru_3569_V1_genomic.fna	Validate the scheme	3	5741985	Unknown	Unknown	Unknown	Environmental	Environmental	164	1	5	1	11	4	10	10
Scaffold	GCF_000480495.1_Pseu_aeru_3567_V1_genomic.fna	Validate the scheme	3	5299050	Unknown	Unknown	Unknown	Environmental	Environmental	17	11	5	1	7	9	4	7
Scaffold	GCF_000480515.1_Pseu_aeru_3566_V1_genomic.fna	Validate the scheme	3	5922734	Unknown	Unknown	Unknown	Environmental	Environmental	17	11	5	1	7	9	4	7
Scaffold	GCF_000480615.1_Pseu_aeru_3094_V1_genomic.fna	Validate the scheme	3	2799439	Colombia	2006	Unknown	Environmental	Environmental	257	35	24	36	11	4	15	14
Scaffold	GCF_000480725.1_Pseu_aeru_BL21_V1_genomic.fna	Validate the scheme	3	5284778	United States	Unknown	Unknown	Human	Corneal Scraping	308	13	4	5	5	12	7	15
Scaffold	GCF_000480785.1_Pseu_aeru_BL18_V1_genomic.fna	Validate the scheme	3	5797998	United States	Unknown	Unknown	Human	General eye	1621	5	54	99	48	1	6	3
Scaffold	GCF_000480805.1_Pseu_aeru_BL17_V1_genomic.fna	Validate the scheme	3	5303848	United States	Unknown	Unknown	Human	Eye	235	38	11	3	13	1	2	4
Scaffold	GCF_000480945.1_Pseu_aeru_BL10_V1_genomic.fna	Validate the scheme	3	2328485	United States	Unknown	Unknown	Human	Corneal Scraping	589	15	5	11	3	4	12	7
Scaffold	GCF_000481045.1_Pseu_aeru_BL05_V1_genomic.fna	Validate the scheme	3	5663406	United States	Unknown	Unknown	Human	Corneal Scraping	1129	22	5	91	3	4	4	7
Scaffold	GCF_000481325.1_Pseu_aeru_BWH019_V1_genomic.fna	Validate the scheme	3	3268897	United States	2013	Unknown	HUMAN	Wound	5062	15	5	11	3	2	4~	3
Scaffold	GCF_000481385.1_Pseu_aeru_BWH016_V1_genomic.fna	Validate the scheme	3	4969791	United States	2013	Unknown	Human	EAR	2317	11	136	5	11	1	15	8
Scaffold	GCF_000481625.1_Pseu_aeru_BWH004_V1_genomic.fna	Validate the scheme	3	5611027	United States	2013	Unknown	Human	Toenail, subungal debris	209	125	5	11	7	1	12	7
Scaffold	GCF_000520255.1_Pseu_aeru_BWHPSA047_V1_genomic.fna	Validate the scheme	3	4883548	United States	2013	Unknown	Human	Sputum	2699	11	10	6	5	27	6	9
Scaffold	GCF_000520355.1_Pseu_aeru_BWHPSA042_V1_genomic.fna	Validate the scheme	3	3698149	United States	2013	Unknown	human	sputum	4085	207	5	1	4~	4	4	17
Scaffold	GCF_000520395.1_Pseu_aeru_BWHPSA040_V1_genomic.fna	Validate the scheme	3	4926464	United States	2013	Unknown	Human	Sputum	274	23	5	11	7	1	12	7
Contig	GCF_001471435.1_ASM147143v2_genomic.fna	Validate the scheme	3	6942846	United States	2013	Urinary tract infection	Human	Urine cathether	620	9	7	63	13	8	7	8
Contig	GCF_001802735.1_ASM180273v1_genomic.fna	Validate the scheme	3	6788539	Brazil	2003	Unknown	Human	Bloodstream	277	39	5	9	11	27	5	2
Contig	GCF_001806505.1_ASM180650v1_genomic.fna	Validate the scheme	3	2192353	Brazil	2012	Unknown	Human	Bloodstream	277	39	5	9	11	27	5	2
Contig	GCF_001874795.1_ASM187479v1_genomic.fna	Validate the scheme	3	5781139	Unknown	Unknown	Unknown	Unknown	Unknown	964	145	5	26	3	4	4	26
Contig	GCF_001875215.1_ASM187521v1_genomic.fna	Validate the scheme	3	6879367	Unknown	Unknown	Unknown	Unknown	Unknown	233	16	5	30	11	4	31	41
Contig	GCF_002263545.1_ASM226354v1_genomic.fna	Validate the scheme	3	6967633	Pacific Ocean	2003	Unknown	Ocean	Open ocean	316	13	8	9	3	1	6	9
Contig	GCF_002263685.1_ASM226368v1_genomic.fna	Validate the scheme	3	4718927	Pacific Ocean	2004	Unknown	Ocean	Open ocean	27	6	5	6	7	4	6	7
Contig	GCF_003000695.1_ASM300069v1_genomic.fna	Validate the scheme	3	6935329	Unknown	Unknown	Unknown	Unknown	Unknown	245	39	6	12	11	3	15	2
Contig	GCF_900455295.1_44858_D01_genomic.fna	Validate the scheme	3	4994002	United States	1946/1947	Unknown	Environmental	Freshwater from Well	2038	5	200	11	6	1	101	139
Contig	GCF_900455385.1_43366_E01_genomic.fna	Validate the scheme	3	3641061	Unknown	1900/1970	Unknown	Unknown	Unknown	4042	40	5	30	3	3	10	246
Scaffold	GCF_000404265.1_Pseu_aeru_PA14_V1_genomic.fna	Validate the scheme	4	5522862	United States	1995	Unknown	Human	wound	253	4	4	16	12	1	6	3
Scaffold	GCF_000480475.1_Pseu_aeru_3568_V1_genomic.fna	Validate the scheme	4	4417742	Unknown	Unknown	Unknown	Environmental	Environmental	167	40	5	11	5	4	38	37
Scaffold	GCF_000480575.1_Pseu_aeru_3096_V1_genomic.fna	Validate the scheme	4	3502746	Colombia	2006	Unknown	Environmental	Environmental	1054	11	5	78	6	3	4	14
Scaffold	GCF_000480885.1_Pseu_aeru_BL13_V1_genomic.fna	Validate the scheme	4	2568475	United States	Unknown	Unknown	Human	Eye	316	13	8	9	3	1	6	9
Scaffold	GCF_000481125.1_Pseu_aeru_BL01_V1_genomic.fna	Validate the scheme	4	4886618	United States	Unknown	Unknown	Human	Corneal Scraping	2629	28	20	94	3	1	4	10
Scaffold	GCF_000481205.1_Pseu_aeru_BWH025_V1_genomic.fna	Validate the scheme	4	4829462	United States	2013	Unknown	Human	Lung biopsy	2625	114	73	32	3	4	4	1
Scaffold	GCF_000481285.1_Pseu_aeru_BWH021_V1_genomic.fna	Validate the scheme	4	5702272	United States	2013	Unknown	Human	Sputum	2632	23	5	11	7	3	12	7
Scaffold	GCF_000481465.1_Pseu_aeru_BWH012_V1_genomic.fna	Validate the scheme	4	3519216	United States	2013	Unknown	Human	Sputum	2632	23	5	11	7	3	12	7
Scaffold	GCF_000481605.1_Pseu_aeru_BWH005_V1_genomic.fna	Validate the scheme	4	5164862	United States	2013	Unknown	Human	Urine	845	11	5	1	7	4	4	7
Scaffold	GCF_000481965.1_Pseu_aeru_MSH10_V1_genomic.fna	Validate the scheme	4	4104451	United States	Unknown	Unknown	Environmental	Water	689	39	5	11	30	4	15	94
Scaffold	GCF_000520175.1_Pseu_aeru_PS50_V1_genomic.fna	Validate the scheme	4	5173728	Venezuela	Unknown	Unknown	Environmental	Environmental isolate	377	103	8	5	5	1	6	4
Scaffold	GCF_000520315.1_Pseu_aeru_BWHPSA044_V1_genomic.fna	Validate the scheme	4	6317307	United States	2013	Unknown	Human	Urine	253	4	4	16	12	1	6	3
Scaffold	GCF_000629485.1_Pseu_aeru_BWH055_V1_genomic.fna	Validate the scheme	4	4044315	Unknown	2013	Unknown	Human	Unknown	1800	11	5	73	3	4	4	3
Contig	GCF_000751715.1_HGAP_corrected_genomic.fna	Validate the scheme	4	5967688	United Kingdom	2012	Unknown	Unknown	Unknown	395	6	5	1	1	1	12	1
Contig	GCF_002211545.1_ASM221154v1_genomic.fna	Validate the scheme	4	3694493	Germany	2010	Unknown	Human	Blood	308	13	4	5	5	12	7	15
Contig	GCF_002724075.1_P._aeruginosa_F34365_genomic.fna	Validate the scheme	4	3980214	United States	2012	Cancer	Human	Urine	1076	5	4	57	62	1	1	26
Contig	GCF_002724095.1_P._aeruginosa_X9820_genomic.fna	Validate the scheme	4	2020660	United States	2012	Cancer	Human	Unknown	209	125	5	11	7	1	12	7
Contig	GCF_002927095.1_ASM292709v1_genomic.fna	Validate the scheme	4	4218534	United States	2012	Cancer	Human	Urine	274	23	5	11	7	1	12	7
Contig	GCF_002927135.1_ASM292713v1_genomic.fna	Validate the scheme	4	4145326	United States	2012	Cancer	Human	Sputum	111	17	5	5	4	4	4	3
Contig	GCF_003000795.1_ASM300079v1_genomic.fna	Validate the scheme	4	6565899	Unknown	Unknown	Unknown	Unknown	Unknown	4011	35	5	12	11	4	15	10
Contig	GCF_900455415.1_45532_B02_genomic.fna	Validate the scheme	4	6840717	United Kingdom	2010	Unknown	Human	Blood	357	2	4	5	3	1	6	11
Scaffold	GCF_000480555.1_Pseu_aeru_3097_V1_genomic.fna	Validate the scheme	5	4897873	Colombia	2006	Unknown	Environmental	Environmental	918	15	5	1	3	15	12	2
Scaffold	GCF_000480765.1_Pseu_aeru_BL19_V1_genomic.fna	Validate the scheme	5	2800202	United States	Unknown	Unknown	Human	Corneal Scraping	1631	8	5	12	3	3	3	10
Scaffold	GCF_000481225.1_Pseu_aeru_BWH024_V1_genomic.fna	Validate the scheme	5	4190990	United States	2013	Unknown	Human	Abd. Woundd	845	11	5	1	7	4	4	7
Scaffold	GCF_000481365.1_Pseu_aeru_BWH017_V1_genomic.fna	Validate the scheme	5	3670945	United States	2013	Unknown	Human	Urine	155	28	5	36	3	3	13	7
Scaffold	GCF_000481405.1_Pseu_aeru_BWH015_V1_genomic.fna	Validate the scheme	5	3479107	United States	2013	Unknown	Human	Urine	192	1	5	7	5	4	4	2
Scaffold	GCF_000481545.1_Pseu_aeru_BWH008_V1_genomic.fna	Validate the scheme	5	3616283	United States	2013	Unknown	Human	Shin wound	299	17	5	36	3	3	7	3
Scaffold	GCF_000481805.1_Pseu_aeru_JJ692_V1_genomic.fna	Validate the scheme	5	2239180	United States	Unknown	Unknown	Human	UTI (Urine)	235	38	11	3	13	1	2	4
Scaffold	GCF_000481865.1_Pseu_aeru_X24509_V1_genomic.fna	Validate the scheme	5	4164814	United States	Unknown	Unknown	Human	UTI	527	16	52	11	85	59	15	10
Scaffold	GCF_000481885.1_Pseu_aeru_CF5_V1_genomic.fna	Validate the scheme	5	1385135	United States	Unknown	Unknown	Human	Cystic fibrosis	1538	28	5	30	3	3	4	14
Scaffold	GCF_000481905.1_Pseu_aeru_CF27_V1_genomic.fna	Validate the scheme	5	3082921	United States	Unknown	Unknown	Human	Cystic fibrosis	485	11	76	5	3	61	14	3
Scaffold	GCF_000482025.1_Pseu_aeru_62_V1_genomic.fna	Validate the scheme	5	3715191	United States	Unknown	Unknown	Environmental	Environmental (soil)	2569	11	5	1	4	4	6	17
Scaffold	GCF_000520215.1_Pseu_aeru_Z61_V1_genomic.fna	Validate the scheme	5	5056921	United States	2013	Unknown	Human	Unknown	244	17	5	12	3	14	4	7
Scaffold	GCF_000520295.1_Pseu_aeru_BWHPSA045_V1_genomic.fna	Validate the scheme	5	1746332	United States	2013	Unknown	Human	Sputum	395	6	5	1	1	1	12	1
Scaffold	GCF_000629425.1_Pseu_aeru_BWH058_V1_genomic.fna	Validate the scheme	5	3661179	Unknown	2013	Unknown	Human	Unknown	253	4	4	16	12	1	6	3
Contig	GCF_001471355.1_ASM147135v2_genomic.fna	Validate the scheme	5	6800405	United States	2014	Colonization	Human	Endotracheal aspirate	244	17	5	12	3	14	4	7
Contig	GCF_001875205.1_ASM187520v1_genomic.fna	Validate the scheme	5	2533928	Unknown	Unknown	Unknown	Unknown	Unknown	155	28	5	36	3	3	13	7
Contig	GCF_002927155.1_ASM292715v1_genomic.fna	Validate the scheme	5	3388844	United States	2012	Cancer	Human	Blood	179	36	27	28	3	4	13	7
Contig	GCF_002927215.1_ASM292721v1_genomic.fna	Validate the scheme	5	1740019	United States	2012	Cancer	Human	Blood	282	6	5	11	7	3	12	19
Contig	GCF_003000755.1_ASM300075v1_genomic.fna	Validate the scheme	5	5519119	Unknown	Unknown	Unknown	Unknown	Unknown	395	6	5	1	1	1	12	1
Contig	GCF_900455355.1_43366_F01_genomic.fna	Validate the scheme	5	3747786	Unknown	1900/1971	Unknown	Human	Unknown	4027	17	138	11	3	11	4	9
Scaffold	GCF_000478465.2_Pseu_aeru_Stone_130_V1_genomic.fna	Validate the scheme	6	6160752	Unknown	Unknown	Unknown	Unknown	Unknown	348	22	20	11	3	3	3	7
Scaffold	GCF_000480435.1_Pseu_aeru_3570_V1_genomic.fna	Validate the scheme	6	4732887	Unknown	Unknown	Unknown	Environmental	Environmental	2627	16	5	36	3	1	13	14
Scaffold	GCF_000480595.1_Pseu_aeru_3095_V1_genomic.fna	Validate the scheme	6	4436932	Colombia	2006	Unknown	Environmental	Environmental	1054	11	5	78	6	3	4	14
Scaffold	GCF_000481105.1_Pseu_aeru_BL02_V1_genomic.fna	Validate the scheme	6	3466653	United States	Unknown	Unknown	Human	Vitreous fluid	17	11	5	1	7	9	4	7
Scaffold	GCF_000481265.1_Pseu_aeru_BWH022_V1_genomic.fna	Validate the scheme	6	5173374	United States	2013	Unknown	Human	Sputum	27	6	5	6	7	4	6	7
Scaffold	GCF_000481565.1_Pseu_aeru_BWH007_V1_genomic.fna	Validate the scheme	6	3733021	United States	2013	Unknown	Human	Abscess (abdominal)	1128	39	5	9	11	27	4	2
Scaffold	GCF_000481925.1_Pseu_aeru_CF18_V1_genomic.fna	Validate the scheme	6	4204068	United States	Unknown	Unknown	Human	Cystic fibrosis	1394	11	5	6	3	74	13	7
Scaffold	GCF_000629345.1_Pseu_aeru_PAO1-GFP_V1_genomic.fna	Validate the scheme	6	2593701	Australia	1954	Unknown	Human	WOUND	549	7	5	12	3	4	1	7
Scaffold	GCF_000629385.1_Pseu_aeru_BWH060_V1_genomic.fna	Validate the scheme	6	2002216	Unknown	2013	Unknown	Human	Unknown	298	18	4	13	3	1	17	13
Contig	GCF_001874995.1_ASM187499v1_genomic.fna	Validate the scheme	6	2300470	Unknown	Unknown	Unknown	Unknown	Unknown	235	38	11	3	13	1	2	4
Contig	GCF_002927035.1_ASM292703v1_genomic.fna	Validate the scheme	6	2846065	United States	2012	Cancer	Human	Sputum	111	17	5	5	4	4	4	3
Contig	GCF_003324385.1_ASM332438v1_genomic.fna	Validate the scheme	6	6223626	Unknown	Unknown	Unknown	Unknown	Unknown	308	13	4	5	5	12	7	15
Scaffold	GCF_000480355.1_Pseu_aeru_CF614_V1_genomic.fna	Validate the scheme	7	2426055	United States	2005	Unknown	Human	Cystic fibrosis isolate	245	39	6	12	11	3	15	2
Scaffold	GCF_000480645.1_Pseu_aeru_BL25_V1_genomic.fna	Validate the scheme	7	1744150	United States	Unknown	Unknown	Human	Eye	313	47	8	7	6	8	11	40
Scaffold	GCF_000481085.1_Pseu_aeru_BL03_V1_genomic.fna	Validate the scheme	7	1647702	United States	Unknown	Unknown	Human	Corneal Scaping	606	23	5	57	30	1	4	3
Scaffold	GCF_000481945.1_Pseu_aeru_CF127_V1_genomic.fna	Validate the scheme	7	1653972	United States	Unknown	Unknown	Human	Cystic fibrosis	179	36	27	28	3	4	13	7
Scaffold	GCF_000481985.1_Pseu_aeru_MSH3_V1_genomic.fna	Validate the scheme	7	5470903	United States	Unknown	Unknown	Environmental	Water	689	39	5	11	30	4	15	94
Scaffold	GCF_000629365.1_Pseu_aeru_PS75_V1_genomic.fna	Validate the scheme	7	4059063	Unknown	Unknown	Unknown	Human	Unknown	2728	11	5	3	3	8	20	9
Contig	GCF_900455405.1_43941_D01_genomic.fna	Validate the scheme	7	6231685	Unknown	1957	Unknown	Unknown	Unknown	377	103	8	5	5	1	6	4
Scaffold	GCF_000480395.1_Pseu_aeru_3572_V1_genomic.fna	Validate the scheme	8	3710594	Unknown	Unknown	Unknown	Environmental	Environmental	179	36	27	28	3	4	13	7
Scaffold	GCF_000480665.1_Pseu_aeru_BL24_V1_genomic.fna	Validate the scheme	8	3658378	United States	Unknown	Unknown	Human	Eye	155	28	5	36	3	3	13	7
Scaffold	GCF_000480865.1_Pseu_aeru_BL14_V1_genomic.fna	Validate the scheme	8	4395580	United States	Unknown	Unknown	Human	General eye	235	38	11	3	13	1	2	4
Scaffold	GCF_000480925.1_Pseu_aeru_BL11_V1_genomic.fna	Validate the scheme	8	2105842	United States	Unknown	Unknown	Human	Corneal Scraping	245	39	6	12	11	3	15	2
Scaffold	GCF_000481165.1_Pseu_aeru_BWH027_V1_genomic.fna	Validate the scheme	8	4308134	United States	2013	Unknown	Human	BAL - STRAIN MUCOIDE	253	4	4	16	12	1	6	3
Scaffold	GCF_000481585.1_Pseu_aeru_BWH006_V1_genomic.fna	Validate the scheme	8	4779271	United States	2013	Unknown	Human	BAL (Lung)	235	38	11	3	13	1	2	4
Scaffold	GCF_000481685.1_Pseu_aeru_BWH001_V1_genomic.fna	Validate the scheme	8	1773720	United States	2013	Unknown	Human	Urine	883	17	5	11	5	3	4	7
Scaffold	GCF_000481825.1_Pseu_aeru_S54485_V1_genomic.fna	Validate the scheme	8	1806559	United States	Unknown	Unknown	Human	UTI	308	13	4	5	5	12	7	15
Contig	GCF_900455205.1_43222_H01_genomic.fna	Validate the scheme	8	4197032	Unknown	1957	Unknown	Unknown	Unknown	253	4	4	16	12	1	6	3
Scaffold	GCF_000480845.1_Pseu_aeru_BL15_V1_genomic.fna	Validate the scheme	9	1924169	United States	Unknown	Unknown	Human	Corneal Scraping	2623	2	13	61	3	1	6	11
Scaffold	GCF_000480985.1_Pseu_aeru_BL08_V1_genomic.fna	Validate the scheme	9	1481438	United States	Unknown	Unknown	Human	General eye	235	38	11	3	13	1	2	4
Scaffold	GCF_000481005.1_Pseu_aeru_BL07_V1_genomic.fna	Validate the scheme	9	4579559	United States	Unknown	Unknown	Human	Conjunctiva	1202	6	5	11	5	2	4	7
Scaffold	GCF_000481345.1_Pseu_aeru_BWH018_V1_genomic.fna	Validate the scheme	9	2174498	United States	2013	Unknown	Human	WOUND	2636	17	5	11	7	1	53	1
Scaffold	GCF_000481725.1_Pseu_aeru_S35004_V1_genomic.fna	Validate the scheme	9	3529116	United States	Unknown	Unknown	Human	Blood	179	36	27	28	3	4	13	7
Scaffold	GCF_000629545.1_Pseu_aeru_BWH052_V1_genomic.fna	Validate the scheme	9	965054	Unknown	2013	Unknown	Human	Unknown	390	39	5	1	3	4	46	56
Scaffold	GCF_000629585.1_Pseu_aeru_BWH050_V1_genomic.fna	Validate the scheme	9	900870	Unknown	2013	Unknown	Human	Unknown	313	47	8	7	6	8	11	40
Contig	GCF_001875165.1_ASM187516v1_genomic.fna	Validate the scheme	9	2172972	Unknown	Unknown	Unknown	Unknown	Unknown	654	17	5	26	3	4	4	26
Contig	GCF_900455115.1_43295_E02_genomic.fna	Validate the scheme	9	1489122	Unknown	1957	Unknown	Unknown	Unknown	3134	6	101	4	11	1	4	2
Scaffold	GCF_000480535.1_Pseu_aeru_3098_V1_genomic.fna	Validate the scheme	10	1850265	Colombia	2006	Unknown	Environmental	Environmental	1395	25	5	36	5	4	117	7
Scaffold	GCF_000480825.1_Pseu_aeru_BL16_V1_genomic.fna	Validate the scheme	10	1675485	United States	Unknown	Unknown	Human	Corneal Scraping	253	4	4	16	12	1	6	3
Scaffold	GCF_000482005.1_Pseu_aeru_E2_V1_genomic.fna	Validate the scheme	10	1745640	United States	Unknown	Unknown	Environmental	Environmental (tomato plant)	41	28	5	6	11	4	4	14
Scaffold	GCF_000520275.1_Pseu_aeru_BWHPSA046_V1_genomic.fna	Validate the scheme	10	1833965	United States	2013	Unknown	Human	BAL	390	39	5	1	3	4	46	56
Scaffold	GCF_000520415.1_Pseu_aeru_BWHPSA039_V1_genomic.fna	Validate the scheme	10	1869121	United States	2013	Unknown	Human	Urine	179	36	27	28	3	4	13	7
Scaffold	GCF_000629405.1_Pseu_aeru_BWH059_V1_genomic.fna	Validate the scheme	10	4217286	Unknown	2013	Unknown	Human	Unknown	395	6	5	1	1	1	12	1
Contig	GCF_002927235.1_ASM292723v1_genomic.fna	Validate the scheme	10	2188857	United States	2012	Cancer	Human	Blood	111	17	5	5	4	4	4	3
Scaffold	GCF_000480965.1_Pseu_aeru_BL09_V1_genomic.fna	Validate the scheme	11	1077640	United States	Unknown	Unknown	Human	Corneal Scraping	309	13	8	9	3	1	17	15
Scaffold	GCF_000481065.1_Pseu_aeru_BL04_V1_genomic.fna	Validate the scheme	11	1560393	United States	Unknown	Unknown	Human	General eye	667	5	67	76	3	1	7	62
Scaffold	GCF_000481185.1_Pseu_aeru_BWH026_V1_genomic.fna	Validate the scheme	11	1678862	United States	2013	Unknown	Human	Unknown	377	103	8	5	5	1	6	4
Scaffold	GCF_000481485.1_Pseu_aeru_BWH011_V1_genomic.fna	Validate the scheme	11	1744029	United States	Unknown	Unknown	Human	Tissue middle turbinate	27	6	5	6	7	4	6	7
Scaffold	GCF_000481665.1_Pseu_aeru_BWH002_V1_genomic.fna	Validate the scheme	11	1620399	United States	2013	Unknown	Human	Blood	179	36	27	28	3	4	13	7
Scaffold	GCF_000481765.1_Pseu_aeru_19660_V1_genomic.fna	Validate the scheme	11	1587487	United States	Unknown	Unknown	HUMAN	Cornea/ocular infection	4080	142	152	25~	13~	1	16	198
Scaffold	GCF_000481785.1_Pseu_aeru_U2504_V1_genomic.fna	Validate the scheme	11	1626658	United States	Unknown	Unknown	Human	UTI (Urine)	235	38	11	3	13	1	2	4
Scaffold	GCF_000629605.1_Pseu_aeru_BWH049_V1_genomic.fna	Validate the scheme	11	790316	Unknown	2013	Unknown	Human	Unknown	1076	5	4	57	62	1	1	26
Scaffold	GCF_001414085.1_ASM141408v1_genomic.fna	Validate the scheme	11	3376426	Canada	2012	Unknown	Human	Sputum	192	1	5	7	5	4	4	2
Scaffold	GCF_001414175.1_ASM141417v1_genomic.fna	Validate the scheme	11	1197928	Canada	2012	Unknown	Human	Sputum	192	1	5	7	5	4	4	2
Scaffold	GCF_000480705.1_Pseu_aeru_BL22_V1_genomic.fna	Validate the scheme	12	1959907	United States	Unknown	Unknown	Human	Eye	298	18	4	13	3	1	17	13
Scaffold	GCF_000520375.1_Pseu_aeru_BWHPSA041_V1_genomic.fna	Validate the scheme	12	5347633	United States	2013	Unknown	Human	WOUND	277	39	5	9	11	27	5	2
Scaffold	GCF_000520435.1_Pseu_aeru_BWHPSA038_V1_genomic.fna	Validate the scheme	12	6367808	United States	2013	Unknown	HUMAN	BAL	5012	5	208	60	10	1	126~	8
Scaffold	GCF_001414165.1_ASM141416v1_genomic.fna	Validate the scheme	12	1808461	Canada	2012	Unknown	Human	Sputum	192	1	5	7	5	4	4	2
Contig	GCF_001874975.1_ASM187497v1_genomic.fna	Validate the scheme	12	4354749	Unknown	Unknown	Unknown	Unknown	Unknown	235	38	11	3	13	1	2	4
Contig	GCF_900455395.1_43251_H01_genomic.fna	Validate the scheme	12	1622349	United States	1960	Unknown	Human	Unknown	253	4	4	16	12	1	6	3
Scaffold	GCF_000481025.1_Pseu_aeru_BL06_V1_genomic.fna	Validate the scheme	13	1263175	United States	Unknown	Unknown	Human	Eye	245	39	6	12	11	3	15	2
Scaffold	GCF_000481645.1_Pseu_aeru_BWH003_V1_genomic.fna	Validate the scheme	13	2023680	United States	2013	Unknown	Human	Sputum	155	28	5	36	3	3	13	7
Scaffold	GCF_000481745.1_Pseu_aeru_6077_V1_genomic.fna	Validate the scheme	13	4416987	United States	Unknown	Unknown	Human	Cornea/ocular infection	235	38	11	3	13	1	2	4
Scaffold	GCF_000629525.1_Pseu_aeru_BWH053_V1_genomic.fna	Validate the scheme	13	1708013	Unknown	2013	Unknown	Human	Unknown	298	18	4	13	3	1	17	13
Scaffold	GCF_000629565.1_Pseu_aeru_BWH051_V1_genomic.fna	Validate the scheme	13	757751	Unknown	2013	Unknown	Human	Unknown	845	11	5	1	7	4	4	7
Contig	GCF_900455145.1_43251_E01_genomic.fna	Validate the scheme	13	3365932	Unknown	1960	Unknown	Unknown	Unknown	3039	89	30	31	26	119	24	143
Contig	GCF_900455445.1_44927_H02_genomic.fna	Validate the scheme	13	753079	Unknown	1900/1950	Unknown	Human	Unknown	708	11	3	11	3	1	4	60
Scaffold	GCF_000480375.1_Pseu_aeru_CF77_V1_genomic.fna	Validate the scheme	14	851124	United States	2005	Unknown	Human	Cystic fibrosis isolate	155	28	5	36	3	3	13	7
Scaffold	GCF_000481145.1_Pseu_aeru_BWH028_V1_genomic.fna	Validate the scheme	14	1257250	United States	2013	Unknown	Human	Sputum	252	6	28	4	3	3	4	7
Scaffold	GCF_000629445.1_Pseu_aeru_BWH057_V1_genomic.fna	Validate the scheme	14	1770046	Unknown	2013	Unknown	Human	Unknown	412	11	8	11	5	4	4	7
Scaffold	GCF_000629505.1_Pseu_aeru_BWH054_V1_genomic.fna	Validate the scheme	14	1087643	Unknown	2013	Unknown	Human	Unknown	830	5	13	109	5	1	1	47
Contig	GCF_900455565.1_44982_A01_genomic.fna	Validate the scheme	14	946943	Unknown	1900/1950	Unknown	Unknown	Unknown	164	1	5	1	11	4	10	10
Scaffold	GCF_000481705.1_Pseu_aeru_X13273_V1_genomic.fna	Validate the scheme	15	1568358	United States	Unknown	Unknown	Human	Blood	308	13	4	5	5	12	7	15
Contig	GCF_000685845.1_ASM68584v1_genomic.fna	Validate the scheme	15	1919834	Unknown	Unknown	Unknown	Unknown	Unknown	155	28	5	36	3	3	13	7
Contig	GCF_001086655.1_ASM108665v1_genomic.fna	Validate the scheme	15	1039251	United States	2014	Unknown	Human	Associated infection	235	38	11	3	13	1	2	4
Scaffold	GCF_001414105.1_ASM141410v1_genomic.fna	Validate the scheme	15	1379480	Canada	2011	Unknown	Human	Sputum	192	1	5	7	5	4	4	2
Contig	GCF_000296325.1_PAO579-1.0_genomic.fna	Validate the scheme	16	1975737	Australia	1975	Unknown	Unknown	Unknown	549	7	5	12	3	4	1	7
Scaffold	GCF_000480685.1_Pseu_aeru_BL23_V1_genomic.fna	Validate the scheme	16	785722	United States	Unknown	Unknown	Human	General eye	348	22	20	11	3	3	3	7
Scaffold	GCF_000481245.1_Pseu_aeru_BWH023_V1_genomic.fna	Validate the scheme	16	1679674	United States	2013	Unknown	Human	wound	17	11	5	1	7	9	4	7
Contig	GCF_001086755.1_ASM108675v1_genomic.fna	Validate the scheme	16	1036494	United States	2014	Unknown	Human	Associated infection	654	17	5	26	3	4	4	26
Contig	GCF_001875185.1_ASM187518v1_genomic.fna	Validate the scheme	16	809436	Unknown	Unknown	Unknown	Unknown	Unknown	277	39	5	9	11	27	5	2
Scaffold	GCF_000568215.1_ASM56821v1_genomic.fna	Validate the scheme	17	4791879	Germany	Unknown	Unknown	Environmental	River water	17	11	5	1	7	9	4	7
Scaffold	GCF_000629465.1_Pseu_aeru_BWH056_V1_genomic.fna	Validate the scheme	17	1439890	Unknown	2013	Unknown	Human	Unknown	412	11	8	11	5	4	4	7
Contig	GCF_002591765.1_ASM259176v1_genomic.fna	Validate the scheme	17	1682555	United States	2001	Respiratory Pseudomonas aeruginosa infection	Human	Sputum	4058	1	5	6	7	2	4~	166
Scaffold	GCF_000480415.1_Pseu_aeru_3571_V1_genomic.fna	Validate the scheme	18	1277914	Unknown	Unknown	Unknown	Environmental	Environmental	179	36	27	28	3	4	13	7
Scaffold	GCF_000480745.1_Pseu_aeru_BL20_V1_genomic.fna	Validate the scheme	18	1824146	United States	Unknown	Unknown	Human	Corneal Scraping	309	13	8	9	3	1	17	15
Scaffold	GCF_000481525.1_Pseu_aeru_BWH009_V1_genomic.fna	Validate the scheme	18	6404707	United States	2013	Unknown	Human	Groin abscess	241	17	5	11	5	4	4	7
Scaffold	GCF_000710625.1_MRSN18971scaf_genomic.fna	Validate the scheme	18	771336	United States	2013	Wound Infection	Human	skin	192	1	5	7	5	4	4	2
Scaffold	GCF_003324555.1_ASM332455v1_genomic.fna	Validate the scheme	18	1895380	Germany	2015	Pseudomonas aeruginosa infection	Human	Blood	308	13	4	5	5	12	7	15
Contig	GCF_000215795.4_PA15_miseq_genomic.fna	Validate the scheme	19	1386613	Unknown	Unknown	Pneumonia	Human	Unknown	560	5	5	57	13	1	40	3
Scaffold	GCF_000480905.1_Pseu_aeru_BL12_V1_genomic.fna	Validate the scheme	19	1842058	United States	Unknown	Unknown	Human	Eye	1285	6	5	12	3	3	6	7
Scaffold	GCF_000520195.1_Pseu_aeru_PS42_V1_genomic.fna	Validate the scheme	19	1099866	Venezuela	Unknown	Unknown	Environmental	Environmental isolate	832	6	4	1	3	1	4	10
Contig	GCF_001086745.1_ASM108674v1_genomic.fna	Validate the scheme	19	2067829	United States	2014	Unknown	Human	Associated infection	235	38	11	3	13	1	2	4
Scaffold	GCF_000481505.1_Pseu_aeru_BWH010_V1_genomic.fna	Validate the scheme	21	851378	United States	2013	Unknown	Human	G-tube site	386	17	5	11	18	4	10	3
Contig	GCF_001086625.1_ASM108662v1_genomic.fna	Validate the scheme	21	2097247	United States	2014	Unknown	Human	Associated infection	155	28	5	36	3	3	13	7
Contig	GCF_001086735.1_ASM108673v1_genomic.fna	Validate the scheme	22	1220050	United States	2014	Unknown	Human	Associated infection	235	38	11	3	13	1	2	4
Scaffold	GCF_001414155.1_ASM141415v1_genomic.fna	Validate the scheme	22	1476951	Canada	2012	Unknown	Human	Sputum	179	36	27	28	3	4	13	7
Contig	GCF_000215775.4_PA13_miseq_genomic.fna	Validate the scheme	23	696624	Unknown	Unknown	Unknown	Unknown	Unknown	175	28	22	5	3	3	14	19
Scaffold	GCF_002237055.1_ASM223705v1_genomic.fna	Validate the scheme	23	458353	United States	1995/1996	Unknown	Human	Sputum	969	6	5	11	11	3	10	19
Contig	GCF_003055505.1_ASM305550v1_genomic.fna	Validate the scheme	23	1331374	Brazil	2015	Hospital-acquired infection/sepsis	Human	Bronchoalveolar lavage	1290	39	22	36	3	58	7	2
Contig	GCF_900455175.1_43251_G01_genomic.fna	Validate the scheme	23	606954	China	1900/1991	Unknown	Unknown	Unknown	360	15	5	36	11	27	4	2
Scaffold	GCF_000481305.1_Pseu_aeru_BWH020_V1_genomic.fna	Validate the scheme	24	472588	United States	2013	Unknown	Human	Sputum	1930	6	5	1	3	2	7	7
Scaffold	GCF_000937465.2_ASM93746v2_genomic.fna	Validate the scheme	24	657351	Afghanistan	2013	Unknown	Human	Surveillance swab	316	13	8	9	3	1	6	9
Contig	GCF_000982155.1_ASM98215v1_genomic.fna	Validate the scheme	24	792494	United States	2010	Infection	Human	WOUND	663	6	5	11	29	3	15	1
Contig	GCF_900455165.1_43222_A02_genomic.fna	Validate the scheme	24	564317	Unknown	1957	Unknown	Unknown	Unknown	2025	11	196	12	34	4	13	18
Contig	GCF_900455535.1_59178_F01_genomic.fna	Validate the scheme	24	968287	United Kingdom	2013	Unknown	Unknown	Unknown	277	39	5	9	11	27	5	2
Contig	GCF_002312695.1_ASM231269v1_genomic.fna	Validate the scheme	25	769002	Canada	1989	Unknown	Human	Infected lung	217	28	5	11	18	4	13	3
Contig	GCF_900455325.1_43295_F02_genomic.fna	Validate the scheme	26	747869	United States	1900/1901	Unknown	Unknown	Unknown	447	40	5	11	3	1	47	60
Contig	GCF_900455365.1_45889_H01_genomic.fna	Validate the scheme	26	664586	United Kingdom	2010	Unknown	Human	Blood	233	16	5	30	11	4	31	41
Scaffold	GCF_000520335.1_Pseu_aeru_BWHPSA043_V1_genomic.fna	Validate the scheme	27	1007507	United States	2013	Unknown	Human	WOUND	926	29	1	97	99	24	20	87
Contig	GCF_002237015.1_ASM223701v1_genomic.fna	Validate the scheme	27	539603	United States	1995/1996	Unknown	Human	Sputum	2743	15	220	3	140	64	15	1
Contig	GCF_002312065.1_ASM231206v1_genomic.fna	Validate the scheme	28	548624	Canada	1997	Unknown	Human	Sputum	17	11	5	1	7	9	4	7
Scaffold	GCF_000520455.1_Pseu_aeru_BWHPSA037_V1_genomic.fna	Validate the scheme	29	559146	United States	2013	Unknown	human	Nail bed	5077	105	5	30	3~	1	4	14
Contig	GCF_002237085.1_ASM223708v1_genomic.fna	Validate the scheme	29	785485	United States	1995/1996	Unknown	Human	Sputum	3024	6	5	11	2	27	15	10
Contig	GCF_001042925.1_G1273_genomic.fna	Validate the scheme	30	721732	Unknown	Unknown	Unknown	Unknown	Unknown	4019	175	5	1	11	3	6	7
Scaffold	GCF_001420535.1_ASM142053v1_genomic.fna	Validate the scheme	30	523513	United Kingdom	2015	Urinary tract infection	Human	Urine	644	28	3	94	13	1	4	10
Contig	GCF_002312705.1_ASM231270v1_genomic.fna	Validate the scheme	30	527062	Canada	1990	Unknown	Human	Infected lung	4029	15	135	36	11	4	4	10
Contig	GCF_003055325.1_ASM305532v1_genomic.fna	Validate the scheme	30	502120	Brazil	2015	Hospital-acquired infection/sepsis	Human	Bronchoalveolar lavage	4037	11	12	65	28	10	60	78
Contig	GCF_000513235.1_MH27_genomic.fna	Validate the scheme	31	502923	Unknown	Unknown	Unknown	Unknown	Unknown	4018	38	11	3	13	1	2	4~
Contig	GCF_000950725.1_ASM95072v1_genomic.fna	Validate the scheme	31	566624	United States	1981	Cystic fibrosis	Human	Sputum	111	17	5	5	4	4	4	3
Scaffold	GCF_001420525.1_ASM142052v1_genomic.fna	Validate the scheme	31	750636	United Kingdom	2015	Urinary tract infection	Human	Urine	2190	100	3	94	13	1	4	10
Contig	GCF_002312575.1_ASM231257v1_genomic.fna	Validate the scheme	31	600859	Canada	1997	Unknown	Human	Sputum	17	11	5	1	7	9	4	7
Contig	GCF_001051345.1_PAMH19_genomic.fna	Validate the scheme	32	697135	Germany	2010	Infection	Human	Urine tract	4067	28	5	36	3	3~	13~	7
Contig	GCF_001086635.1_ASM108663v1_genomic.fna	Validate the scheme	32	2492409	United States	2014	Unknown	Human	Associated Infection	235	38	11	3	13	1	2	4
Contig	GCF_002312235.1_ASM231223v1_genomic.fna	Validate the scheme	32	429101	Canada	1990	Unknown	Human	Infected lung	514	1	5	32	3	4	25	3
Contig	GCF_002914495.1_ASM291449v1_genomic.fna	Validate the scheme	32	552603	United Kingdom	2015	Unknown	Veterinary	Veterinary	4039	9	5	12	3	4	7	18
Scaffold	GCF_900168095.1_IMG-taxon_2606217733_annotated_assembly_genomic.fna	Validate the scheme	32	509777	Unknown	Unknown	Unknown	Unknown	Unknown	2633	11	177	11	18	3	4	3
Contig	GCF_001554625.1_ASM155462v1_genomic.fna	Validate the scheme	33	588702	United States	2008	Cystic fibrosis	Human	Sputum	17	11	5	1	7	9	4	7
Contig	GCF_001555135.1_ASM155513v1_genomic.fna	Validate the scheme	33	492301	United States	2009	Cystic fibrosis	Human	Sputum	5003	6	5	6~	7	4	6	82
Contig	GCF_002238215.1_ASM223821v1_genomic.fna	Validate the scheme	33	468788	United States	1995/1996	Unknown	Human	Sputum	274	23	5	11	7	1	12	7
Contig	GCF_002312385.1_ASM231238v1_genomic.fna	Validate the scheme	33	761706	Canada	1988	Unknown	Human	Infected lung	17	11	5	1	7	9	4	7
Contig	GCF_002312095.1_ASM231209v1_genomic.fna	Validate the scheme	34	548854	Canada	1997	Unknown	Human	Sputum	17	11	5	1	7	9	4	7
Contig	GCF_002312115.1_ASM231211v1_genomic.fna	Validate the scheme	34	502976	Canada	1997	Unknown	Human	Sputum	4029	15	135	36	11	4	4	10
Contig	GCF_001555015.1_ASM155501v1_genomic.fna	Validate the scheme	35	418726	United States	2009	Cystic fibrosis	Human	Sputum	4034	28	22	163	180	4	4	7
Contig	GCF_001555035.1_ASM155503v1_genomic.fna	Validate the scheme	35	355061	United States	2008	Cystic fibrosis	Human	Sputum	792	6	5	11	3	2	15	1
Contig	GCF_002312455.1_ASM231245v1_genomic.fna	Validate the scheme	35	497254	Canada	1998	Unknown	Human	Infected lung	683	6	5	11	3	4	4	1
Contig	GCF_002312495.1_ASM231249v1_genomic.fna	Validate the scheme	36	522677	Canada	1990	Unknown	Human	Infection lung	4029	15	135	36	11	4	4	10
Contig	GCF_000982125.1_ASM98212v1_genomic.fna	Validate the scheme	37	261625	United States	2010	Infection	Human	WOUND	137	31	5	57	13	1	40	3
Contig	GCF_001450245.1_WH-SGI-V-07377_genomic.fna	Validate the scheme	37	513156	Switzerland	1987	Unknown	Human	hospital	1129	22	5	91	3	4	4	7
Scaffold	GCF_002251125.1_ASM225112v1_genomic.fna	Validate the scheme	37	380556	Brazil	2014	Unknown	Human	Blood	2584	40	5	17	2	4	14	7
Contig	GCF_002312465.1_ASM231246v1_genomic.fna	Validate the scheme	37	422350	Canada	1990	Unknown	Human	Infected lung	514	1	5	32	3	4	25	3
Contig	GCF_002312545.1_ASM231254v1_genomic.fna	Validate the scheme	37	361290	Canada	1997	Unknown	Human	Infection lung	179	36	27	28	3	4	13	7
Contig	GCF_003055465.1_ASM305546v1_genomic.fna	Validate the scheme	37	521064	Brazil	2016	Hospital-acquired infection/sepsis	Human	Blood	1993	148	5	1	3	1	124	181
Contig	GCF_001554545.1_ASM155454v1_genomic.fna	Validate the scheme	38	349744	United States	2007	Cystic Fibrosis	Human	Sputum	4069	11	5	1	7	9	168~	152
Contig	GCF_001554875.1_ASM155487v1_genomic.fna	Validate the scheme	38	424798	United States	2006	Cystic fibrosis	Human	Sputum	553	17	5	1	11	4	4	45
Contig	GCF_001555055.1_ASM155505v1_genomic.fna	Validate the scheme	38	335848	United States	2006	Cystic fibrosis	Human	Sputum	792	6	5	11	3	2	15	1
Contig	GCF_001756445.1_ASM175644v1_genomic.fna	Validate the scheme	38	479105	United Kingdom	2003	Unknown	Unknown	Unknown	146	6	5	11	3	4	23	1
Contig	GCF_002312505.1_ASM231250v1_genomic.fna	Validate the scheme	38	407988	Canada	1988	Unknown	Human	Infection lung	4029	15	135	36	11	4	4	10
Contig	GCF_002326625.1_ASM232662v1_genomic.fna	Validate the scheme	38	457442	United States	2016	Unknown	Environmental	Algae	16	28	5	12	11	27	1	44
Contig	GCF_001450715.1_WH-SGI-V-07233_genomic.fna	Validate the scheme	39	601207	United States	1995	Unknown	Human	Hospital	1125	11	5	11	13	3	4	1
Scaffold	GCF_001452995.1_WH-SGI-V-07265_genomic.fna	Validate the scheme	39	718217	Belgium	1999	Unknown	Human	Nose	2032	5	8	115	28	10	7	5
Contig	GCF_001554585.1_ASM155458v1_genomic.fna	Validate the scheme	39	426848	United States	2008	Cystic Fibrosis	Human	Sputum	5003	6	5	6~	7	4	6	82
Contig	GCF_001554825.1_ASM155482v1_genomic.fna	Validate the scheme	39	370552	United States	2005	Cystic fibrosis	Human	Sputum	553	17	5	1	11	4	4	45
Contig	GCF_001555255.1_ASM155525v1_genomic.fna	Validate the scheme	39	428683	United States	2006	Cystic fibrosis	Human	Sputum	553	17	5	1	11	4	4	45
Scaffold	GCF_002312355.1_ASM231235v1_genomic.fna	Validate the scheme	39	378190	Canada	1990	Unknown	Human	Infected lung	17	11	5	1	7	9	4	7
Contig	GCF_002312795.1_ASM231279v1_genomic.fna	Validate the scheme	39	473160	Canada	1987	Unknown	Human	Infection lung	4029	15	135	36	11	4	4	10
Scaffold	GCF_002861065.1_ASM286106v1_genomic.fna	Validate the scheme	39	769535	United States	2015	Unknown	Human	Catheter	111	17	5	5	4	4	4	3
Contig	GCF_000633495.1_ASM63349v1_genomic.fna	Validate the scheme	40	451825	Malaysia	Unknown	Unknown	Environmental	Carnivorous Plant Phytotelma	508	15	5	11	3	2	4	3
Scaffold	GCF_000937495.2_ASM93749v2_genomic.fna	Validate the scheme	40	779683	United States	Unknown	Unknown	Human	Unknown	244	17	5	12	3	14	4	7
Contig	GCF_001555455.1_ASM155545v1_genomic.fna	Validate the scheme	40	375961	United States	2009	Cystic fibrosis	Human	Sputum	17	11	5	1	7	9	4	7
Contig	GCF_002312765.1_ASM231276v1_genomic.fna	Validate the scheme	40	473205	Canada	1989	Unknown	Human	Infected lung	4029	15	135	36	11	4	4	10
Contig	GCF_003055525.1_ASM305552v1_genomic.fna	Validate the scheme	40	305473	Brazil	2015	Hospital-acquired infection/sepsis	Human	Blood	10	27	1	112	13	12	6	119
Contig	GCF_001086725.1_ASM108672v1_genomic.fna	Validate the scheme	41	1371882	United States	2014	Unknown	Human	Associated infection	823	32	13	24	13	1	6	25
Scaffold	GCF_001454385.1_WH-SGI-V-07314_genomic.fna	Validate the scheme	41	530036	Tunisia	1998	Unknown	Human	Astite	2043	5	1	27	6	12	6	4
Scaffold	GCF_001454395.1_WH-SGI-V-07316_genomic.fna	Validate the scheme	41	460799	United States	1993	Unknown	Human	Urine	2044	40	5	17	3	4	15	2
Contig	GCF_002312295.1_ASM231229v1_genomic.fna	Validate the scheme	41	378124	Canada	Unknown	Unknown	Dental environment	Dental unit waterline	2503	47	213	5	33	1	6	40
Scaffold	GCF_000796145.1_AZPAE14404_genomic.fna	Validate the scheme	42	444906	China	2012	Unknown	Human	Itra-abdominal tract infection	1248	18	11	57	5	1	20	139
Contig	GCF_001453095.1_WH-SGI-V-07416_genomic.fna	Validate the scheme	42	510417	France	1995	Unknown	Human	hospital	164	1	5	1	11	4	10	10
Scaffold	GCF_002915235.1_ASM291523v1_genomic.fna	Validate the scheme	42	434691	India	2009	Unknown	Environmental	Water	676	28	5	11	77	3	4	92
Contig	GCF_001449255.1_WH-SGI-V-07073_genomic.fna	Validate the scheme	43	513958	United States	1992	Unknown	Human	Hospital	1129	22	5	91	3	4	4	7
Contig	GCF_001555115.1_ASM155511v1_genomic.fna	Validate the scheme	43	268203	United States	2009	Cystic fibrosis	Human	Sputum	4034	28	22	163	180	4	4	7
Contig	GCF_002237025.1_ASM223702v1_genomic.fna	Validate the scheme	43	352131	United States	1995/1996	Unknown	Human	Sputum	4028	15	76	5	61	2	12	3
Contig	GCF_002312535.1_ASM231253v1_genomic.fna	Validate the scheme	43	383403	Canada	1997	Unknown	Human	Infection lung	274	23	5	11	7	1	12	7
Scaffold	GCF_000790655.1_AZPAE14884_genomic.fna	Validate the scheme	44	352027	Croatia	2007	Unknown	Human	Respiratory tract infection	1184	6	5	36	3	3	103	2
Scaffold	GCF_000795925.1_AZPAE14379_genomic.fna	Validate the scheme	44	425684	Germany	2010	Unknown	Human	Itra-abdominal tract infection	242	28	5	5	11	3	15	44
Contig	GCF_001086645.1_ASM108664v1_genomic.fna	Validate the scheme	44	5465220	United States	2014	Unknown	Human	Associated infection	235	38	11	3	13	1	2	4
Scaffold	GCF_001451405.1_WH-SGI-V-07419_genomic.fna	Validate the scheme	44	458818	France	1991	Unknown	Human	hospital	395	6	5	1	1	1	12	1
Contig	GCF_001554615.1_ASM155461v1_genomic.fna	Validate the scheme	44	329608	United States	2007	Cystic fibrosis	Human	Sputum	4013	11	5	1	7	9	4	152
Contig	GCF_002276485.1_ASM227648v1_genomic.fna	Validate the scheme	44	485799	Australia	2007	Unknown	Human	Adult cystic fibrosis patient	775	28	5	11	5	4	4	7
Contig	GCF_003055385.1_ASM305538v1_genomic.fna	Validate the scheme	44	622874	Brazil	2014	Hospital-acquired infection/sepsis	Human	Blood	231	6	5	36	63	4	30	2
Contig	GCF_003055405.1_ASM305540v1_genomic.fna	Validate the scheme	44	322158	Brazil	2012	Hospital-acquired infection/sepsis	Human	Blood	381	11	20	1	65	4	4	10
Contig	GCF_001450095.1_WH-SGI-V-07245_genomic.fna	Validate the scheme	45	642280	France	1988	Unknown	Human	Hospital	17	11	5	1	7	9	4	7
Contig	GCF_002312645.1_ASM231264v1_genomic.fna	Validate the scheme	45	670750	Canada	Unknown	Unknown	Dental environment	Dental unit waterline	2503	47	213	5	33	1	6	40
Contig	GCF_001453385.1_WH-SGI-V-07629_genomic.fna	Validate the scheme	46	647249	United States	2005	Unknown	Human	Hospital	17	11	5	1	7	9	4	7
Scaffold	GCF_001453945.1_WH-SGI-V-07279_genomic.fna	Validate the scheme	46	457647	Portugal	1997	Unknown	Human	Cystic fibrosis	2035	16	14	3	11	1	132	1
Contig	GCF_001454335.1_WH-SGI-V-07312_genomic.fna	Validate the scheme	46	536270	Tunisia	1998	Unknown	Human	ear	2042	111	201	64	26	30	59	55
Contig	GCF_001555315.1_ASM155531v1_genomic.fna	Validate the scheme	46	220311	United States	2012	Cystic fibrosis	Human	Sputum	4034	28	22	163	180	4	4	7
Contig	GCF_001555415.1_ASM155541v1_genomic.fna	Validate the scheme	46	291575	United States	2007	Cystic fibrosis	Human	Sputum	17	11	5	1	7	9	4	7
Scaffold	GCF_002263645.1_ASM226364v1_genomic.fna	Validate the scheme	46	504086	Pacific Ocean	2004	Unknown	Ocean	Open ocean	2329	134	8	57	27	1	6	3
Contig	GCF_002312375.1_ASM231237v1_genomic.fna	Validate the scheme	46	555984	Canada	1998	Unknown	Human	Infection lung	17	11	5	1	7	9	4	7
Scaffold	GCF_000796325.1_AZPAE14443_genomic.fna	Validate the scheme	47	315676	United States	2010	Unknown	Human	Urinary tract infection	915	6	5	4	18	4	13	10
Contig	GCF_001449865.1_WH-SGI-V-07226_genomic.fna	Validate the scheme	47	444001	United States	1995	Unknown	Human	Hospital	2027	17	3	11	11	4	38	7
Contig	GCF_001554895.1_ASM155489v1_genomic.fna	Validate the scheme	47	345115	United States	2006	Cystic fibrosis	Human	Sputum	553	17	5	1	11	4	4	45
Contig	GCF_002330775.1_ASM233077v1_genomic.fna	Validate the scheme	47	407476	United States	2016	Unknown	Environmental	Pipe	4024	23	5	1	3	4	15	7
Scaffold	GCF_000791325.1_AZPAE14928_genomic.fna	Validate the scheme	48	268232	Brazil	2008	Unknown	Human	Urinary tract infection	1605	16	5	6	11	2	15	2
Contig	GCF_001449275.1_WH-SGI-V-07071_genomic.fna	Validate the scheme	48	499028	United States	1992	Unknown	Human	Hospital	1129	22	5	91	3	4	4	7
Contig	GCF_001545175.1_ASM154517v1_genomic.fna	Validate the scheme	48	260857	United States	2007	Cystic fibrosis	Human	Sputum	4035	6	28	65	3	3	4	152
Contig	GCF_001554325.1_ASM155432v1_genomic.fna	Validate the scheme	48	417292	United States	2003	Cystic fibrosis	Human	Sputum	4071	28	22	5	3	3	14~	19
Scaffold	GCF_002896925.1_MiSeq_genomic.fna	Validate the scheme	48	541820	India	2016	Unknown	Environmental	Sludge	207	47	4	5	33	1	6	40
Scaffold	GCF_001449435.1_WH-SGI-V-07050_genomic.fna	Validate the scheme	49	492174	France	1991	Unknown	Human	Expectoration	2020	118	194	85	86	60	54	195
Contig	GCF_001554785.1_ASM155478v1_genomic.fna	Validate the scheme	49	233151	United States	2006	Cystic fibrosis	Human	Sputum	671	5	5	57	13	1	74	3
Contig	GCF_001554855.1_ASM155485v1_genomic.fna	Validate the scheme	49	370708	United States	2006	Cystic fibrosis	Human	Sputum	553	17	5	1	11	4	4	45
Contig	GCF_001554935.1_ASM155493v1_genomic.fna	Validate the scheme	49	318484	United States	2007	Cystic fibrosis	Human	Sputum	274	23	5	11	7	1	12	7
Contig	GCF_001756355.1_ASM175635v1_genomic.fna	Validate the scheme	49	421587	United Kingdom	1996	Unknown	Unknown	Unknown	244	17	5	12	3	14	4	7
Contig	GCF_001990425.1_ASM199042v1_genomic.fna	Validate the scheme	49	390053	United States	2013	Cystic fibrosis	Human	Airway secretion	2643	39	143	36	29	4	15	7
Contig	GCF_002326665.1_ASM232666v1_genomic.fna	Validate the scheme	49	426981	United States	2016	Unknown	Environmental	Horse water trough	274	23	5	11	7	1	12	7
Scaffold	GCF_000629145.1_Pseu_aeru_BWH029_V1_genomic.fna	Validate the scheme	50	396829	United States	2013	Unknown	Human	Sputum	901	17	5	12	11	4	4	68
Scaffold	GCF_000790525.1_AZPAE14879_genomic.fna	Validate the scheme	50	347918	United States	2007	Unknown	Human	Respiratory tract infection	116	28	24	22	18	3	15	7
Scaffold	GCF_000791825.1_AZPAE14963_genomic.fna	Validate the scheme	50	250757	Spain	2009	Unknown	Human	Respiratory tract infection	1090	6	5	1	3	49	46	56
Scaffold	GCF_000794625.1_AZPAE14693_genomic.fna	Validate the scheme	50	250757	Romania	2012	Unknown	Human	Itra-abdominal tract infection	1090	6	5	1	3	49	46	56
Scaffold	GCF_000795165.1_AZPAE14817_genomic.fna	Validate the scheme	50	269341	France	2004	Unknown	Human	Urinary tract infection	386	17	5	11	18	4	10	3
Contig	GCF_001990285.1_ASM199028v1_genomic.fna	Validate the scheme	50	611166	United States	2013	Cystic fibrosis	Human	Airway secretion	1394	11	5	6	3	74	13	7
Scaffold	GCF_002243265.1_ASM224326v1_genomic.fna	Validate the scheme	50	378146	India	2010	Keratitis	Human	Cornea	2719	1	57	11	3	3	13	5
Contig	GCF_003055225.1_ASM305522v1_genomic.fna	Validate the scheme	50	316112	Brazil	1995	Hospital-acquired infection/sepsis	Human	Surgical secretion	190	6	3	1	3	2	14	1
Scaffold	GCF_000233495.1_Pseudomonas_sp_2_1_26_V1_genomic.fna	Validate the scheme	51	709633	Unknown	Unknown	Unknown	Human	Gastrointestinal tract	971	38	8	5	67	2	40	13
Scaffold	GCF_000795875.1_AZPAE14373_genomic.fna	Validate the scheme	51	380654	Germany	2010	Unknown	Human	Itra-abdominal tract infection	5017	5	146	25	6~	10	7	5
Contig	GCF_001453645.1_WH-SGI-V-07686_genomic.fna	Validate the scheme	51	469330	United States	2005	Unknown	Human	hospital	17	11	5	1	7	9	4	7
Scaffold	GCF_001454175.1_WH-SGI-V-07294_genomic.fna	Validate the scheme	51	364132	United States	1997	Unknown	Human	Sore	132	6	20	1	3	4	4	2
Contig	GCF_001555075.1_ASM155507v1_genomic.fna	Validate the scheme	51	238345	United States	2006	Cystic fibrosis	Human	Sputum	4034	28	22	163	180	4	4	7
Contig	GCF_001555425.1_ASM155542v1_genomic.fna	Validate the scheme	51	322358	United States	2011	Cystic fibrosis	Human	Sputum	17	11	5	1	7	9	4	7
Contig	GCF_001756515.1_ASM175651v1_genomic.fna	Validate the scheme	51	375813	Italy	1988	Unknown	Unknown	Unknown	111	17	5	5	4	4	4	3
Scaffold	GCF_001990325.1_ASM199032v1_genomic.fna	Validate the scheme	51	334071	United States	2013	Cystic fibrosis	Human	Airway secretion	5067	11	5	11	11	3	6	27~
Contig	GCF_003055235.1_ASM305523v1_genomic.fna	Validate the scheme	51	328955	Brazil	2015	Hospital-acquired infection/sepsis	Human	Bronchoalveolar lavage	244	17	5	12	3	14	4	7
Contig	GCF_003332575.1_ASM333257v1_genomic.fna	Validate the scheme	51	317459	Australia	2006	Microbial Keratitis	Human	Cornea	386	17	5	11	18	4	10	3
Contig	GCF_000709285.1_ASM70928v1_genomic.fna	Validate the scheme	52	389700	India	2012	Unknown	Environmental	Soil	5071	28	261~	5	2	27	4	10~
Scaffold	GCF_000796445.1_AZPAE14526_genomic.fna	Validate the scheme	52	425412	Spain	2010	Unknown	Human	Respiratory tract infection	2615	16	5	83	11	4	13	7
Contig	GCF_001374075.1_279_15_211Gc_contigs_500_genomic.fna	Validate the scheme	52	373781	Unknown	Unknown	Unknown	Industrial environment	Unknown	2729	5	141	65	151	1	33	50
Scaffold	GCF_001451525.1_WH-SGI-V-07491_genomic.fna	Validate the scheme	52	428469	United States	2005	Unknown	Human	hospital	2052	11	5	74	28	3	134	7
Scaffold	GCF_001454625.1_WH-SGI-V-07790_genomic.fna	Validate the scheme	52	384796	Portugal	1997	Unknown	Human	Cystic fibrosis	2035	16	14	3	11	1	132	1
Contig	GCF_001554955.1_ASM155495v1_genomic.fna	Validate the scheme	52	232854	United States	2010	Cystic fibrosis	Human	Sputum	5005	23~	5	11	7	1	12	7
Contig	GCF_002204155.1_ASM220415v1_genomic.fna	Validate the scheme	52	757654	Mexico	2014	Unknown	Nematode	Soil	4049	11	5	36	3	4	15	1
Contig	GCF_002312055.1_ASM231205v1_genomic.fna	Validate the scheme	52	234699	Canada	1997	Unknown	Human	Sputum	633	125	5	6	3	4	13	23
Contig	GCF_900146895.1_362_genomic.fna	Validate the scheme	52	477616	Denmark	2012	Cystic fibrosis	Human	Sputum	2584	40	5	17	2	4	14	7
Contig	GCF_001280755.1_ASM128075v1_genomic.fna	Validate the scheme	53	229740	Germany	1958	Unknown	Unknown	Unknown	3043	87	272	43	60	53	108	144
Scaffold	GCF_001449145.1_WH-SGI-V-07060_genomic.fna	Validate the scheme	53	378396	United States	1994	Unknown	Human	hospital	149	11	5	5	5	4	15	19
Contig	GCF_001449885.1_WH-SGI-V-07268_genomic.fna	Validate the scheme	53	511577	United States	1995	Unknown	Human	Hospital	1591	16	5	11	11	4	13	7
Scaffold	GCF_001451355.1_WH-SGI-V-07412_genomic.fna	Validate the scheme	53	371069	France	1994	Unknown	Human	hospital	198	11	5	11	11	3	27	7
Scaffold	GCF_001451705.1_WH-SGI-V-07491_genomic.fna	Validate the scheme	53	426590	United States	2005	Unknown	Human	hospital	1974	39	5	6	11	4	7	193
Contig	GCF_001554705.1_ASM155470v1_genomic.fna	Validate the scheme	53	202738	United States	2005	Cystic fibrosis	Human	Sputum	348	22	20	11	3	3	3	7
Contig	GCF_001555335.1_ASM155533v1_genomic.fna	Validate the scheme	53	373936	United States	2006	Cystic fibrosis	Human	Sputum	4074	36	27	28	3~	4	13	7
Contig	GCF_001766115.1_ASM176611v1_genomic.fna	Validate the scheme	53	378317	Italy	2013	Cystic fibrosis	Human	Sputum	390	39	5	1	3	4	46	56
Contig	GCF_900146885.1_361_genomic.fna	Validate the scheme	53	477913	Denmark	2009	Cystic fibrosis	Human	Sputum	2584	40	5	17	2	4	14	7
Contig	GCF_900147025.1_377_genomic.fna	Validate the scheme	53	401858	Denmark	2012	Cystic fibrosis	Human	Sputum	2584	40	5	17	2	4	14	7
Contig	GCF_000282915.1_MWR44.1-1.0_genomic.fna	Validate the scheme	54	393582	Unknown	Unknown	Unknown	Unknown	Unknown	549	7	5	12	3	4	1	7
Scaffold	GCF_000796615.1_AZPAE12140_genomic.fna	Validate the scheme	54	211232	United States	Unknown	Unknown	Human	Cystic fibrosis isolate	782	15	3	3	11	1	15	1
Scaffold	GCF_000796825.1_AZPAE12148_genomic.fna	Validate the scheme	54	266391	United States	Unknown	Unknown	Human	Cystic fibrosis isolate	17	11	5	1	7	9	4	7
Contig	GCF_001450745.1_WH-SGI-V-07236_genomic.fna	Validate the scheme	54	421260	United States	1995	Unknown	Human	hospital	2029	15	28	11	3	3	38	10
Contig	GCF_001554745.1_ASM155474v1_genomic.fna	Validate the scheme	54	253358	United States	2008	Cystic fibrosis	Human	Sputum	5019	22	20	11~	3	3	3	7
Contig	GCF_001554805.1_ASM155480v1_genomic.fna	Validate the scheme	54	211550	United States	2009	Cystic fibrosis	Human	Sputum	5068	5	5	57	13	1	74	3~
Scaffold	GCF_001990445.1_ASM199044v1_genomic.fna	Validate the scheme	54	336500	United States	2013	Cystic fibrosis	Human	Airway secretion	17	11	5	1	7	9	4	7
Contig	GCF_900146975.1_369_genomic.fna	Validate the scheme	54	428125	Denmark	2010	Cystic fibrosis	Human	Sputum	2584	40	5	17	2	4	14	7
Contig	GCF_900147045.1_378_genomic.fna	Validate the scheme	54	369562	Denmark	2011	Cystic fibrosis	Human	Sputum	2584	40	5	17	2	4	14	7
Scaffold	GCF_000796175.1_AZPAE14410_genomic.fna	Validate the scheme	55	305419	Germany	2012	Unknown	Human	Itra-abdominal tract infection	1053	28	5	12	11	4	4	18
Contig	GCF_001451575.1_WH-SGI-V-07485_genomic.fna	Validate the scheme	55	489508	United States	2005	Unknown	Human	hospital	2053	16	5	4	74	2	7	10
Scaffold	GCF_001453065.1_WH-SGI-V-07272_genomic.fna	Validate the scheme	55	466290	Germany	1989	Unknown	Human	hospital	17	11	5	1	7	9	4	7
Contig	GCF_001554665.1_ASM155466v1_genomic.fna	Validate the scheme	55	272732	United States	2006	Cystic fibrosis	Human	Sputum	443	15	5	5	5	50	4	1
Contig	GCF_001756495.1_ASM175649v1_genomic.fna	Validate the scheme	55	288354	Belgium	2004	Unknown	Unknown	Unknown	111	17	5	5	4	4	4	3
Scaffold	GCF_000794425.1_AZPAE14550_genomic.fna	Validate the scheme	56	330726	China	2010	Unknown	Human	Respiratory tract infection	257	35	24	36	11	4	15	14
Contig	GCF_001450225.1_WH-SGI-V-07375_genomic.fna	Validate the scheme	56	399346	France	1987	Unknown	Human	Hospital	198	11	5	11	11	3	27	7
Contig	GCF_001453075.1_WH-SGI-V-071082_genomic.fna	Validate the scheme	56	408730	Portugal	1997	Unknown	Human	Cystic fibrosis	676	28	5	11	77	3	4	92
Contig	GCF_001453265.1_WH-SGI-V-07506_genomic.fna	Validate the scheme	56	438436	United States	2005	Unknown	Human	hospital	508	15	5	11	3	2	4	3
Scaffold	GCF_001454725.1_WH-SGI-V-07305_genomic.fna	Validate the scheme	56	433790	Germany	1986	Unknown	Environmental	Drinking water	17	11	5	1	7	9	4	7
Contig	GCF_001554695.1_ASM155469v1_genomic.fna	Validate the scheme	56	184471	United States	2005	Cystic fibrosis	Human	Sputum	5018	22	20	11	3	3	3~	7
Contig	GCF_001554735.1_ASM155473v1_genomic.fna	Validate the scheme	56	202738	United States	2005	Cystic fibrosis	Human	Sputum	348	22	20	11	3	3	3	7
Contig	GCF_001554775.1_ASM155477v1_genomic.fna	Validate the scheme	56	209586	United States	2004	Cystic fibrosis	Human	Sputum	671	5	5	57	13	1	74	3
Scaffold	GCF_002601815.1_ASM260181v1_genomic.fna	Validate the scheme	56	406716	United Kingdom	2014	Unknown	Unknown	Cell culture	2230	87	198	114	123	86	93	146
Contig	GCF_900455455.1_46941_G01_genomic.fna	Validate the scheme	56	241447	United Kingdom	2012	Unknown	Human	Sputum	111	17	5	5	4	4	4	3
Scaffold	GCF_000629085.1_Pseu_aeru_BWH032_V1_genomic.fna	Validate the scheme	57	255683	United States	2013	Unknown	Human	Vulvar abscess	260	14	5	10	7	4	13	7
Scaffold	GCF_000629245.1_Pseu_aeru_3577_V1_genomic.fna	Validate the scheme	57	212112	Unknown	Unknown	Unknown	Human	Unknown	796	36	5	1	3	2	6	1
Contig	GCF_000823905.1_LES_CF_sputum_CF03_contigs_8_a1_genomic.fna	Validate the scheme	57	425238	United Kingdom	2009	Cystic fibrosis	Human	Sputum	146	6	5	11	3	4	23	1
Scaffold	GCF_001449155.1_WH-SGI-V-07058_genomic.fna	Validate the scheme	57	427106	United States	1994	Unknown	Human	Hospital	2024	23	5	11	7	4	12	7
Contig	GCF_001554385.1_ASM155438v1_genomic.fna	Validate the scheme	57	333007	United States	2005	Cystic fibrosis	Human	Sputum	4072	28	22~	5	3	3	14~	19~
Contig	GCF_001555145.1_ASM155514v1_genomic.fna	Validate the scheme	57	233457	United States	2004	Cystic fibrosis	Human	Sputum	4013	11	5	1	7	9	4	152
Contig	GCF_002330465.1_ASM233046v1_genomic.fna	Validate the scheme	57	245525	United States	2016	Unknown	Environmental	Garden soil	262	17	5	1	3	4	15	7
Contig	GCF_003332625.1_ASM333262v1_genomic.fna	Validate the scheme	57	296616	Australia	2004	Microbial Keratits	Human	Cornea	4075	28	19~	12	3	4	12	3
Scaffold	GCF_000793005.1_AZPAE15017_genomic.fna	Validate the scheme	58	276792	United States	2011	Unknown	HUMAN	itra-abdominal tract infection	5088	111	30	31	26~	28	24	55
Contig	GCF_000823965.1_LES_CF_sputum_CF03_contigs_11_a1_genomic.fna	Validate the scheme	58	389187	United Kingdom	2009	Cystic fibrosis	Human	Sputum	146	6	5	11	3	4	23	1
Contig	GCF_001453305.1_WH-SGI-V-07620_genomic.fna	Validate the scheme	58	427498	United States	2005	Unknown	Human	hospital	1527	17	10	129	5	4	112	19
Contig	GCF_002330595.1_ASM233059v1_genomic.fna	Validate the scheme	58	202281	United States	2016	Unknown	Environmental	Horse trough water	262	17	5	1	3	4	15	7
Contig	GCF_002980255.1_ASM298025v1_genomic.fna	Validate the scheme	58	351877	China	2017	Unknown	Human	Unknown	2968	5	5	30	77	3	6	77
Contig	GCF_002980355.1_ASM298035v1_genomic.fna	Validate the scheme	58	351858	China	2017	Unknown	Human	Unknown	2968	5	5	30	77	3	6	77
Contig	GCF_003055265.1_ASM305526v1_genomic.fna	Validate the scheme	58	397107	Brazil	2015	Hospital-acquired infection/sepsis	Human	Blood	245	39	6	12	11	3	15	2
Contig	GCF_003332565.1_ASM333256v1_genomic.fna	Validate the scheme	58	317216	Australia	2006	Microbial Keratitis	Human	Cornea	471	17	5	11	5	4	4	2
Contig	GCF_003332795.1_ASM333279v1_genomic.fna	Validate the scheme	58	257960	Australia	1992	Microbial Keratits	Human	Cornea	4020	16	5	11	1	2	7	2
Contig	GCF_003585115.1_ASM358511v1_genomic.fna	Validate the scheme	58	369519	Hong Kong	Unknown	Unknown	Human	Unknown	242	28	5	5	11	3	15	44
Contig	GCF_900144035.1_17_genomic.fna	Validate the scheme	58	247845	Denmark	2012	Cystic fibrosis	Human	Sputum	2604	15	220	36	11	64	13	1
Contig	GCF_900146855.1_358_genomic.fna	Validate the scheme	58	401992	Denmark	2009	Cystic fibrosis	Human	Sputum	2584	40	5	17	2	4	14	7
Contig	GCF_900147055.1_379_genomic.fna	Validate the scheme	58	404093	Denmark	2011	Cystic fibrosis	Human	Sputum	2584	40	5	17	2	4	14	7
Scaffold	GCF_000793905.1_AZPAE14934_genomic.fna	Validate the scheme	59	293581	France	2009	Unknown	Human	Itra-abdominal tract infection	4070	1	130	6	7	4	4~	166
Contig	GCF_000824085.1_LES_CF_sputum_CF03_contigs_20_a1_genomic.fna	Validate the scheme	59	389021	United Kingdom	2009	Cystic fibrosis	Human	Sputum	146	6	5	11	3	4	23	1
Contig	GCF_000824665.1_LES_CF_sputum_CF03_contigs_34_a1_genomic.fna	Validate the scheme	59	425185	United Kingdom	2009	Cystic fibrosis	Human	Sputum	146	6	5	11	3	4	23	1
Contig	GCF_001374375.1_295_Rw176_contigs_500_genomic.fna	Validate the scheme	59	319926	Unknown	Unknown	Unknown	Industrial environment	Unknown	2729	5	141	65	151	1	33	50
Contig	GCF_001554465.1_ASM155446v1_genomic.fna	Validate the scheme	59	247442	United States	2000	Cystic fibrosis	Human	Sputum	4073	28	22~	5	3	3	14~	19
Contig	GCF_001555215.1_ASM155521v1_genomic.fna	Validate the scheme	59	232432	United States	2012	Cystic fibrosis	Human	Sputum	443	15	5	5	5	50	4	1
Contig	GCF_001766195.1_ASM176619v1_genomic.fna	Validate the scheme	59	269129	Italy	2007	Cystic fibrosis	Human	Sputum	1864	39	5	1	154	4	46	56
Contig	GCF_001990345.1_ASM199034v1_genomic.fna	Validate the scheme	59	376822	United States	2013	Cystic fibrosis	Human	Airway secretion	569	11	5	11	11	3	6	27
Contig	GCF_002312415.1_ASM231241v1_genomic.fna	Validate the scheme	59	347866	Canada	1998	Unknown	Human	Infection lung	1239	16	5	1	3	4	15	7
Contig	GCF_002330395.1_ASM233039v1_genomic.fna	Validate the scheme	59	402862	United States	2016	Unknown	Environmental	Chicago River	207	47	4	5	33	1	6	40
Contig	GCF_002563335.1_ASM256333v1_genomic.fna	Validate the scheme	59	290774	Unknown	1943	Otitis externa	Human	Unknown	2230	87	198	114	123	86	93	146
Contig	GCF_002980375.1_ASM298037v1_genomic.fna	Validate the scheme	59	354437	China	2017	Unknown	Human	Unknown	2967	11	5	3	3	96	15	1
Contig	GCF_003055485.1_ASM305548v1_genomic.fna	Validate the scheme	59	273309	Brazil	1995	Hospital-acquired infection/sepsis	Human	Tracheal secretion	235	38	11	3	13	1	2	4
Contig	GCF_000823985.1_LES_CF_sputum_CF03_contigs_13_a1_genomic.fna	Validate the scheme	60	388604	United Kingdom	2009	Cystic fibrosis	Human	Sputum	146	6	5	11	3	4	23	1
Contig	GCF_000824225.1_LES_CF_sputum_CF03_contigs_29_a1_genomic.fna	Validate the scheme	60	388934	United Kingdom	2009	Cystic fibrosis	Human	Sputum	146	6	5	11	3	4	23	1
Contig	GCF_000824345.1_LES_CF_sputum_CF03_contigs_38_a1_genomic.fna	Validate the scheme	60	371722	United Kingdom	2009	Cystic fibrosis	Human	Sputum	146	6	5	11	3	4	23	1
Contig	GCF_000824365.1_LES_CF_sputum_CF03_contigs_39_a1_genomic.fna	Validate the scheme	60	389187	United Kingdom	2009	Cystic fibrosis	Human	Sputum	146	6	5	11	3	4	23	1
Contig	GCF_000824385.1_LES_CF_sputum_CF03_contigs_40_a1_genomic.fna	Validate the scheme	60	388934	United Kingdom	2009	Cystic fibrosis	Human	Sputum	146	6	5	11	3	4	23	1
Contig	GCF_000824405.1_LES_CF_sputum_CF03_contigs_1_a1_genomic.fna	Validate the scheme	60	389187	United Kingdom	2009	Cystic fibrosis	Human	Sputum	146	6	5	11	3	4	23	1
Contig	GCF_000824685.1_LES_CF_sputum_CF03_contigs_37_a1_genomic.fna	Validate the scheme	60	388604	United Kingdom	2009	Cystic fibrosis	Human	Sputum	146	6	5	11	3	4	23	1
Contig	GCF_001449325.1_WH-SGI-V-07070_genomic.fna	Validate the scheme	60	478892	United States	1992	Unknown	Human	Hospital	1621	5	54	99	48	1	6	3
Contig	GCF_001454585.1_WH-SGI-V-07708_genomic.fna	Validate the scheme	60	503368	United States	2005	Unknown	Human	hospital	2060	40	202	145	7	1	12	1
Contig	GCF_001545255.1_ASM154525v1_genomic.fna	Validate the scheme	60	215080	United States	2004	Cystic fibrosis	Human	Sputum	5060	6	28	65	3	3	4	152~
Contig	GCF_001555155.1_ASM155515v1_genomic.fna	Validate the scheme	60	254892	United States	2006	Cystic fibrosis	Human	Sputum	443	15	5	5	5	50	4	1
Scaffold	GCF_001990525.1_ASM199052v1_genomic.fna	Validate the scheme	60	229153	United States	2013	Cystic fibrosis	Human	Airway secretion	17	11	5	1	7	9	4	7
Contig	GCF_002312315.1_ASM231231v1_genomic.fna	Validate the scheme	60	311798	Canada	Unknown	Unknown	Dental environment	Dental unit waterline	2503	47	213	5	33	1	6	40
Contig	GCF_003332455.1_ASM333245v1_genomic.fna	Validate the scheme	60	495560	Australia	2006	Microbial Keratitis	Human	Cornea	309	13	8	9	3	1	17	15
Contig	GCF_003332645.1_ASM333264v1_genomic.fna	Validate the scheme	60	310561	India	2004	Microbial Keratitis	Human	Cornea	1027	32	5	61	13	1	6	54
Contig	GCF_900146865.1_359_genomic.fna	Validate the scheme	60	402010	Denmark	2009	Cystic fibrosis	Human	Sputum	2584	40	5	17	2	4	14	7
Scaffold	GCF_000793765.1_AZPAE14931_genomic.fna	Validate the scheme	61	351213	Germany	2009	Unknown	Human	Respiratory tract infection	266	16	5	11	72	44	7	52
Scaffold	GCF_000796925.1_AZPAE12153_genomic.fna	Validate the scheme	61	243920	United States	Unknown	Unknown	Human	Cystic fibrosis isolate	116	28	24	22	18	3	15	7
Contig	GCF_000824545.1_LES_CF_sputum_CF03_contigs_22_a1_genomic.fna	Validate the scheme	61	417552	United Kingdom	2009	Cystic fibrosis	Human	Sputum	146	6	5	11	3	4	23	1
Contig	GCF_000824585.1_LES_CF_sputum_CF03_contigs_30_a1_genomic.fna	Validate the scheme	61	388529	United Kingdom	2009	Cystic fibrosis	Human	Sputum	146	6	5	11	3	4	23	1
Contig	GCF_001454675.1_WH-SGI-V-07287_genomic.fna	Validate the scheme	61	471594	Puerto Rico	1961	Unknown	Environmental	Tree	2039	87	34	118	89	53	110	147
Contig	GCF_001545195.1_ASM154519v1_genomic.fna	Validate the scheme	61	192465	United States	2012	Cystic Fibrosis	Human	Sputum	5060	6	28	65	3~	3	4	152~
Contig	GCF_001554915.1_ASM155491v1_genomic.fna	Validate the scheme	61	226542	United States	2009	Cystic fibrosis	Human	Sputum	553	17	5	1	11	4	4	45
Contig	GCF_001765805.1_ASM176580v1_genomic.fna	Validate the scheme	61	280885	Italy	2010	Cystic fibrosis	Human	Sputum	390	39	5	1	3	4	46	56
Contig	GCF_001766135.1_ASM176613v1_genomic.fna	Validate the scheme	61	353637	Italy	2014	Cystic Fibrosis	Human	Sputum	4078	157	5	1	3	4	46	56~
Contig	GCF_002001315.1_ASM200131v1_genomic.fna	Validate the scheme	61	405290	United States	2013	Cystic fibrosis	Human	Airway secretion	27	6	5	6	7	4	6	7
Contig	GCF_003055585.1_ASM305558v1_genomic.fna	Validate the scheme	61	245142	Brazil	2013	Hospital-acquired infection/sepsis	Human	Blood	498	6	28	65	3	3	4	7
Contig	GCF_003332585.1_ASM333258v1_genomic.fna	Validate the scheme	61	408343	Australia	2004	Cystic fibrosis	Human	lung	1717	28	24	91	5	4	4	14
Contig	GCF_900146775.1_349_genomic.fna	Validate the scheme	61	394977	Denmark	2007	Cystic fibrosis	Human	Sputum	1743	15	181	1	63	4	15	10
Scaffold	GCF_000789975.1_AZPAE14910_genomic.fna	Validate the scheme	62	407277	India	2008	Itra-abdominal tract infection	Human	Unknown	241	17	5	11	5	4	4	7
Scaffold	GCF_000791365.1_AZPAE15026_genomic.fna	Validate the scheme	62	230178	Colombia	2011	Unknown	Human	Urinary tract infection	2724	13	4	7	33	1	6	40
Scaffold	GCF_000796745.1_AZPAE12145_genomic.fna	Validate the scheme	62	289576	United States	Unknown	Unknown	HUMAN	Cystic fibrosis isolate	5000	11	177~	11	18	3	4	3
Contig	GCF_000824485.1_LES_CF_sputum_CF03_contigs_6_a1_genomic.fna	Validate the scheme	62	417552	United Kingdom	2009	Cystic fibrosis	Human	Sputum	146	6	5	11	3	4	23	1
Scaffold	GCF_001280745.1_ASM128074v1_genomic.fna	Validate the scheme	62	187415	Germany	1959	Unknown	Unknown	Unknown	2228	73	205	118	87	86	109	145
Scaffold	GCF_001452935.1_WH-SGI-V-07258_genomic.fna	Validate the scheme	62	515553	Belgium	1998	Unknown	Human	hospital	313	47	8	7	6	8	11	40
Contig	GCF_001765975.1_ASM176597v1_genomic.fna	Validate the scheme	62	339193	Italy	2013	Cystic fibrosis	Human	Sputum	390	39	5	1	3	4	46	56
Contig	GCF_002312755.1_ASM231275v1_genomic.fna	Validate the scheme	62	377947	Canada	1988	Unknown	Human	Infected lung	853	11	19	19	116	4	4	7
Contig	GCF_002326195.1_ASM232619v1_genomic.fna	Validate the scheme	62	245538	United States	2015	Unknown	Environmental	Soil	2027	17	3	11	11	4	38	7
Contig	GCF_900145575.1_215_genomic.fna	Validate the scheme	62	268717	Denmark	2009	Cystic fibrosis	Human	Sputum	676	28	5	11	77	3	4	92
Contig	GCF_900146785.1_351_genomic.fna	Validate the scheme	62	349875	Denmark	2012	Cystic fibrosis	Human	Sputum	274	23	5	11	7	1	12	7
Contig	GCF_900455435.1_43366_C01_genomic.fna	Validate the scheme	62	194800	Unknown	1900/1970	Unknown	Unknown	Unknown	308	13	4	5	5	12	7	15
Scaffold	GCF_000792425.1_AZPAE14988_genomic.fna	Validate the scheme	63	295233	China	2010	Unknown	Human	Urinary tract infection	1076	5	4	57	62	1	1	26
Contig	GCF_000824005.1_LES_CF_sputum_CF03_contigs_14_a1_genomic.fna	Validate the scheme	63	389091	United Kingdom	2009	Cystic fibrosis	Human	Sputum	146	6	5	11	3	4	23	1
Contig	GCF_000824105.1_LES_CF_sputum_CF03_contigs_21_a1_genomic.fna	Validate the scheme	63	417552	United Kingdom	2009	Cystic fibrosis	Human	Sputum	146	6	5	11	3	4	23	1
Contig	GCF_000824145.1_LES_CF_sputum_CF03_contigs_24_a1_genomic.fna	Validate the scheme	63	425185	United Kingdom	2009	Cystic fibrosis	Human	Sputum	146	6	5	11	3	4	23	1
Contig	GCF_000824285.1_LES_CF_sputum_CF03_contigs_33_a1_genomic.fna	Validate the scheme	63	388934	United Kingdom	2009	Cystic fibrosis	Human	Sputum	146	6	5	11	3	4	23	1
Contig	GCF_001450835.1_WH-SGI-V-07373_genomic.fna	Validate the scheme	63	287517	France	1987	Unknown	Human	hospital	388	17	14	11	11	1	15	2
Scaffold	GCF_001451835.1_WH-SGI-V-07500_genomic.fna	Validate the scheme	63	416583	United States	2005	Unknown	Human	HOSPITAL	27	6	5	6	7	4	6	7
Scaffold	GCF_001452075.1_WH-SGI-V-07630_genomic.fna	Validate the scheme	63	441127	United States	2005	Unknown	Human	hospital	274	23	5	11	7	1	12	7
Contig	GCF_001453905.1_WH-SGI-V-07273_genomic.fna	Validate the scheme	63	467150	Germany	1989	Unknown	Human	hospital	17	11	5	1	7	9	4	7
Scaffold	GCF_001601745.1_ASM160174v1_genomic.fna	Validate the scheme	63	302533	United States	2007	Infection	Human	WOUND	3045	198	24	5	3	1	12	19
Contig	GCF_001765655.1_ASM176565v1_genomic.fna	Validate the scheme	63	227780	Italy	2007	Cystic fibrosis	Human	Sputum	390	39	5	1	3	4	46	56
Contig	GCF_002154915.1_ASM215491v1_genomic.fna	Validate the scheme	63	228548	United States	2013	Cystic fibrosis	Human	Airway secretion	4061	11	5	6	3	74	13	7~
Contig	GCF_002239535.1_ASM223953v1_genomic.fna	Validate the scheme	63	235918	Canada	Unknown	Unknown	Environmental	Tomato	116	28	24	22	18	3	15	7
Contig	GCF_002312685.1_ASM231268v1_genomic.fna	Validate the scheme	63	253067	Canada	Unknown	Unknown	Dental environment	Dental unit waterline	4006	130	67	5	3	1	4	165
Contig	GCF_003585055.1_ASM358505v1_genomic.fna	Validate the scheme	63	312002	Hong Kong	Unknown	Unknown	Human	Unknown	2048	40	5	11	5	2	4	37
Contig	GCF_900146875.1_360_genomic.fna	Validate the scheme	63	402139	Denmark	2009	Cystic fibrosis	Human	Sputum	2584	40	5	17	2	4	14	7
Scaffold	GCF_000629025.1_Pseu_aeru_BWH036_V1_genomic.fna	Validate the scheme	64	261176	United States	2013	Unknown	Human	Genital	845	11	5	1	7	4	4	7
Scaffold	GCF_000629125.1_Pseu_aeru_BWH030_V1_genomic.fna	Validate the scheme	64	287102	United States	2013	Unknown	Human	Urine	235	38	11	3	13	1	2	4
Scaffold	GCF_000790485.1_AZPAE14877_genomic.fna	Validate the scheme	64	242844	United States	2007	Unknown	HUMAN	respiratory tract infection	4066	212	5~	11	7	4	15	26
Scaffold	GCF_000795405.1_AZPAE13757_genomic.fna	Validate the scheme	64	361556	Canada	2009	Unknown	Human	Respiratory tract infection	146	6	5	11	3	4	23	1
Contig	GCF_000824045.1_LES_CF_sputum_CF03_contigs_17_a1_genomic.fna	Validate the scheme	64	425238	United Kingdom	2009	Cystic fibrosis	Human	Sputum	146	6	5	11	3	4	23	1
Contig	GCF_000824205.1_LES_CF_sputum_CF03_contigs_28_a1_genomic.fna	Validate the scheme	64	388934	United Kingdom	2009	Cystic fibrosis	Human	Sputum	146	6	5	11	3	4	23	1
Scaffold	GCF_001449485.1_WH-SGI-V-07166_genomic.fna	Validate the scheme	64	265885	Switzerland	1990	Unknown	Environmental	Environment water	1990	5	14	25	5	16	7	28
Contig	GCF_001453015.1_WH-SGI-V-07263_genomic.fna	Validate the scheme	64	444869	Belgium	1998	Unknown	Human	Burn	1203	33	1	25	6	6	7	5
Scaffold	GCF_001453235.1_WH-SGI-V-07503_genomic.fna	Validate the scheme	64	380603	United States	2005	Unknown	Human	hospital	17	11	5	1	7	9	4	7
Contig	GCF_001453285.1_WH-SGI-V-07507_genomic.fna	Validate the scheme	64	271802	United States	2005	Unknown	Human	Hospital	253	4	4	16	12	1	6	3
Contig	GCF_001453315.1_WH-SGI-V-07623_genomic.fna	Validate the scheme	64	366119	United States	2005	Unknown	Human	hospital	2056	11	122	36	164	3	12	27
Contig	GCF_001554315.1_ASM155431v1_genomic.fna	Validate the scheme	64	193145	United States	2010	Cystic fibrosis	Human	Sputum	792	6	5	11	3	2	15	1
Contig	GCF_001555325.1_ASM155532v1_genomic.fna	Validate the scheme	64	213685	United States	2005	Cystic fibrosis	Human	Sputum	5006	23	5~	11	7	1	12	7
Contig	GCF_002326455.1_ASM232645v1_genomic.fna	Validate the scheme	64	210839	United States	2016	Unknown	Environmental	Standing rain water	4048	25	5	1	5	3	6	10
Contig	GCF_002330355.1_ASM233035v1_genomic.fna	Validate the scheme	64	220492	United States	2016	Unknown	Environmental	Stream rock	378	1	14	3	11	1	15	1
Contig	GCF_002330955.1_ASM233095v1_genomic.fna	Validate the scheme	64	317665	United States	2016	Unknown	Environmental	Shower drain	207	47	4	5	33	1	6	40
Contig	GCF_900146685.1_340_genomic.fna	Validate the scheme	64	305828	Denmark	2010	Cystic Fibrosis	Human	Unknown	4056	11	55	4	3	4	4~	2
Scaffold	GCF_000791565.1_AZPAE15032_genomic.fna	Validate the scheme	65	405389	France	2011	Unknown	Human	Itra-abdominal tract infection	360	15	5	36	11	27	4	2
Scaffold	GCF_000793665.1_AZPAE14917_genomic.fna	Validate the scheme	65	231018	Spain	2008	Unknown	Human	Itra-abdominal tract infection	1750	6	5	5	5	52	4	7
Scaffold	GCF_000796875.1_AZPAE12151_genomic.fna	Validate the scheme	65	210231	United States	Unknown	Unknown	Human	Cystic fibrosis isolate	2123	6	5	36	3	3	15	2
Contig	GCF_000824245.1_LES_CF_sputum_CF03_contigs_31_a1_genomic.fna	Validate the scheme	65	389177	United Kingdom	2009	Cystic fibrosis	Human	Sputum	146	6	5	11	3	4	23	1
Contig	GCF_000824265.1_LES_CF_sputum_CF03_contigs_32_a1_genomic.fna	Validate the scheme	65	389147	United Kingdom	2009	Cystic fibrosis	Human	Sputum	146	6	5	11	3	4	23	1
Contig	GCF_000824325.1_LES_CF_sputum_CF03_contigs_36_a1_genomic.fna	Validate the scheme	65	389187	United Kingdom	2009	Cystic fibrosis	Human	Sputum	146	6	5	11	3	4	23	1
Contig	GCF_001374195.1_286_2_5Pc_6_contigs_500_genomic.fna	Validate the scheme	65	273926	Unknown	Unknown	Unknown	Industrial environment	Unknown	2733	40	5	3	162	73	75	2
Contig	GCF_001449965.1_WH-SGI-V-07234_genomic.fna	Validate the scheme	65	498550	United States	1995	Unknown	Human	Hospital	2028	73	197	114	123	53	106	180
Scaffold	GCF_001452835.1_WH-SGI-V-07249_genomic.fna	Validate the scheme	65	287066	Germany	1997	Unknown	Human	Burn	395	6	5	1	1	1	12	1
Contig	GCF_001765845.1_ASM176584v1_genomic.fna	Validate the scheme	65	229384	Italy	2011	Cystic fibrosis	Human	Sputum	1864	39	5	1	154	4	46	56
Contig	GCF_002001225.1_ASM200122v1_genomic.fna	Validate the scheme	65	242717	United States	2013	Cystic fibrosis	Human	Airway secretion	241	17	5	11	5	4	4	7
Contig	GCF_002216355.1_ASM221635v1_genomic.fna	Validate the scheme	65	245535	Canada	2010	Unknown	Environmental	Puddle on farm	4025	6	5	1	11	2	13	7
Contig	GCF_002216505.1_ASM221650v1_genomic.fna	Validate the scheme	65	304819	United States	2015	Unknown	Environmental	Sawkill stream below waste water outflow	262	17	5	1	3	4	15	7
Contig	GCF_002326395.1_ASM232639v1_genomic.fna	Validate the scheme	65	214590	United States	2016	Unknown	Environmental	Garden soil	809	36	3	6	13	3	6	26
Contig	GCF_900145675.1_225_genomic.fna	Validate the scheme	65	256936	Denmark	2008	Cystic fibrosis	Human	Sputum	132	6	20	1	3	4	4	2
Contig	GCF_900146805.1_353_genomic.fna	Validate the scheme	65	402055	Denmark	2011	Cystic fibrosis	Human	Sputum	274	23	5	11	7	1	12	7
Contig	GCF_900146815.1_354_genomic.fna	Validate the scheme	65	281756	Denmark	2012	Cystic fibrosis	Human	Sputum	274	23	5	11	7	1	12	7
Contig	GCF_900147135.1_387_genomic.fna	Validate the scheme	65	227074	Denmark	2009	Cystic Fibrosis	Human	Unknown	4054	11	302	3	98	1	6	80
Scaffold	GCF_000790865.1_AZPAE14891_genomic.fna	Validate the scheme	66	260156	France	2008	Unknown	Human	Respiratory tract infection	262	17	5	1	3	4	15	7
Scaffold	GCF_000793725.1_AZPAE15033_genomic.fna	Validate the scheme	66	226876	France	2011	Unknown	Human	Itra-abdominal tract infection	274	23	5	11	7	1	12	7
Scaffold	GCF_000796085.1_AZPAE14402_genomic.fna	Validate the scheme	66	267789	France	2011	Unknown	Human	Itra-abdominal tract infection	2711	6	5	6	11	4	64	19
Contig	GCF_000824625.1_LES_CF_sputum_CF03_contigs_7_a1_genomic.fna	Validate the scheme	66	389021	United Kingdom	2009	Cystic fibrosis	Human	Sputum	146	6	5	11	3	4	23	1
Contig	GCF_001450325.1_WH-SGI-V-07056_genomic.fna	Validate the scheme	66	373772	Unknown	1990	Unknown	Human	Hospital	274	23	5	11	7	1	12	7
Contig	GCF_001450555.1_WH-SGI-V-07179_genomic.fna	Validate the scheme	66	349795	France	1992	Unknown	Human	hospital	782	15	3	3	11	1	15	1
Scaffold	GCF_001451755.1_WH-SGI-V-07495_genomic.fna	Validate the scheme	66	441057	United States	2005	Unknown	Human	hospital	395	6	5	1	1	1	12	1
Contig	GCF_001554495.1_ASM155449v1_genomic.fna	Validate the scheme	66	276987	United States	2004	Cystic fibrosis	Human	Sputum	179	36	27	28	3	4	13	7
Contig	GCF_001554995.1_ASM155499v1_genomic.fna	Validate the scheme	66	179368	United States	2010	Cystic fibrosis	Human	Sputum	5005	23~	5	11	7	1	12	7
Contig	GCF_001555165.1_ASM155516v1_genomic.fna	Validate the scheme	66	195665	United States	2005	Cystic fibrosis	Human	Sputum	179	36	27	28	3	4	13	7
Contig	GCF_002194085.1_ASM219408v1_genomic.fna	Validate the scheme	66	243552	United States	2008	Unknown	Human	Blood	4014	17	5	11	3	4	12	56
Contig	GCF_002326265.1_ASM232626v1_genomic.fna	Validate the scheme	66	239047	United States	2015	Unknown	Environmental	Soil	198	11	5	11	11	3	27	7
Contig	GCF_002330385.1_ASM233038v1_genomic.fna	Validate the scheme	66	300181	United States	2016	Unknown	Environmental	Sink tap	27	6	5	6	7	4	6	7
Contig	GCF_003585235.1_ASM358523v1_genomic.fna	Validate the scheme	66	228188	Hong Kong	Unknown	Unknown	Human	Unknown	2431	9	12	5	5	1	6	47
Scaffold	GCF_000794995.1_AZPAE14809_genomic.fna	Validate the scheme	67	269143	India	2004	Unknown	Human	Respiratory tract infection	385	15	5	5	5	50	4	14
Contig	GCF_001449305.1_WH-SGI-V-07063_genomic.fna	Validate the scheme	67	388043	United States	1992	Unknown	Human	Hospital	274	23	5	11	7	1	12	7
Contig	GCF_001449785.1_WH-SGI-V-07187_genomic.fna	Validate the scheme	67	429396	France	1990	Unknown	Human	Hospital	675	40	84	11	3	4	76	91
Scaffold	GCF_001450405.1_WH-SGI-V-07067_genomic.fna	Validate the scheme	67	318643	United States	1992	Unknown	Human	hospital	498	6	28	65	3	3	4	7
Contig	GCF_001451175.1_WH-SGI-V-07413_genomic.fna	Validate the scheme	67	425643	France	1994	Unknown	Human	hospital	675	40	84	11	3	4	76	91
Contig	GCF_001451685.1_WH-SGI-V-07490_genomic.fna	Validate the scheme	67	387521	United States	2005	Unknown	Human	hospital	1455	15	5	11	3	58	42	9
Contig	GCF_001766145.1_ASM176614v1_genomic.fna	Validate the scheme	67	229411	Italy	2007	Cystic fibrosis	Human	Sputum	390	39	5	1	3	4	46	56
Contig	GCF_002329845.1_ASM232984v1_genomic.fna	Validate the scheme	67	285121	United States	2003	Unknown	Environmental	soil	1669	22	5	91	33	4	15	1
Contig	GCF_002980385.1_ASM298038v1_genomic.fna	Validate the scheme	67	296147	China	2017	Unknown	Human	Unknown	2972	28	5	5	213	3	15	44
Contig	GCF_900145505.1_208_genomic.fna	Validate the scheme	67	255777	Denmark	2011	Cystic fibrosis	Human	Sputum	676	28	5	11	77	3	4	92
Contig	GCF_900145665.1_224_genomic.fna	Validate the scheme	67	210916	Denmark	2007	Cystic fibrosis	Human	Sputum	132	6	20	1	3	4	4	2
Contig	GCF_900145685.1_226_genomic.fna	Validate the scheme	67	245089	Denmark	2008	Cystic fibrosis	Human	Sputum	132	6	20	1	3	4	4	2
Contig	GCF_900145735.1_239_genomic.fna	Validate the scheme	67	322378	Denmark	2010	Cystic fibrosis	Human	Sputum	132	6	20	1	3	4	4	2
Contig	GCF_900146585.1_330_genomic.fna	Validate the scheme	67	260750	Denmark	2010	Cystic fibrosis	Human	Sputum	2677	19	5	11	34	4	15	26
Contig	GCF_900146945.1_364_genomic.fna	Validate the scheme	67	402057	Denmark	2012	Cystic fibrosis	Human	Sputum	2584	40	5	17	2	4	14	7
Scaffold	GCF_000793105.1_AZPAE15022_genomic.fna	Validate the scheme	68	211030	France	2011	urinary tract infection	Human	Unknown	387	28	5	11	11	4	12	3
Scaffold	GCF_000793365.1_AZPAE15065_genomic.fna	Validate the scheme	68	197328	Brazil	2012	Unknown	Human	Respiratory tract infection	261	105	5	30	3	3	4	14
Scaffold	GCF_000795325.1_AZPAE14825_genomic.fna	Validate the scheme	68	204422	Germany	2005	Unknown	Human	Respiratory tract infection	4064	11	3	26	3~	4	4	117
Contig	GCF_000824185.1_LES_CF_sputum_CF03_contigs_26_a1_genomic.fna	Validate the scheme	68	389118	United Kingdom	2009	Cystic fibrosis	Human	Sputum	146	6	5	11	3	4	23	1
Contig	GCF_000824305.1_LES_CF_sputum_CF03_contigs_35_a1_genomic.fna	Validate the scheme	68	389187	United Kingdom	2009	Cystic fibrosis	Human	Sputum	146	6	5	11	3	4	23	1
Contig	GCF_000824525.1_LES_CF_sputum_CF03_contigs_19_a1_genomic.fna	Validate the scheme	68	388700	United Kingdom	2009	Cystic fibrosis	Human	Sputum	146	6	5	11	3	4	23	1
Contig	GCF_000824565.1_LES_CF_sputum_CF03_contigs_27_a1_genomic.fna	Validate the scheme	68	388934	United Kingdom	2009	Cystic fibrosis	Human	Sputum	146	6	5	11	3	4	23	1
Scaffold	GCF_001450705.1_WH-SGI-V-07230_genomic.fna	Validate the scheme	68	513813	United States	1995	Unknown	Human	hospital	175	28	22	5	3	3	14	19
Contig	GCF_001451325.1_WH-SGI-V-07410_genomic.fna	Validate the scheme	68	444784	France	1993	Unknown	Human	hospital	1247	15	5	77	72	3	6	68
Contig	GCF_001451865.1_WH-SGI-V-07502_genomic.fna	Validate the scheme	68	459773	United States	2005	Unknown	Human	hospital	244	17	5	12	3	14	4	7
Contig	GCF_001453675.1_WH-SGI-V-07695_genomic.fna	Validate the scheme	68	471202	United States	2005	Unknown	Human	hospital	1275	28	107	1	3	1	6	45
Contig	GCF_002001275.1_ASM200127v1_genomic.fna	Validate the scheme	68	410091	United States	2013	Cystic fibrosis	Human	Airway secretion	4004	17	5	1	30	1	4	112
Contig	GCF_002001385.1_ASM200138v1_genomic.fna	Validate the scheme	68	283945	United States	2013	Cystic fibrosis	Human	Airway secretion	1074	6	130	1	4	2	4	17
Contig	GCF_002216325.1_ASM221632v1_genomic.fna	Validate the scheme	68	231479	United States	2010	Unknown	Environmental	Soil on farm	1129	22	5	91	3	4	4	7
Scaffold	GCF_002242885.1_ASM224288v1_genomic.fna	Validate the scheme	68	377600	India	2013	Keratitis	Human	Cornea from keratitis patient	527	16	52	11	85	59	15	10
Contig	GCF_002326025.1_ASM232602v1_genomic.fna	Validate the scheme	68	224320	United States	2015	Unknown	Environmental	Pond rock	1339	113	5	24	3	1	6	25
Contig	GCF_002330015.1_ASM233001v1_genomic.fna	Validate the scheme	68	341875	United States	2003	Unknown	Environmental	Soil	4063	11	5~	45	18	3	13	3
Scaffold	GCF_003032395.1_ASM303239v1_genomic.fna	Validate the scheme	68	456227	France	2010	Chronic obstructive pulmonary disease	Human	Lungs (tracheal aspirate)	2028	73	197	114	123	53	106	180
Contig	GCF_900146955.1_368_genomic.fna	Validate the scheme	68	248692	Denmark	2008	Cystic fibrosis	Human	Sputum	2584	40	5	17	2	4	14	7
Scaffold	GCF_000629105.1_Pseu_aeru_BWH031_V1_genomic.fna	Validate the scheme	69	186789	United States	2013	Unknown	Human	Sputum	845	11	5	1	7	4	4	7
Scaffold	GCF_000791635.1_AZPAE14955_genomic.fna	Validate the scheme	69	205691	France	2009	Unknown	Human	Itra-abdominal tract infection	260	14	5	10	7	4	13	7
Scaffold	GCF_000794095.1_AZPAE14935_genomic.fna	Validate the scheme	69	307741	France	2008	Unknown	Human	Respiratory tract infection	17	11	5	1	7	9	4	7
Contig	GCF_000824505.1_LES_CF_sputum_CF03_contigs_15_a1_genomic.fna	Validate the scheme	69	425448	United Kingdom	2009	Cystic fibrosis	Human	Sputum	146	6	5	11	3	4	23	1
Scaffold	GCF_001454095.1_WH-SGI-V-07856_genomic.fna	Validate the scheme	69	369320	Puerto Rico	1938	Unknown	Environmental	Well water	2038	5	200	11	6	1	101	139
Contig	GCF_001765915.1_ASM176591v1_genomic.fna	Validate the scheme	69	204862	Italy	2011	Cystic fibrosis	Human	Sputum	390	39	5	1	3	4	46	56
Contig	GCF_001990295.1_ASM199029v1_genomic.fna	Validate the scheme	69	371207	United States	2013	Cystic fibrosis	Human	Airway secretion	241	17	5	11	5	4	4	7
Scaffold	GCF_002263575.1_ASM226357v1_genomic.fna	Validate the scheme	69	401704	Pacific Ocean	2004	Unknown	Ocean	Open ocean	313	47	8	7	6	8	11	40
Contig	GCF_002329815.1_ASM232981v1_genomic.fna	Validate the scheme	69	321209	United States	2003	Unknown	Environmental	soil	1669	22	5	91	33	4	15	1
Contig	GCF_002330475.1_ASM233047v1_genomic.fna	Validate the scheme	69	226172	United States	2016	Unknown	Environmental	Hosepipe	875	16	5	36	3	4	13	7
Contig	GCF_900143795.1_18_genomic.fna	Validate the scheme	69	217752	Denmark	2012	Cystic fibrosis	Human	Sputum	2604	15	220	36	11	64	13	1
Contig	GCF_900145605.1_218_genomic.fna	Validate the scheme	69	241914	Denmark	2011	Cystic fibrosis	Human	Sputum	2670	11	5	11	3	1	4	7
Contig	GCF_900146655.1_337_genomic.fna	Validate the scheme	69	334146	Denmark	2009	Cystic fibrosis	Human	Sputum	2677	19	5	11	34	4	15	26
Contig	GCF_900147065.1_380_genomic.fna	Validate the scheme	69	235154	Denmark	2010	Cystic fibrosis	Human	Sputum	2584	40	5	17	2	4	14	7
Scaffold	GCF_000790965.1_AZPAE14895_genomic.fna	Validate the scheme	70	359824	Germany	2008	Unknown	Human	Itra-abdominal tract infection	968	6	5	5	3	3	6	26
Scaffold	GCF_000791235.1_AZPAE15027_genomic.fna	Validate the scheme	70	211383	Spain	2011	Unknown	Human	Urinary tract infection	1086	38	16	5	3	1	19	15
Scaffold	GCF_000793185.1_AZPAE15055_genomic.fna	Validate the scheme	70	244540	Colombia	2012	Unknown	Human	Urinary tract infection	2727	15	5	5	61	15	12	3
Scaffold	GCF_000796765.1_AZPAE12146_genomic.fna	Validate the scheme	70	395575	United States	Unknown	Unknown	HUMAN	Cystic fibrosis isolate	4062	28	71~	1	3	27	91	5
Contig	GCF_000820805.1_PAWS136_genomic.fna	Validate the scheme	70	258826	Unknown	Unknown	Unknown	Human	wound	4046	16	5	17	28	3	15	19
Scaffold	GCF_001454325.1_WH-SGI-V-07310_genomic.fna	Validate the scheme	70	391538	Bulgaria	1997	Unknown	Human	Burn	2041	16	22	19	11	3	15	2
Contig	GCF_001554505.1_ASM155450v1_genomic.fna	Validate the scheme	70	231549	United States	2010	Cystic fibrosis	Human	Sputum	179	36	27	28	3	4	13	7
Contig	GCF_001555375.1_ASM155537v1_genomic.fna	Validate the scheme	70	186989	United States	2010	Cystic fibrosis	Human	Sputum	4074	36	27	28	3~	4	13	7
Contig	GCF_001619935.1_ASM161993v1_genomic.fna	Validate the scheme	70	294686	Unknown	2011	Unknown	Environmental	Ulu Slim Hot Spring	4046	28	5	4	11	3	15	19
Contig	GCF_001765645.1_ASM176564v1_genomic.fna	Validate the scheme	70	227850	Italy	2008	Cystic fibrosis	Human	Sputum	390	39	5	1	3	4	46	56
Contig	GCF_001765695.1_ASM176569v1_genomic.fna	Validate the scheme	70	227867	Italy	2008	Cystic fibrosis	Human	Sputum	390	39	5	1	3	4	46	56
Contig	GCF_002193745.1_ASM219374v1_genomic.fna	Validate the scheme	70	263645	United States	2008	Unknown	Human	Wound	4003	16	208	9	3	1	4	9
Contig	GCF_002194005.1_ASM219400v1_genomic.fna	Validate the scheme	70	248562	United States	2008	Unknown	Human	Infection control	4045	16	5	17	5	4	13	7
Contig	GCF_002312615.1_ASM231261v1_genomic.fna	Validate the scheme	70	283528	Canada	1989	Unknown	Human	Infected lung	884	17	5	10	18	4	33	7
Contig	GCF_002329805.1_ASM232980v1_genomic.fna	Validate the scheme	70	279970	United States	2003	Unknown	Environmental	soil	1669	22	5	91	33	4	15	1
Contig	GCF_002330525.1_ASM233052v1_genomic.fna	Validate the scheme	70	273552	United States	2016	Unknown	Environmental	Sink drain	309	13	8	9	3	1	17	15
Contig	GCF_002330625.1_ASM233062v1_genomic.fna	Validate the scheme	70	159877	United States	2016	Unknown	Environmental	Ground under water statue	1801	16	5	17	11	4	13	188
Contig	GCF_003332525.1_ASM333252v1_genomic.fna	Validate the scheme	70	245334	Australia	2003	Cystic fibrosis	Human	lung	4050	111	30	31	26	48	59	32
Contig	GCF_003585295.1_ASM358529v1_genomic.fna	Validate the scheme	70	306688	Hong Kong	Unknown	Unknown	Human	Unknown	1284	32	8	5	3	5	6	26
Contig	GCF_000259025.1_ASM25902v1_genomic.fna	Validate the scheme	71	259452	Denmark	2006	Unknown	Human	Cystic fibrosis patient	386	17	5	11	18	4	10	3
Scaffold	GCF_000791625.1_AZPAE14954_genomic.fna	Validate the scheme	71	227420	France	2009	Unknown	Human	Itra-abdominal tract infection	285	16	22	6	74	2	41	2
Scaffold	GCF_000796065.1_AZPAE14395_genomic.fna	Validate the scheme	71	421826	Spain	2011	Unknown	Human	Itra-abdominal tract infection	365	27	11	5	3	1	6	64
Contig	GCF_000823925.1_LES_CF_sputum_CF03_contigs_9_a1_genomic.fna	Validate the scheme	71	425858	United Kingdom	2009	Cystic fibrosis	Human	Sputum	146	6	5	11	3	4	23	1
Contig	GCF_001373615.1_213_Tsb_1_contigs_500_genomic.fna	Validate the scheme	71	243951	Unknown	Unknown	Unknown	Industrial environment	Unknown	253	4	4	16	12	1	6	3
Contig	GCF_001374655.1_223_Rw138_contigs_500_genomic.fna	Validate the scheme	71	243951	Unknown	Unknown	Unknown	Industrial environment	Unknown	253	4	4	16	12	1	6	3
Contig	GCF_001375315.1_276_12_5Pc_2_1_contigs_500_genomic.fna	Validate the scheme	71	340995	Unknown	Unknown	Unknown	Industrial environment	Unknown	162	6	5	6	34	27	3	7
Contig	GCF_001765595.1_ASM176559v1_genomic.fna	Validate the scheme	71	227660	Italy	2007	Cystic Fibrosis	Human	Sputum	5025	39	5	1	3	4~	46	56
Contig	GCF_001765995.1_ASM176599v1_genomic.fna	Validate the scheme	71	221410	Italy	2013	Cystic fibrosis	Human	Sputum	1923	157	5	1	3	4	46	56
Contig	GCF_002193915.1_ASM219391v1_genomic.fna	Validate the scheme	71	248544	United States	2008	Unknown	Human	Sinus	2053	16	5	4	74	2	7	10
Contig	GCF_002216335.1_ASM221633v1_genomic.fna	Validate the scheme	71	206050	United States	2010	Unknown	Environmental	Soil on farm	1605	16	5	6	11	2	15	2
Scaffold	GCF_002242915.1_ASM224291v1_genomic.fna	Validate the scheme	71	260786	India	2013	Keratitis	Human	Cornea from keratitis patient	2708	84	3	20	71	4	7	53
Contig	GCF_002312275.1_ASM231227v1_genomic.fna	Validate the scheme	71	257908	Canada	Unknown	Unknown	Dental environment	Dental unit waterline	4006	130	67	5	3	1	4	165
Contig	GCF_002326685.1_ASM232668v1_genomic.fna	Validate the scheme	71	210839	United States	2016	Unknown	Environmental	Standing rain water	4048	25	5	1	5	3	6	10
Contig	GCF_002329905.1_ASM232990v1_genomic.fna	Validate the scheme	71	276967	United States	2003	Unknown	Environmental	Soil	4063	11	5~	45	18	3	13	3
Contig	GCF_002330665.1_ASM233066v1_genomic.fna	Validate the scheme	71	234163	United States	2016	Unknown	Environmental	Water lily	274	23	5	11	7	1	12	7
Contig	GCF_002330695.1_ASM233069v1_genomic.fna	Validate the scheme	71	269433	United States	2016	Unknown	Environmental	Sink drain	815	103	11	61	5	1	6	8
Contig	GCF_002330815.1_ASM233081v1_genomic.fna	Validate the scheme	71	325025	United States	2016	Unknown	Environmental	Stream rock	285	16	22	6	74	2	41	2
Contig	GCF_003413835.1_ASM341383v1_genomic.fna	Validate the scheme	71	491591	China	2005	Unknown	Environmental	Dagang oil reservoir Sewage	4008	16	5	152	209	27	4	10
Contig	GCF_003585205.1_ASM358520v1_genomic.fna	Validate the scheme	71	301639	Hong Kong	Unknown	Unknown	Human	Unknown	253	4	4	16	12	1	6	3
Contig	GCF_003585285.1_ASM358528v1_genomic.fna	Validate the scheme	71	371548	Hong Kong	Unknown	Unknown	Human	Unknown	155	28	5	36	3	3	13	7
Contig	GCF_900145585.1_216_genomic.fna	Validate the scheme	71	263398	Denmark	2012	Cystic fibrosis	Human	Sputum	2670	11	5	11	3	1	4	7
Contig	GCF_900145745.1_237_genomic.fna	Validate the scheme	71	219013	Denmark	2010	Cystic fibrosis	Human	Sputum	132	6	20	1	3	4	4	2
Contig	GCF_900145755.1_240_genomic.fna	Validate the scheme	71	219013	Denmark	2011	Cystic fibrosis	Human	Sputum	132	6	20	1	3	4	4	2
Contig	GCF_900147015.1_374_genomic.fna	Validate the scheme	71	204515	Denmark	2011	Cystic fibrosis	Human	Sputum	2584	40	5	17	2	4	14	7
Scaffold	GCF_000629185.1_Pseu_aeru_3580_V1_genomic.fna	Validate the scheme	72	269431	Unknown	Unknown	Unknown	Human	Unknown	395	6	5	1	1	1	12	1
Contig	GCF_000760495.1_ASM76049v2_genomic.fna	Validate the scheme	72	111311	India	1996	Keratitis	Human	Corneal scraping	316	13	8	9	3	1	6	9
Scaffold	GCF_000792575.1_AZPAE14996_genomic.fna	Validate the scheme	72	214997	Spain	2010	Unknown	Human	Itra-abdominal tract infection	646	11	5	6	11	2	4	19
Scaffold	GCF_000795785.1_AZPAE14359_genomic.fna	Validate the scheme	72	314340	China	2010	Unknown	Human	Itra-abdominal tract infection	313	47	8	7	6	8	11	40
Contig	GCF_000824025.1_LES_CF_sputum_CF03_contigs_16_a1_genomic.fna	Validate the scheme	72	388937	United Kingdom	2009	Cystic fibrosis	Human	Sputum	146	6	5	11	3	4	23	1
Contig	GCF_000824125.1_LES_CF_sputum_CF03_contigs_23_a1_genomic.fna	Validate the scheme	72	388937	United Kingdom	2009	Cystic fibrosis	Human	Sputum	146	6	5	11	3	4	23	1
Contig	GCF_000824445.1_LES_CF_sputum_CF03_contigs_3_a1_genomic.fna	Validate the scheme	72	388607	United Kingdom	2009	Cystic fibrosis	Human	Sputum	146	6	5	11	3	4	23	1
Contig	GCF_001373655.1_235_Rw146_contigs_500_genomic.fna	Validate the scheme	72	232143	Unknown	Unknown	Unknown	Industrial environment	Unknown	253	4	4	16	12	1	6	3
Contig	GCF_001373915.1_248_Rw198_contigs_500_genomic.fna	Validate the scheme	72	210151	Unknown	Unknown	Unknown	Industrial environment	Unknown	253	4	4	16	12	1	6	3
Contig	GCF_001374995.1_260_Rw199_contigs_500_genomic.fna	Validate the scheme	72	256548	Unknown	Unknown	Unknown	Industrial environment	Unknown	253	4	4	16	12	1	6	3
Contig	GCF_001375055.1_263_10Pc_3_contigs_500_genomic.fna	Validate the scheme	72	231561	Unknown	Unknown	Unknown	Industrial environment	Unknown	253	4	4	16	12	1	6	3
Contig	GCF_001449735.1_WH-SGI-V-07184_genomic.fna	Validate the scheme	72	385016	France	1992	Unknown	Human	Hospital	439	6	68	20	11	4	4	7
Contig	GCF_001450185.1_WH-SGI-V-07372_genomic.fna	Validate the scheme	72	355396	France	1987	Unknown	Human	Hospital	2048	40	5	11	5	2	4	37
Contig	GCF_001453145.1_WH-SGI-V-07420_genomic.fna	Validate the scheme	72	352317	France	1992	Unknown	Human	hospital	2050	20	30	31	26	48	24	32
Contig	GCF_002326085.1_ASM232608v1_genomic.fna	Validate the scheme	72	214715	United States	2015	Unknown	Environmental	Soil	645	6	5	5	3	3	13	1
Contig	GCF_002326125.1_ASM232612v1_genomic.fna	Validate the scheme	72	245727	United States	2015	Unknown	Environmental	Lake water	1337	6	5	11	3	4	7	141
Contig	GCF_002329865.1_ASM232986v1_genomic.fna	Validate the scheme	72	276868	United States	2003	Unknown	Environmental	Soil	4063	11	5~	45	18	3	13	3
Contig	GCF_002330175.1_ASM233017v1_genomic.fna	Validate the scheme	72	243506	United States	2016	Unknown	Environmental	Sand	258	40	5	11	5	2	38	37
Contig	GCF_003347525.1_ASM334752v1_genomic.fna	Validate the scheme	72	215259	Brazil	2004	Unknown	Orange pericarp	Orange fruit with canker citrus	1227	17	5	12	3	11	4	7
Contig	GCF_900145515.1_209_genomic.fna	Validate the scheme	72	224592	Denmark	2010	Cystic fibrosis	Human	Sputum	676	28	5	11	77	3	4	92
Scaffold	GCF_000790605.1_AZPAE14882_genomic.fna	Validate the scheme	73	183159	Spain	2007	Unknown	Human	Respiratory tract infection	865	15	5	83	11	4	4	7
Scaffold	GCF_000791405.1_AZPAE14945_genomic.fna	Validate the scheme	73	279896	United States	2009	Unknown	Human	Urinary tract infection	179	36	27	28	3	4	13	7
Scaffold	GCF_000792925.1_AZPAE15013_genomic.fna	Validate the scheme	73	241652	Germany	2011	Unknown	Human	Itra-abdominal tract infection	244	17	5	12	3	14	4	7
Contig	GCF_001374895.1_253_12_5Pc_7_contigs_500_genomic.fna	Validate the scheme	73	256502	Unknown	Unknown	Unknown	Industrial environment	Unknown	253	4	4	16	12	1	6	3
Contig	GCF_001374975.1_259_Rw151_contigs_500_genomic.fna	Validate the scheme	73	211085	Unknown	Unknown	Unknown	Industrial environment	Unknown	253	4	4	16	12	1	6	3
Contig	GCF_001449425.1_WH-SGI-V-07069_genomic.fna	Validate the scheme	73	727468	United States	1994	Unknown	Human	Hospital	152	6	5	19	3	4	6	7
Contig	GCF_001452545.1_WH-SGI-V-07692_genomic.fna	Validate the scheme	73	506936	United States	2005	Unknown	Human	hospital	2059	1	3	12	3	1	135	4
Contig	GCF_001756585.1_ASM175658v1_genomic.fna	Validate the scheme	73	249609	France	1988	Unknown	Unknown	Unknown	111	17	5	5	4	4	4	3
Contig	GCF_001766075.1_ASM176607v1_genomic.fna	Validate the scheme	73	190554	Italy	2013	Cystic Fibrosis	Human	Sputum	5027	39	5	1	3	4	46	56~
Contig	GCF_002005765.1_ASM200576v1_genomic.fna	Validate the scheme	73	341529	United States	2013	Cystic fibrosis	Human	Airway secretion	27	6	5	6	7	4	6	7
Contig	GCF_002312405.1_ASM231240v1_genomic.fna	Validate the scheme	73	279760	Canada	1988	Unknown	Human	Infected lung	179	36	27	28	3	4	13	7
Contig	GCF_002326505.1_ASM232650v1_genomic.fna	Validate the scheme	73	188600	United States	2016	Unknown	Environmental	Detention water	471	17	5	11	5	4	4	2
Contig	GCF_002330735.1_ASM233073v1_genomic.fna	Validate the scheme	73	170877	United States	2016	Unknown	Environmental	Water from pipe	1239	16	5	1	3	4	15	7
Contig	GCF_003585045.1_ASM358504v1_genomic.fna	Validate the scheme	73	371548	Hong Kong	Unknown	Unknown	Human	Unknown	155	28	5	36	3	3	13	7
Contig	GCF_900145495.1_207_genomic.fna	Validate the scheme	73	205489	Denmark	2011	Cystic fibrosis	Human	Sputum	676	28	5	11	77	3	4	92
Contig	GCF_900145525.1_210_genomic.fna	Validate the scheme	73	198455	Denmark	2010	Cystic fibrosis	Human	Sputum	676	28	5	11	77	3	4	92
Contig	GCF_900145555.1_213_genomic.fna	Validate the scheme	73	194770	Denmark	2010	Cystic fibrosis	Human	Sputum	676	28	5	11	77	3	4	92
Contig	GCF_900145625.1_219_genomic.fna	Validate the scheme	73	234786	Denmark	2010	Cystic fibrosis	Human	Sputum	2670	11	5	11	3	1	4	7
Contig	GCF_900145645.1_222_genomic.fna	Validate the scheme	73	251798	Denmark	2009	Cystic fibrosis	Human	Sputum	2670	11	5	11	3	1	4	7
Contig	GCF_900146595.1_332_genomic.fna	Validate the scheme	73	260774	Denmark	2010	Cystic fibrosis	Human	Sputum	2677	19	5	11	34	4	15	26
Contig	GCF_900147005.1_373_genomic.fna	Validate the scheme	73	192046	Denmark	2009	Cystic fibrosis	Human	Sputum	313	47	8	7	6	8	11	40
Scaffold	GCF_000629325.1_Pseu_aeru_3573_V1_genomic.fna	Validate the scheme	74	295035	Unknown	Unknown	Unknown	Human	Unknown	9	6	6	4	3	3	4	7
Contig	GCF_000824465.1_LES_CF_sputum_CF03_contigs_5_a1_genomic.fna	Validate the scheme	74	388607	United Kingdom	2009	Cystic fibrosis	Human	Sputum	146	6	5	11	3	4	23	1
Contig	GCF_000824605.1_LES_CF_sputum_CF03_contigs_4_a1_genomic.fna	Validate the scheme	74	425655	United Kingdom	2009	Cystic fibrosis	Human	Sputum	146	6	5	11	3	4	23	1
Contig	GCF_001373875.1_246_Rw30_contigs_500_genomic.fna	Validate the scheme	74	256502	Unknown	Unknown	Unknown	Industrial environment	Unknown	253	4	4	16	12	1	6	3
Contig	GCF_001373975.1_251_10Pc_2_contigs_500_genomic.fna	Validate the scheme	74	243752	Unknown	Unknown	Unknown	Industrial environment	Unknown	253	4	4	16	12	1	6	3
Contig	GCF_001451125.1_WH-SGI-V-07406_genomic.fna	Validate the scheme	74	380521	France	1992	Unknown	Human	Hospital	235	38	11	3	13	1	2	4
Contig	GCF_001451895.1_WH-SGI-V-07505_genomic.fna	Validate the scheme	74	404331	United States	2005	Unknown	Human	hospital	395	6	5	1	1	1	12	1
Contig	GCF_001452415.1_WH-SGI-V-07681_genomic.fna	Validate the scheme	74	426990	United States	2005	Unknown	Human	hospital	381	11	20	1	65	4	4	10
Contig	GCF_001452685.1_WH-SGI-V-07704_genomic.fna	Validate the scheme	74	303202	United States	2005	Unknown	Human	Hospital	390	39	5	1	3	4	46	56
Contig	GCF_001452985.1_WH-SGI-V-07261_genomic.fna	Validate the scheme	74	613565	Belgium	1998	Unknown	Human	Burn	2031	87	198	141	87	53	109	197
Scaffold	GCF_001453405.1_WH-SGI-V-07631_genomic.fna	Validate the scheme	74	295698	United States	2005	Unknown	Human	hospital	253	4	4	16	12	1	6	3
Contig	GCF_002216425.1_ASM221642v1_genomic.fna	Validate the scheme	74	196319	Canada	2010	Unknown	Environmental	Soil at Joker's Hill	110	15	5	1	3	2	12	7
Contig	GCF_002285355.1_ASM228535v1_genomic.fna	Validate the scheme	74	276868	United States	2003	Unknown	Environmental	Soil	4063	11	5~	45	18	3	13	3
Contig	GCF_002330235.1_ASM233023v1_genomic.fna	Validate the scheme	74	230978	United States	2016	Unknown	Environmental	Soil from horse paddock	274	23	5	11	7	1	12	7
Contig	GCF_002942025.1_ASM294202v1_genomic.fna	Validate the scheme	74	264930	Australia	2010	Unknown	Human	Blood	12	28	5	1	3	4	4	120
Contig	GCF_900146635.1_335_genomic.fna	Validate the scheme	74	228210	Denmark	2010	Cystic fibrosis	Human	Sputum	2677	19	5	11	34	4	15	26
Contig	GCF_900146915.1_365_genomic.fna	Validate the scheme	74	248924	Denmark	2012	Cystic fibrosis	Human	Sputum	2584	40	5	17	2	4	14	7
Contig	GCF_900146925.1_367_genomic.fna	Validate the scheme	74	248929	Denmark	2008	Cystic fibrosis	Human	Sputum	2584	40	5	17	2	4	14	7
Scaffold	GCF_000792605.1_AZPAE14997_genomic.fna	Validate the scheme	75	256955	Spain	2010	Unknown	Human	Urinary tract infection	395	6	5	1	1	1	12	1
Scaffold	GCF_000792675.1_AZPAE15001_genomic.fna	Validate the scheme	75	221244	Colombia	2011	Unknown	Human	Itra-abdominal tract infection	2722	16	5	6	7	3	6	18
Scaffold	GCF_000795665.1_AZPAE13877_genomic.fna	Validate the scheme	75	282286	Romania	2010	Unknown	Unknown	Unknown	233	16	5	30	11	4	31	41
Contig	GCF_000823945.1_LES_CF_sputum_CF03_contigs_10_a1_genomic.fna	Validate the scheme	75	388937	United Kingdom	2009	Cystic fibrosis	Human	Sputum	146	6	5	11	3	4	23	1
Contig	GCF_000824645.1_LES_CF_sputum_CF03_contigs_12_a1_genomic.fna	Validate the scheme	75	425748	United Kingdom	2009	Cystic fibrosis	Human	Sputum	146	6	5	11	3	4	23	1
Scaffold	GCF_001036415.1_ASM103641v1_genomic.fna	Validate the scheme	75	281746	Canada	2011	Cystic fibrosis	Human	Sputum	274	23	5	11	7	1	12	7
Scaffold	GCF_001064905.1_ASM106490v1_genomic.fna	Validate the scheme	75	184014	United States	Unknown	Unknown	Human	Unknown	253	4	4	16	12	1	6	3
Contig	GCF_001373775.1_241_12_5Pc_6_contigs_500_genomic.fna	Validate the scheme	75	231561	Unknown	Unknown	Unknown	Industrial environment	Unknown	253	4	4	16	12	1	6	3
Contig	GCF_001373935.1_249_2_5Pc_3_contigs_500_genomic.fna	Validate the scheme	75	231510	Unknown	Unknown	Unknown	Industrial environment	Unknown	253	4	4	16	12	1	6	3
Contig	GCF_001374715.1_226_2_5Pc_1_contigs_500_genomic.fna	Validate the scheme	75	210151	Unknown	Unknown	Unknown	Industrial environment	Unknown	253	4	4	16	12	1	6	3
Contig	GCF_001374775.1_229_12_5Pc_5_contigs_500_genomic.fna	Validate the scheme	75	210151	Unknown	Unknown	Unknown	Industrial environment	Unknown	253	4	4	16	12	1	6	3
Contig	GCF_001375035.1_262_2_5Pc_4_contigs_500_genomic.fna	Validate the scheme	75	210976	Unknown	Unknown	Unknown	Industrial environment	Unknown	253	4	4	16	12	1	6	3
Contig	GCF_001375115.1_266_15Pc_7_contigs_500_genomic.fna	Validate the scheme	75	211085	Unknown	Unknown	Unknown	Industrial environment	Unknown	253	4	4	16	12	1	6	3
Contig	GCF_001375155.1_268_15_311Ba_contigs_500_genomic.fna	Validate the scheme	75	270658	Unknown	Unknown	Unknown	Industrial environment	Unknown	253	4	4	16	12	1	6	3
Contig	GCF_001375355.1_202_Tsb_8_contigs_500_genomic.fna	Validate the scheme	75	256525	Unknown	Unknown	Unknown	Industrial environment	Unknown	253	4	4	16	12	1	6	3
Contig	GCF_001375415.1_205_12_5Pc_3_contigs_500_genomic.fna	Validate the scheme	75	211018	Unknown	Unknown	Unknown	Industrial environment	Unknown	253	4	4	16	12	1	6	3
Scaffold	GCF_001451655.1_WH-SGI-V-07489_genomic.fna	Validate the scheme	75	394548	United States	2005	Unknown	Human	hospital	244	17	5	12	3	14	4	7
Scaffold	GCF_001452965.1_WH-SGI-V-07260_genomic.fna	Validate the scheme	75	338998	Belgium	1998	Unknown	Human	Sputum	260	14	5	10	7	4	13	7
Contig	GCF_001765775.1_ASM176577v1_genomic.fna	Validate the scheme	75	194841	Italy	2007	Cystic fibrosis	Human	Sputum	390	39	5	1	3	4	46	56
Contig	GCF_002216345.1_ASM221634v1_genomic.fna	Validate the scheme	75	234265	Canada	2010	Unknown	Environmental	Puddle at cedarvale ravine	110	15	5	1	3	2	12	7
Contig	GCF_003332485.1_ASM333248v1_genomic.fna	Validate the scheme	75	317862	Australia	2004	Cystic fibrosis	Human	lung	649	11	84	11	3	4	4	7
Contig	GCF_003585145.1_ASM358514v1_genomic.fna	Validate the scheme	75	269826	Hong Kong	Unknown	Unknown	Human	Unknown	983	17	3	11	72	3	10	3
Contig	GCF_900143965.1_61_genomic.fna	Validate the scheme	75	213749	Denmark	2011	Cystic fibrosis	Human	Sputum	1068	23	5	11	7	1	12	137
Contig	GCF_900144085.1_31_genomic.fna	Validate the scheme	75	255893	Denmark	2011	Cystic fibrosis	Human	Sputum	2238	6	10	1	3	27	4	7
Contig	GCF_900146825.1_355_genomic.fna	Validate the scheme	75	372218	Denmark	2006	Cystic fibrosis	Human	Sputum	2684	125	160	1	5	1	6	3
Contig	GCF_900146905.1_363_genomic.fna	Validate the scheme	75	404051	Denmark	2012	Cystic fibrosis	Human	Sputum	2584	40	5	17	2	4	14	7
Scaffold	GCF_000629285.1_Pseu_aeru_3575_V1_genomic.fna	Validate the scheme	76	200958	Unknown	Unknown	Unknown	Human	Unknown	347	40	5	17	5	4	15	7
Scaffold	GCF_000789545.1_AZPAE14918_genomic.fna	Validate the scheme	76	206021	Spain	2008	Unknown	Human	Itra-abdominal tract infection	2718	17	5	36	7	27	13	7
Scaffold	GCF_000789555.1_AZPAE14840_genomic.fna	Validate the scheme	76	263817	China	2006	Unknown	Human	Urinary tract infection	1960	16	5	77	3	1	4	7
Scaffold	GCF_000790985.1_AZPAE15045_genomic.fna	Validate the scheme	76	165019	France	2011	Unknown	Human	Urinary tract infection	253	4	4	16	12	1	6	3
Scaffold	GCF_000792445.1_AZPAE14989_genomic.fna	Validate the scheme	76	236293	China	2010	Unknown	Human	Itra-abdominal tract infection	357	2	4	5	3	1	6	11
Scaffold	GCF_000794365.1_AZPAE14839_genomic.fna	Validate the scheme	76	215580	China	2006	Unknown	Human	Itra-abdominal tract infection	260	14	5	10	7	4	13	7
Scaffold	GCF_000794605.1_AZPAE14691_genomic.fna	Validate the scheme	76	288254	United States	2012	Unknown	Human	Respiratory tract infection	847	11	5	36	3	1	88	2
Contig	GCF_001373595.1_212_Rw184_contigs_500_genomic.fna	Validate the scheme	76	210151	Unknown	Unknown	Unknown	Industrial environment	Unknown	253	4	4	16	12	1	6	3
Contig	GCF_001373735.1_239_10Pc_1_contigs_500_genomic.fna	Validate the scheme	76	243752	Unknown	Unknown	Unknown	Industrial environment	Unknown	253	4	4	16	12	1	6	3
Contig	GCF_001373755.1_240_10Pc_9_contigs_500_genomic.fna	Validate the scheme	76	212996	Unknown	Unknown	Unknown	Industrial environment	Unknown	253	4	4	16	12	1	6	3
Contig	GCF_001373895.1_247_Rw149_contigs_500_genomic.fna	Validate the scheme	76	210823	Unknown	Unknown	Unknown	Industrial environment	Unknown	253	4	4	16	12	1	6	3
Contig	GCF_001374555.1_218_15Pc_3_contigs_500_genomic.fna	Validate the scheme	76	237260	Unknown	Unknown	Unknown	Industrial environment	Unknown	253	4	4	16	12	1	6	3
Contig	GCF_001374615.1_221_15_321Ba_contigs_500_genomic.fna	Validate the scheme	76	205365	Unknown	Unknown	Unknown	Industrial environment	Unknown	253	4	4	16	12	1	6	3
Contig	GCF_001374855.1_233_15_321Bb_contigs_500_genomic.fna	Validate the scheme	76	243951	Unknown	Unknown	Unknown	Industrial environment	Unknown	253	4	4	16	12	1	6	3
Contig	GCF_001375015.1_261_Tsb_5_contigs_500_genomic.fna	Validate the scheme	76	233286	Unknown	Unknown	Unknown	Industrial environment	Unknown	253	4	4	16	12	1	6	3
Contig	GCF_001375075.1_264_12_5Pc_1_2_contigs_500_genomic.fna	Validate the scheme	76	237260	Unknown	Unknown	Unknown	Industrial environment	Unknown	253	4	4	16	12	1	6	3
Contig	GCF_001375475.1_208_15_211Bb_contigs_500_genomic.fna	Validate the scheme	76	256548	Unknown	Unknown	Unknown	Industrial environment	Unknown	253	4	4	16	12	1	6	3
Contig	GCF_001554535.1_ASM155453v1_genomic.fna	Validate the scheme	76	193222	United States	2006	Cystic fibrosis	Human	Sputum	17	11	5	1	7	9	4	7
Contig	GCF_001765715.1_ASM176571v1_genomic.fna	Validate the scheme	76	176663	Italy	2008	Cystic fibrosis	Human	Sputum	390	39	5	1	3	4	46	56
Scaffold	GCF_002263615.1_ASM226361v1_genomic.fna	Validate the scheme	76	295826	Pacific Ocean	2003	Unknown	Ocean	Open ocean	316	13	8	9	3	1	6	9
Contig	GCF_002326275.1_ASM232627v1_genomic.fna	Validate the scheme	76	203738	United States	2015	Unknown	Environmental	Soil	198	11	5	11	11	3	27	7
Contig	GCF_002332135.1_ASM233213v1_genomic.fna	Validate the scheme	76	169109	United States	2016	Unknown	Environmental	Water statue	1801	16	5	17	11	4	13	188
Contig	GCF_003332415.1_ASM333241v1_genomic.fna	Validate the scheme	76	305308	Australia	2003	Cystic fibrosis	Human	lung	649	11	84	11	3	4	4	7
Contig	GCF_003332425.1_ASM333242v1_genomic.fna	Validate the scheme	76	217463	Australia	2003	Cystic fibrosis	Human	lung	549	7	5	12	3	4	1	7
Contig	GCF_900145485.1_206_genomic.fna	Validate the scheme	76	224607	Denmark	2012	Cystic fibrosis	Human	Sputum	676	28	5	11	77	3	4	92
Contig	GCF_900146645.1_336_genomic.fna	Validate the scheme	76	219134	Denmark	2009	Cystic fibrosis	Human	Sputum	2677	19	5	11	34	4	15	26
Contig	GCF_900147125.1_386_genomic.fna	Validate the scheme	76	203425	Denmark	2009	Cystic Fibrosis	Human	Unknown	4054	11	302	3	98	1	6	80
Scaffold	GCF_000629165.1_Pseu_aeru_3581_V1_genomic.fna	Validate the scheme	77	279586	Unknown	Unknown	Unknown	Human	Unknown	395	6	5	1	1	1	12	1
Scaffold	GCF_000789645.1_AZPAE15036_genomic.fna	Validate the scheme	77	226550	China	2012	Unknown	Human	Itra-abdominal tract infection	406	40	5	11	3	4	13	7
Scaffold	GCF_000791005.1_AZPAE15025_genomic.fna	Validate the scheme	77	225275	Spain	2011	Unknown	Human	Urinary tract infection	253	4	4	16	12	1	6	3
Scaffold	GCF_000791275.1_AZPAE14926_genomic.fna	Validate the scheme	77	272969	Brazil	2008	Unknown	Human	Urinary tract infection	274	23	5	11	7	1	12	7
Scaffold	GCF_000791495.1_AZPAE14949_genomic.fna	Validate the scheme	77	228091	Argentina	2009	Unknown	Human	Respiratory tract infection	235	38	11	3	13	1	2	4
Scaffold	GCF_000795735.1_AZPAE14352_genomic.fna	Validate the scheme	77	212999	France	2010	Unknown	Human	Itra-abdominal tract infection	3119	6	5	11	11	15	4	260
Contig	GCF_000824165.1_LES_CF_sputum_CF03_contigs_25_a1_genomic.fna	Validate the scheme	77	389180	United Kingdom	2009	Cystic fibrosis	Human	Sputum	146	6	5	11	3	4	23	1
Contig	GCF_001013395.1_ASM101339v1_genomic.fna	Validate the scheme	77	258287	Malaysia	2012	septicemia	Human	Blood stream infection	4046	28	5	4	11	3	15	19
Contig	GCF_001374455.1_211_Rw131_contigs_500_genomic.fna	Validate the scheme	77	231561	Unknown	Unknown	Unknown	Industrial environment	Unknown	253	4	4	16	12	1	6	3
Contig	GCF_001374535.1_217_12_5Pc_4_contigs_500_genomic.fna	Validate the scheme	77	256525	Unknown	Unknown	Unknown	Industrial environment	Unknown	253	4	4	16	12	1	6	3
Contig	GCF_001374575.1_219_15_121A_contigs_500_genomic.fna	Validate the scheme	77	230994	Unknown	Unknown	Unknown	Industrial environment	Unknown	253	4	4	16	12	1	6	3
Contig	GCF_001374675.1_224_Rw192_contigs_500_genomic.fna	Validate the scheme	77	256548	Unknown	Unknown	Unknown	Industrial environment	Unknown	253	4	4	16	12	1	6	3
Contig	GCF_001374695.1_225_Tsb_2_contigs_500_genomic.fna	Validate the scheme	77	217232	Unknown	Unknown	Unknown	Industrial environment	Unknown	253	4	4	16	12	1	6	3
Contig	GCF_001374815.1_231_15_121B_contigs_500_genomic.fna	Validate the scheme	77	243727	Unknown	Unknown	Unknown	Industrial environment	Unknown	253	4	4	16	12	1	6	3
Contig	GCF_001374955.1_258_Rw99_contgs_500_genomic.fna	Validate the scheme	77	243752	Unknown	Unknown	Unknown	Industrial environment	Unknown	253	4	4	16	12	1	6	3
Contig	GCF_001375375.1_203_2_5Pc_7_contigs_500_genomic.fna	Validate the scheme	77	243951	Unknown	Unknown	Unknown	Industrial environment	Unknown	253	4	4	16	12	1	6	3
Contig	GCF_001375455.1_207_15_111C_contigs_500_genomic.fna	Validate the scheme	77	210151	Unknown	Unknown	Unknown	Industrial environment	Unknown	253	4	4	16	12	1	6	3
Contig	GCF_001449395.1_WH-SGI-V-07066_genomic.fna	Validate the scheme	77	376079	United States	1993	Unknown	Human	Hospital	385	15	5	5	5	50	4	14
Contig	GCF_001450935.1_WH-SGI-V-07241_genomic.fna	Validate the scheme	77	275567	United States	1995	Unknown	Human	hospital	1567	32	8	3	18	1	123	118
Contig	GCF_001554975.1_ASM155497v1_genomic.fna	Validate the scheme	77	176289	United States	2006	Cystic fibrosis	Human	Sputum	792	6	5	11	3	2	15	1
Contig	GCF_001765865.1_ASM176586v1_genomic.fna	Validate the scheme	77	205191	Italy	2011	Cystic Fibrosis	Human	Sputum	5025	39	5	1	3	4~	46	56
Contig	GCF_002330045.1_ASM233004v1_genomic.fna	Validate the scheme	77	276868	United States	2003	Unknown	Environmental	Soil	4063	11	5~	45	18	3	13	3
Contig	GCF_002964295.1_ASM296429v1_genomic.fna	Validate the scheme	77	173693	Australia	2010	Unknown	Human	Blood	1639	11	5	6	61	3	7	1
Contig	GCF_003071265.1_ASM307126v1_genomic.fna	Validate the scheme	77	266093	Brazil	2011	Hospital-acquired infection/sepsis	Human	Blood	455	6	14	12	11	1	4	20
Contig	GCF_900005845.1_201_Pa14_contigs_500_genomic.fna	Validate the scheme	77	243751	Unknown	Unknown	Unknown	Industrial environment	Industrial settings	253	4	4	16	12	1	6	3
Contig	GCF_900146545.1_325_genomic.fna	Validate the scheme	77	337630	Denmark	2011	Cystic fibrosis	Human	Sputum	395	6	5	1	1	1	12	1
Contig	GCF_900146605.1_329_genomic.fna	Validate the scheme	77	210972	Denmark	2012	Cystic fibrosis	Human	Sputum	395	6	5	1	1	1	12	1
Scaffold	GCF_000647935.2_ASM64793v3_genomic.fna	Validate the scheme	78	712616	Unknown	Unknown	Unknown	Unknown	Unknown	564	6	10	5	11	2	15	2
Scaffold	GCF_000793285.1_AZPAE15062_genomic.fna	Validate the scheme	78	244201	Brazil	2012	Unknown	Human	Urinary tract infection	644	28	3	94	13	1	4	10
Scaffold	GCF_000796505.1_AZPAE14538_genomic.fna	Validate the scheme	78	355626	China	2010	Unknown	Human	Respiratory tract infection	871	16	3	1	5	1	55	61
Scaffold	GCF_000797055.1_AZPAE12411_genomic.fna	Validate the scheme	78	183454	United States	2007	Unknown	Human	Cystic fibrosis isolate	1011	11	3	11	3	4	15	2
Contig	GCF_001373675.1_236_Rw196_contigs_500_genomic.fna	Validate the scheme	78	210976	Unknown	Unknown	Unknown	Industrial environment	Unknown	253	4	4	16	12	1	6	3
Contig	GCF_001373715.1_238_2_5Pc_2_contigs_500_genomic.fna	Validate the scheme	78	231561	Unknown	Unknown	Unknown	Industrial environment	Unknown	253	4	4	16	12	1	6	3
Contig	GCF_001374415.1_209_15_321Gb_contigs_500_genomic.fna	Validate the scheme	78	243752	Unknown	Unknown	Unknown	Industrial environment	Unknown	253	4	4	16	12	1	6	3
Contig	GCF_001374495.1_215_2_5Pc_8_contigs_500_genomic.fna	Validate the scheme	78	210976	Unknown	Unknown	Unknown	Industrial environment	Unknown	253	4	4	16	12	1	6	3
Contig	GCF_001374635.1_222_Rw18_contigs_500_genomic.fna	Validate the scheme	78	210157	Unknown	Unknown	Unknown	Industrial environment	Unknown	253	4	4	16	12	1	6	3
Contig	GCF_001374795.1_230_15Pc_4_contigs_500_genomic.fna	Validate the scheme	78	256528	Unknown	Unknown	Unknown	Industrial environment	Unknown	253	4	4	16	12	1	6	3
Contig	GCF_001374835.1_232_15_221Ba_contigs_500_genomic.fna	Validate the scheme	78	243951	Unknown	Unknown	Unknown	Industrial environment	Unknown	253	4	4	16	12	1	6	3
Contig	GCF_001374875.1_252_12_5Pc_1_1_contigs_500_genomic.fna	Validate the scheme	78	210976	Unknown	Unknown	Unknown	Industrial environment	Unknown	253	4	4	16	12	1	6	3
Contig	GCF_001374915.1_254_15Pc_6_contigs_500_genomic.fna	Validate the scheme	78	210151	Unknown	Unknown	Unknown	Industrial environment	Unknown	253	4	4	16	12	1	6	3
Contig	GCF_001375215.1_271_Rw168_2_contigs_500_genomic.fna	Validate the scheme	78	210781	Unknown	Unknown	Unknown	Industrial environment	Unknown	253	4	4	16	12	1	6	3
Scaffold	GCF_001450345.1_WH-SGI-V-07053_genomic.fna	Validate the scheme	78	456509	United States	1994	Unknown	Human	hospital	2022	16	76	7	11	44	6	45
Contig	GCF_001453435.1_WH-SGI-V-07638_genomic.fna	Validate the scheme	78	253675	United States	2005	Unknown	Human	hospital	2058	16	5	11	11	2	15	1
Scaffold	GCF_001453985.1_WH-SGI-V-07266_genomic.fna	Validate the scheme	78	350982	Belgium	1999	Unknown	Human	Throat	2033	15	5	30	72	3	6	68
Contig	GCF_002285345.1_ASM228534v1_genomic.fna	Validate the scheme	78	295632	United States	2015	Unknown	Environmental	Blueberry-like berries	4000	28	10	11	3	4	15	27
Contig	GCF_002312625.1_ASM231262v1_genomic.fna	Validate the scheme	78	254414	Canada	Unknown	Unknown	Dental environment	Dental unit waterline	4006	130	67	5	3	1	4	165
Contig	GCF_002326305.1_ASM232630v1_genomic.fna	Validate the scheme	78	230968	United States	2015	Unknown	Environmental	Soil	198	11	5	11	11	3	27	7
Contig	GCF_002329935.1_ASM232993v1_genomic.fna	Validate the scheme	78	281743	United States	2003	Unknown	Environmental	Running water	4000	28	10	11	3	4	15	27
Contig	GCF_003332535.1_ASM333253v1_genomic.fna	Validate the scheme	78	497400	Australia	2004	Cystic fibrosis	Human	lung	483	116	5	6	5	3	12	68
Contig	GCF_900145545.1_212_genomic.fna	Validate the scheme	78	205497	Denmark	2010	Cystic fibrosis	Human	Sputum	676	28	5	11	77	3	4	92
Contig	GCF_900146555.1_326_genomic.fna	Validate the scheme	78	200995	Denmark	2012	Cystic fibrosis	Human	Sputum	395	6	5	1	1	1	12	1
Contig	GCF_900147035.1_375_genomic.fna	Validate the scheme	78	231336	Denmark	2011	Cystic fibrosis	Human	Sputum	2584	40	5	17	2	4	14	7
Scaffold	GCF_000791265.1_AZPAE14925_genomic.fna	Validate the scheme	79	241864	Brazil	2008	Unknown	Human	Itra-abdominal tract infection	1800	11	5	73	3	4	4	3
Scaffold	GCF_000793845.1_AZPAE14913_genomic.fna	Validate the scheme	79	269560	Croatia	2008	Unknown	Human	Urinary tract infection	1800	11	5	73	3	4	4	3
Scaffold	GCF_000795235.1_AZPAE14821_genomic.fna	Validate the scheme	79	299095	Brazil	2004	Unknown	Human	Urinary tract infection	277	39	5	9	11	27	5	2
Scaffold	GCF_000796425.1_AZPAE14509_genomic.fna	Validate the scheme	79	321099	France	2011	Unknown	Human	Urinary tract infection	1400	44	54	99	48	1	1	163
Contig	GCF_000824065.1_LES_CF_sputum_CF03_contigs_18_a1_genomic.fna	Validate the scheme	79	389190	United Kingdom	2009	Cystic fibrosis	Human	Sputum	146	6	5	11	3	4	23	1
Scaffold	GCF_001024635.1_ASM102463v1_genomic.fna	Validate the scheme	79	322822	Canada	2011	Cystic fibrosis	Human	Sputum	274	23	5	11	7	1	12	7
Contig	GCF_001373995.1_255_15_211Ga_contigs_500_genomic.fna	Validate the scheme	79	256525	Unknown	Unknown	Unknown	Industrial environment	Unknown	253	4	4	16	12	1	6	3
Contig	GCF_001374395.1_296_Rw204_contigs_500_genomic.fna	Validate the scheme	79	272723	Unknown	Unknown	Unknown	Industrial environment	Unknown	645	6	5	5	3	3	13	1
Contig	GCF_001374515.1_216_10Pc_7_contigs_500_genomic.fna	Validate the scheme	79	211709	Unknown	Unknown	Unknown	Industrial environment	Unknown	253	4	4	16	12	1	6	3
Contig	GCF_001374735.1_227_2_5Pc_9_contigs_500_genomic.fna	Validate the scheme	79	231510	Unknown	Unknown	Unknown	Industrial environment	Unknown	253	4	4	16	12	1	6	3
Contig	GCF_001375095.1_265_12_5Pc_8_contigs_500_genomic.fna	Validate the scheme	79	210157	Unknown	Unknown	Unknown	Industrial environment	Unknown	253	4	4	16	12	1	6	3
Contig	GCF_001375195.1_270_Rw109_contigs_500_genomic.fna	Validate the scheme	79	210151	Unknown	Unknown	Unknown	Industrial environment	Unknown	253	4	4	16	12	1	6	3
Contig	GCF_001449245.1_WH-SGI-V-07049_genomic.fna	Validate the scheme	79	426813	United States	1992	Unknown	Human	Hospital	1682	39	6	4	14	4	15	2
Contig	GCF_001450015.1_WH-SGI-V-07238_genomic.fna	Validate the scheme	79	479668	United States	1995	Unknown	Human	Hospital	282	6	5	11	7	3	12	19
Contig	GCF_001452605.1_WH-SGI-V-07697_genomic.fna	Validate the scheme	79	381958	United States	2005	Unknown	Human	hospital	381	11	20	1	65	4	4	10
Scaffold	GCF_001452865.1_WH-SGI-V-07250_genomic.fna	Validate the scheme	79	351187	United States	1971	Unknown	Human	Blood	155	28	5	36	3	3	13	7
Scaffold	GCF_001990405.1_ASM199040v1_genomic.fna	Validate the scheme	79	252247	United States	2013	Cystic fibrosis	Human	Airway secretion	27	6	5	6	7	4	6	7
Contig	GCF_002239485.1_ASM223948v1_genomic.fna	Validate the scheme	79	363389	Canada	Unknown	Unknown	Environmental	River water	164	1	5	1	11	4	10	10
Contig	GCF_002312195.1_ASM231219v1_genomic.fna	Validate the scheme	79	248274	Canada	Unknown	Unknown	Dental environment	Dental unit waterline	4030	13	13	9	3	1	6	9
Contig	GCF_002330885.1_ASM233088v1_genomic.fna	Validate the scheme	79	429979	United States	2016	Unknown	Environmental	Sink drain	4029	5	8	1	11	1	6	4
Contig	GCF_003055345.1_ASM305534v1_genomic.fna	Validate the scheme	79	237919	Brazil	1997	Hospital-acquired infection/sepsis	Human	Tracheal secretion	235	38	11	3	13	1	2	4
Contig	GCF_003332475.1_ASM333247v1_genomic.fna	Validate the scheme	79	255650	Australia	2004	Cystic fibrosis	Human	lung	775	28	5	11	5	4	4	7
Contig	GCF_900148005.1_60_1_genomic.fna	Validate the scheme	79	168863	Denmark	2010	Cystic fibrosis	Human	Sputum	1068	23	5	11	7	1	12	137
Scaffold	GCF_000789625.1_AZPAE14842_genomic.fna	Validate the scheme	80	235250	United States	2006	Unknown	Human	Urinary tract infection	235	38	11	3	13	1	2	4
Contig	GCF_000824425.1_LES_CF_sputum_CF03_contigs_2_a1_genomic.fna	Validate the scheme	80	388937	United Kingdom	2009	Cystic fibrosis	Human	Sputum	146	6	5	11	3	4	23	1
Contig	GCF_001294675.1_ASM129467v1_genomic.fna	Validate the scheme	80	249007	Australia	2013	Unknown	Human	Outer ear infection	2230	87	198	114	123	86	93	146
Contig	GCF_001373815.1_243_15_121C_contigs_500_genomic.fna	Validate the scheme	80	210976	Unknown	Unknown	Unknown	Industrial environment	Unknown	253	4	4	16	12	1	6	3
Contig	GCF_001374475.1_214_Tsb_9_contigs_500_genomic.fna	Validate the scheme	80	210781	Unknown	Unknown	Unknown	Industrial environment	Unknown	253	4	4	16	12	1	6	3
Contig	GCF_001374595.1_220_15_221Ga_contigs_500_genomic.fna	Validate the scheme	80	211018	Unknown	Unknown	Unknown	Industrial environment	Unknown	253	4	4	16	12	1	6	3
Contig	GCF_001374755.1_228_10Pc_8_contigs_500_genomic.fna	Validate the scheme	80	210909	Unknown	Unknown	Unknown	Industrial environment	Unknown	253	4	4	16	12	1	6	3
Contig	GCF_001375235.1_272_Rw200_contigs_500_genomic.fna	Validate the scheme	80	210151	Unknown	Unknown	Unknown	Industrial environment	Unknown	253	4	4	16	12	1	6	3
Contig	GCF_001375295.1_275_10Pc_4_contigs_500_genomic.fna	Validate the scheme	80	302083	Unknown	Unknown	Unknown	Industrial environment	Unknown	162	6	5	6	34	27	3	7
Contig	GCF_001375435.1_206_15Pc_2_contigs_500_genomic.fna	Validate the scheme	80	210151	Unknown	Unknown	Unknown	Industrial environment	Unknown	253	4	4	16	12	1	6	3
Contig	GCF_001449165.1_WH-SGI-V-07057_genomic.fna	Validate the scheme	80	241558	United States	1992	Unknown	Unknown	Unknown	348	22	20	11	3	3	3	7
Contig	GCF_001545205.1_ASM154520v1_genomic.fna	Validate the scheme	80	160063	United States	1999	Cystic fibrosis	Human	Sputum	5061	195~	28	65	3~	3	4	7
Contig	GCF_001555295.1_ASM155529v1_genomic.fna	Validate the scheme	80	215654	United States	2012	Cystic fibrosis	Human	Sputum	553	17	5	1	11	4	4	45
Contig	GCF_001679905.1_ASM167990v1_genomic.fna	Validate the scheme	80	179010	Brazil	2013	urinary infection	Human	Swab retal	2343	9	131	5	6	1	17	8
Scaffold	GCF_002001305.1_ASM200130v1_genomic.fna	Validate the scheme	80	209278	United States	2013	Cystic fibrosis	Human	Airway secretion	27	6	5	6	7	4	6	7
Contig	GCF_002194135.1_ASM219413v1_genomic.fna	Validate the scheme	80	194521	United States	2008	Unknown	Human	Infection control	253	4	4	16	12	1	6	3
Contig	GCF_002326045.1_ASM232604v1_genomic.fna	Validate the scheme	80	238683	United States	2015	Unknown	Environmental	Toilet	253	4	4	16	12	1	6	3
Contig	GCF_002331985.1_ASM233198v1_genomic.fna	Validate the scheme	80	193888	United States	2016	Unknown	Environmental	Sink drain	253	4	4	16	12	1	6	3
Contig	GCF_003055425.1_ASM305542v1_genomic.fna	Validate the scheme	80	306721	Brazil	1994	Hospital-acquired infection/sepsis	Human	Bronchoalveolar lavage	606	23	5	57	30	1	4	3
Contig	GCF_900145595.1_217_genomic.fna	Validate the scheme	80	241930	Denmark	2011	Cystic fibrosis	Human	Sputum	2670	11	5	11	3	1	4	7
Contig	GCF_900146475.1_322_genomic.fna	Validate the scheme	80	268986	Denmark	2007	Cystic fibrosis	Human	Sputum	560	5	5	57	13	1	40	3
Contig	GCF_900146755.1_347_genomic.fna	Validate the scheme	80	259508	Denmark	2009	Cystic fibrosis	Human	Sputum	253	4	4	16	12	1	6	3
Contig	GCF_900146935.1_366_genomic.fna	Validate the scheme	80	217520	Denmark	2008	Cystic fibrosis	Human	Sputum	2584	40	5	17	2	4	14	7
Scaffold	GCF_000790115.1_AZPAE15038_genomic.fna	Validate the scheme	81	148565	France	2012	Unknown	Human	Itra-abdominal tract infection	116	28	24	22	18	3	15	7
Scaffold	GCF_000791765.1_AZPAE14960_genomic.fna	Validate the scheme	81	242196	Spain	2009	Unknown	Human	Respiratory tract infection	2720	5	5	5	6	1	55	47
Scaffold	GCF_000791785.1_AZPAE14961_genomic.fna	Validate the scheme	81	188840	Spain	2009	Unknown	Human	Respiratory tract infection	500	11	57	7	3	4	15	1
Scaffold	GCF_000793025.1_AZPAE15018_genomic.fna	Validate the scheme	81	177141	United States	2011	Unknown	Human	Itra-abdominal tract infection	17	11	5	1	7	9	4	7
Contig	GCF_001373695.1_237_Tsb_3_contigs_500_genomic.fna	Validate the scheme	81	210151	Unknown	Unknown	Unknown	Industrial environment	Unknown	253	4	4	16	12	1	6	3
Contig	GCF_001373795.1_242_15Pc_5_contigs_500_genomic.fna	Validate the scheme	81	194209	Unknown	Unknown	Unknown	Industrial environment	Unknown	253	4	4	16	12	1	6	3
Contig	GCF_001374935.1_257_Tsb_Bead_Pool_1_contigs_500_genomic.fna	Validate the scheme	81	210838	Unknown	Unknown	Unknown	Industrial environment	Unknown	253	4	4	16	12	1	6	3
Contig	GCF_001375175.1_269_Tsb_Bead_Pool_2_contigs_500_genomic.fna	Validate the scheme	81	210976	Unknown	Unknown	Unknown	Industrial environment	Unknown	253	4	4	16	12	1	6	3
Scaffold	GCF_001451205.1_WH-SGI-V-07414_genomic.fna	Validate the scheme	81	352101	France	1995	Unknown	Human	hospital	155	28	5	36	3	3	13	7
Contig	GCF_001453225.1_WH-SGI-V-07501_genomic.fna	Validate the scheme	81	320188	United States	2005	Unknown	Human	hospital	2054	15	5	30	72	64	6	68
Contig	GCF_001554575.1_ASM155457v1_genomic.fna	Validate the scheme	81	178306	United States	2003	Cystic fibrosis	Human	Sputum	815	103	11	61	5	1	6	8
Contig	GCF_002193675.1_ASM219367v1_genomic.fna	Validate the scheme	81	245121	United States	2008	Unknown	Human	Eye drainage	179	36	27	28	3	4	13	7
Contig	GCF_002312215.1_ASM231221v1_genomic.fna	Validate the scheme	81	261525	Canada	Unknown	Unknown	Dental environment	Dental unit waterline	4030	13	13	9	3	1	6	9
Contig	GCF_002312585.1_ASM231258v1_genomic.fna	Validate the scheme	81	237737	Canada	Unknown	Unknown	Dental environment	Dental unit waterline	4030	13	13	9	3	1	6	9
Contig	GCF_002329925.1_ASM232992v1_genomic.fna	Validate the scheme	81	281743	United States	2003	Unknown	Environmental	Running water	4000	28	10	11	3	4	15	27
Contig	GCF_002330765.1_ASM233076v1_genomic.fna	Validate the scheme	81	202794	United States	2016	Unknown	Environmental	Bullrush	252	6	28	4	3	3	4	7
Contig	GCF_002330835.1_ASM233083v1_genomic.fna	Validate the scheme	81	196567	United States	2016	Unknown	Environmental	Sink drain	395	6	5	1	1	1	12	1
Contig	GCF_003055445.1_ASM305544v1_genomic.fna	Validate the scheme	81	220988	Brazil	1995	Hospital-acquired infection/sepsis	Human	Bronchoalveolar lavage	348	22	20	11	3	3	3	7
Contig	GCF_003585175.1_ASM358517v1_genomic.fna	Validate the scheme	81	254575	Hong Kong	Unknown	Unknown	Human	Unknown	773	5	4	5	5	5	7	8
Contig	GCF_900144185.1_16_genomic.fna	Validate the scheme	81	154444	Denmark	2012	Cystic fibrosis	Human	Sputum	2604	15	220	36	11	64	13	1
Contig	GCF_900145765.1_241_genomic.fna	Validate the scheme	81	204653	Denmark	2011	Cystic fibrosis	Human	Sputum	132	6	20	1	3	4	4	2
Scaffold	GCF_000439855.1_SOAPdenovo_genomic.fna	Validate the scheme	82	1723481	China	Unknown	Unknown	Human	Grown in culture and sent on a short-term space fligh	155	28	5	36	3	3	13	7
Scaffold	GCF_000629045.1_Pseu_aeru_BWH035_V1_genomic.fna	Validate the scheme	82	184163	United States	2013	Unknown	Human	Right ear	959	6	5	11	7	3	70	19
Scaffold	GCF_000629065.1_Pseu_aeru_BWH033_V1_genomic.fna	Validate the scheme	82	227928	United States	2013	Unknown	Human	Urine	244	17	5	12	3	14	4	7
Scaffold	GCF_000789755.1_AZPAE14847_genomic.fna	Validate the scheme	82	186813	France	2006	Unknown	Human	Respiratory tract infection	2715	28	5	11	7	1	7	61
Scaffold	GCF_000794445.1_AZPAE14557_genomic.fna	Validate the scheme	82	239304	Germany	2010	Unknown	Human	Respiratory tract infection	498	6	28	65	3	3	4	7
Scaffold	GCF_000795105.1_AZPAE14814_genomic.fna	Validate the scheme	82	268930	France	2004	Unknown	Human	Itra-abdominal tract infection	395	6	5	1	1	1	12	1
Scaffold	GCF_000796585.1_AZPAE12137_genomic.fna	Validate the scheme	82	268576	United States	Unknown	Unknown	Human	Cystic fibrosis isolate	2705	15	5	1	3	2	4	2
Scaffold	GCF_001007215.1_ASM100721v1_genomic.fna	Validate the scheme	82	328937	Canada	2010	Cystic fibrosis	Human	Sputum	274	23	5	11	7	1	12	7
Contig	GCF_001373835.1_244_15_311Ga_contigs_500_genomic.fna	Validate the scheme	82	231054	Unknown	Unknown	Unknown	Industrial environment	Unknown	253	4	4	16	12	1	6	3
Contig	GCF_001374015.1_256_15_311Gb_contigs_500_genomic.fna	Validate the scheme	82	193947	Unknown	Unknown	Unknown	Industrial environment	Unknown	253	4	4	16	12	1	6	3
Contig	GCF_001375135.1_267_15_211Gb_contigs_500_genomic.fna	Validate the scheme	82	210151	Unknown	Unknown	Unknown	Industrial environment	Unknown	253	4	4	16	12	1	6	3
Contig	GCF_001375395.1_204_10Pc_6_contigs_500_genomic.fna	Validate the scheme	82	210147	Unknown	Unknown	Unknown	Industrial environment	Unknown	253	4	4	16	12	1	6	3
Scaffold	GCF_001451975.1_WH-SGI-V-07621_genomic.fna	Validate the scheme	82	342299	United States	2005	Unknown	Human	hospital	179	36	27	28	3	4	13	7
Contig	GCF_001453775.1_WH-SGI-V-07710_genomic.fna	Validate the scheme	82	511458	United States	2008	Unknown	Veterinary	Veterinary	2061	15	5	5	3	3	15	3
Contig	GCF_001765545.1_ASM176554v1_genomic.fna	Validate the scheme	82	153790	Italy	2012	Cystic fibrosis	Human	Sputum	390	39	5	1	3	4	46	56
Contig	GCF_001765725.1_ASM176572v1_genomic.fna	Validate the scheme	82	161574	Italy	2010	Cystic Fibrosis	Human	Sputum	5026	39	5	1~	3	4	46	56
Contig	GCF_002134985.1_ASM213498v1_genomic.fna	Validate the scheme	82	166163	Singapore	2015	Unknown	Human	Urine	308	13	4	5	5	12	7	15
Contig	GCF_002326595.1_ASM232659v1_genomic.fna	Validate the scheme	82	169259	United States	2016	Unknown	Environmental	Fox River water	4047	28	5	7	5	3	32	7
Contig	GCF_003321505.1_ASM332150v1_genomic.fna	Validate the scheme	82	205318	Germany	2015	Unknown	Animal	Military dog fecal sample	4057	28	5	115~	2	2	38~	10
Contig	GCF_900146615.1_333_genomic.fna	Validate the scheme	82	219138	Denmark	2010	Cystic fibrosis	Human	Sputum	2677	19	5	11	34	4	15	26
Contig	GCF_900147115.1_385_genomic.fna	Validate the scheme	82	391680	Denmark	2012	Cystic fibrosis	Human	Sputum	27	6	5	6	7	4	6	7
Scaffold	GCF_000792225.1_AZPAE14980_genomic.fna	Validate the scheme	83	222520	United States	2010	Unknown	Human	Itra-abdominal tract infection	27	6	5	6	7	4	6	7
Scaffold	GCF_000794045.1_AZPAE14947_genomic.fna	Validate the scheme	83	229539	China	2009	Unknown	Human	Urinary tract infection	527	16	52	11	85	59	15	10
Scaffold	GCF_000794305.1_AZPAE14836_genomic.fna	Validate the scheme	83	242043	China	2006	Unknown	Human	Respiratory tract infection	162	6	5	6	34	27	3	7
Scaffold	GCF_000795025.1_AZPAE14810_genomic.fna	Validate the scheme	83	169858	India	2004	Unknown	Human	Urinary tract infection	132	6	20	1	3	4	4	2
Scaffold	GCF_000796785.1_AZPAE12149_genomic.fna	Validate the scheme	83	163635	United States	Unknown	Unknown	Human	Cystic fibrosis isolate	439	6	68	20	11	4	4	7
Contig	GCF_001028745.1_RN21_genomic.fna	Validate the scheme	83	171080	Germany	2009	Unknown	Human	Human skin	395	6	5	1	1	1	12	1
Contig	GCF_001450485.1_WH-SGI-V-07059_genomic.fna	Validate the scheme	83	314615	France	1992	Unknown	Human	hospital	667	5	67	76	3	1	7	62
Scaffold	GCF_001451885.1_WH-SGI-V-07504_genomic.fna	Validate the scheme	83	338598	United States	2005	Unknown	Human	hospital	235	38	11	3	13	1	2	4
Scaffold	GCF_001990375.1_ASM199037v1_genomic.fna	Validate the scheme	83	432126	United States	2013	Cystic fibrosis	Human	Airway secretion	1074	6	130	1	4	2	4	17
Contig	GCF_002326055.1_ASM232605v1_genomic.fna	Validate the scheme	83	193925	United States	2015	Unknown	Human	Shower head	253	4	4	16	12	1	6	3
Contig	GCF_002329885.1_ASM232988v1_genomic.fna	Validate the scheme	83	268881	United States	2003	Unknown	Environmental	Soil	4063	11	5~	45	18	3	13	3
Contig	GCF_003585085.1_ASM358508v1_genomic.fna	Validate the scheme	83	296193	Hong Kong	Unknown	Unknown	Human	Unknown	314	6	4	62	66	3	6	26
Contig	GCF_900145535.1_211_genomic.fna	Validate the scheme	83	161146	Denmark	2010	Cystic fibrosis	Human	Sputum	676	28	5	11	77	3	4	92
Contig	GCF_900145705.1_228_genomic.fna	Validate the scheme	83	206521	Denmark	2009	Cystic fibrosis	Human	Sputum	132	6	20	1	3	4	4	2
Contig	GCF_900146435.1_314_genomic.fna	Validate the scheme	83	266332	Denmark	2008	Cystic fibrosis	Human	Sputum	560	5	5	57	13	1	40	3
Scaffold	GCF_000790155.1_AZPAE14864_genomic.fna	Validate the scheme	84	173494	India	2007	Unknown	Human	Respiratory tract infection	16	28	5	12	11	27	1	44
Scaffold	GCF_000790445.1_AZPAE14876_genomic.fna	Validate the scheme	84	266344	United States	2007	Unknown	Human	Itra-abdominal tract infection	2717	11	48	12	5	4	4	2
Scaffold	GCF_000790545.1_AZPAE14880_genomic.fna	Validate the scheme	84	225987	Spain	2007	Unknown	Human	Respiratory tract infection	175	28	22	5	3	3	14	19
Scaffold	GCF_000792325.1_AZPAE14984_genomic.fna	Validate the scheme	84	262252	France	2010	Unknown	Human	Urinary tract infection	233	16	5	30	11	4	31	41
Scaffold	GCF_000795845.1_AZPAE14372_genomic.fna	Validate the scheme	84	223885	China	2010	Unknown	Human	Itra-abdominal tract infection	319	5	4	3	3	1	11	8
Scaffold	GCF_000797165.1_AZPAE12415_genomic.fna	Validate the scheme	84	229982	United States	2007	Unknown	Human	Cystic fibrosis isolate	782	15	3	3	11	1	15	1
Contig	GCF_001373855.1_245_Tsb_Pool_contigs_500_genomic.fna	Validate the scheme	84	207440	Unknown	Unknown	Unknown	Industrial environment	Unknown	253	4	4	16	12	1	6	3
Contig	GCF_001373955.1_249_Tsb_4_contigs_500_genomic.fna	Validate the scheme	84	212678	Unknown	Unknown	Unknown	Industrial environment	Unknown	253	4	4	16	12	1	6	3
Contig	GCF_001374435.1_210_Rw11_contigs_500_genomic.fna	Validate the scheme	84	210976	Unknown	Unknown	Unknown	Industrial environment	Unknown	253	4	4	16	12	1	6	3
Contig	GCF_001375335.1_277_12_5Pc_9_contigs_500_genomic.fna	Validate the scheme	84	271043	Unknown	Unknown	Unknown	Industrial environment	Unknown	27	6	5	6	7	4	6	7
Contig	GCF_003585225.1_ASM358522v1_genomic.fna	Validate the scheme	84	319205	Hong Kong	Unknown	Unknown	Human	Unknown	4007	140	30	64	56	48	24	55
Contig	GCF_900143755.1_23_genomic.fna	Validate the scheme	84	173710	Denmark	2007	Cystic fibrosis	Human	Sputum	2238	6	10	1	3	27	4	7
Contig	GCF_900146735.1_345_genomic.fna	Validate the scheme	84	255025	Denmark	2012	Cystic fibrosis	Human	Sputum	253	4	4	16	12	1	6	3
Scaffold	GCF_000790285.1_AZPAE15046_genomic.fna	Validate the scheme	85	173452	Argentina	2012	Unknown	Human	Urinary tract infection	2238	6	10	1	3	27	4	7
Scaffold	GCF_000790805.1_AZPAE14889_genomic.fna	Validate the scheme	85	182831	China	2008	Unknown	Human	Itra-abdominal tract infection	773	5	4	5	5	5	7	8
Scaffold	GCF_000791345.1_AZPAE14943_genomic.fna	Validate the scheme	85	139009	Colombia	2009	Unknown	Human	Respiratory tract infection	1743	15	181	1	63	4	15	10
Scaffold	GCF_000793205.1_AZPAE15057_genomic.fna	Validate the scheme	85	170592	China	2012	Unknown	Human	Respiratory tract infection	2476	28	5	11	18	64	13	3
Scaffold	GCF_000797225.1_AZPAE12417_genomic.fna	Validate the scheme	85	189071	United States	2007	Unknown	HUMAN	Cystic fibrosis isolate	4083	11	5	11	3	27	4	10~
Scaffold	GCF_001023635.1_ASM102363v1_genomic.fna	Validate the scheme	85	328933	Canada	2011	Cystic fibrosis	Human	Sputum	274	23	5	11	7	1	12	7
Scaffold	GCF_001024285.1_ASM102428v1_genomic.fna	Validate the scheme	85	210442	Canada	2011	Cystic fibrosis	Human	Sputum	274	23	5	11	7	1	12	7
Scaffold	GCF_001035105.1_ASM103510v1_genomic.fna	Validate the scheme	85	209336	Canada	2011	Cystic fibrosis	Human	Sputum	274	23	5	11	7	1	12	7
Scaffold	GCF_001036005.1_ASM103600v1_genomic.fna	Validate the scheme	85	192532	Canada	2011	Cystic fibrosis	Human	Sputum	274	23	5	11	7	1	12	7
Scaffold	GCF_001036185.1_ASM103618v1_genomic.fna	Validate the scheme	85	231950	Canada	2011	Cystic fibrosis	Human	Sputum	274	23	5	11	7	1	12	7
Scaffold	GCF_001036255.1_ASM103625v1_genomic.fna	Validate the scheme	85	209330	Canada	2011	Cystic fibrosis	Human	Sputum	274	23	5	11	7	1	12	7
Scaffold	GCF_001036485.1_ASM103648v1_genomic.fna	Validate the scheme	85	249589	Canada	2011	Cystic fibrosis	Human	Sputum	274	23	5	11	7	1	12	7
Contig	GCF_001452825.1_WH-SGI-V-07248_genomic.fna	Validate the scheme	85	337153	Germany	1997	Unknown	Human	Burn	1076	5	4	57	62	1	1	26
Contig	GCF_002332095.1_ASM233209v1_genomic.fna	Validate the scheme	85	135670	United States	2016	Unknown	Environmental	Soil	1527	17	10	129	5	4	112	19
Contig	GCF_003332385.1_ASM333238v1_genomic.fna	Validate the scheme	85	261494	Australia	2003	Cystic fibrosis	Human	lung	775	28	5	11	5	4	4	7
Contig	GCF_900144045.1_19_genomic.fna	Validate the scheme	85	160966	Denmark	2011	Cystic fibrosis	Human	Sputum	2604	15	220	36	11	64	13	1
Contig	GCF_900167195.1_IMG-taxon_2568526011_annotated_assembly_genomic.fna	Validate the scheme	85	155140	Unknown	Unknown	Unknown	Unknown	Unknown	4019	175	5	1	11	3	6	7
Scaffold	GCF_000791835.1_AZPAE14964_genomic.fna	Validate the scheme	86	269271	France	2009	Unknown	Human	Respiratory tract infection	4033	214	5	1	1	1	12	1
Scaffold	GCF_000793615.1_AZPAE14905_genomic.fna	Validate the scheme	86	211654	Germany	2008	Unknown	Human	Respiratory tract infection	560	5	5	57	13	1	40	3
Scaffold	GCF_000793915.1_AZPAE14906_genomic.fna	Validate the scheme	86	163823	Germany	2008	Unknown	Human	Respiratory tract infection	560	5	5	57	13	1	40	3
Scaffold	GCF_001035075.1_ASM103507v1_genomic.fna	Validate the scheme	86	240492	Canada	2011	Cystic fibrosis	Human	Sputum	274	23	5	11	7	1	12	7
Contig	GCF_001373635.1_234_Rw27_contigs_500_genomic.fna	Validate the scheme	86	210976	Unknown	Unknown	Unknown	Industrial environment	Unknown	253	4	4	16	12	1	6	3
Contig	GCF_001374315.1_292_15_321Ga_contigs_500_genomic.fna	Validate the scheme	86	264882	Unknown	Unknown	Unknown	Industrial environment	Unknown	252	6	28	4	3	3	4	7
Contig	GCF_001449825.1_WH-SGI-V-07223_genomic.fna	Validate the scheme	86	470007	United States	1995	Unknown	Human	Hospital	27	6	5	6	7	4	6	7
Contig	GCF_001450665.1_WH-SGI-V-07224_genomic.fna	Validate the scheme	86	240329	United States	1995	Unknown	Human	hospital	348	22	20	11	3	3	3	7
Contig	GCF_001450985.1_WH-SGI-V-07386_genomic.fna	Validate the scheme	86	352955	France	1991	Unknown	Human	hospital	155	28	5	36	3	3	13	7
Contig	GCF_001451245.1_WH-SGI-V-07383_genomic.fna	Validate the scheme	86	316537	Unknown	1990	Unknown	Pharmaceutical environment	Pharma water of cosmetic product	640	11	5	98	5	3	10	85
Scaffold	GCF_001601585.1_ASM160158v1_genomic.fna	Validate the scheme	86	215191	United States	2008	Infection	Human	Thigh	1284	32	8	5	3	5	6	26
Contig	GCF_001756525.1_ASM175652v1_genomic.fna	Validate the scheme	86	158274	Portugal	1997	Unknown	Unknown	Unknown	2037	15	199	5	5	50	4	14
Contig	GCF_001765535.1_ASM176553v1_genomic.fna	Validate the scheme	86	269350	Italy	2012	Cystic fibrosis	Human	Sputum	1864	39	5	1	154	4	46	56
Contig	GCF_001765955.1_ASM176595v1_genomic.fna	Validate the scheme	86	176641	Italy	2013	Cystic fibrosis	Human	Sputum	390	39	5	1	3	4	46	56
Contig	GCF_002001265.1_ASM200126v1_genomic.fna	Validate the scheme	86	213320	United States	2013	Cystic fibrosis	Human	Airway secretion	4004	17	5	1	30	1	4	112
Contig	GCF_002332035.1_ASM233203v1_genomic.fna	Validate the scheme	86	211237	United States	2016	Unknown	Environmental	Fountain	439	6	68	20	11	4	4	7
Contig	GCF_900143945.1_26_genomic.fna	Validate the scheme	86	177475	Denmark	2012	Cystic fibrosis	Human	Sputum	2238	6	10	1	3	27	4	7
Contig	GCF_900145635.1_221_genomic.fna	Validate the scheme	86	210571	Denmark	2009	Cystic fibrosis	Human	Sputum	2670	11	5	11	3	1	4	7
Contig	GCF_900145695.1_227_genomic.fna	Validate the scheme	86	172463	Denmark	2009	Cystic fibrosis	Human	Sputum	132	6	20	1	3	4	4	2
Contig	GCF_900406945.1_De_novo_assembly_of_KCRI_isolate_RDK06_379A_genomic.fna	Validate the scheme	86	308426	Tanzania	2015	Unknown	Human	Wound swab sample	809	36	3	6	13	3	6	26
Scaffold	GCF_000629265.1_Pseu_aeru_3576_V1_genomic.fna	Validate the scheme	87	188387	Unknown	Unknown	Unknown	Human	Unknown	390	39	5	1	3	4	46	56
Scaffold	GCF_000790625.1_AZPAE15053_genomic.fna	Validate the scheme	87	186078	Argentina	2012	Unknown	Human	Urinary tract infection	699	7	5	7	3	4	1	7
Scaffold	GCF_000791905.1_AZPAE14965_genomic.fna	Validate the scheme	87	226972	France	2009	Unknown	Human	Respiratory tract infection	4033	214	5	1	1	1	12	1
Scaffold	GCF_000793445.1_AZPAE15068_genomic.fna	Validate the scheme	87	204980	Germany	2004	Unknown	Human	Respiratory tract infection	17	11	5	1	7	9	4	7
Scaffold	GCF_000793705.1_AZPAE14907_genomic.fna	Validate the scheme	87	209074	China	2008	Unknown	Human	Itra-abdominal tract infection	2069	35	5	36	72	4	42	1
Scaffold	GCF_000796095.1_AZPAE14398_genomic.fna	Validate the scheme	87	201514	Germany	2011	Unknown	Human	Itra-abdominal tract infection	773	5	4	5	5	5	7	8
Contig	GCF_001375275.1_274_2_5Pc_5_contigs_500_genomic.fna	Validate the scheme	87	189759	Unknown	Unknown	Unknown	Industrial environment	Unknown	253	4	4	16	12	1	6	3
Scaffold	GCF_001449385.1_WH-SGI-V-07072_genomic.fna	Validate the scheme	87	260903	United States	1992	Unknown	Human	HOSPITAL	1195	87	34	43	37	53	107	126
Contig	GCF_001450465.1_WH-SGI-V-07064_genomic.fna	Validate the scheme	87	506779	United States	1992	Unknown	Human	Hospital	1195	87	34	43	37	53	107	126
Contig	GCF_001452745.1_WH-SGI-V-07707_genomic.fna	Validate the scheme	87	327033	United States	2005	Unknown	Human	hospital	815	103	11	61	5	1	6	8
Scaffold	GCF_001454365.1_WH-SGI-V-07313_genomic.fna	Validate the scheme	87	294545	Tunisia	1998	Unknown	Human	Sputum	316	13	8	9	3	1	6	9
Contig	GCF_002134905.1_ASM213490v1_genomic.fna	Validate the scheme	87	141967	Singapore	2015	Unknown	Human	Urine	308	13	4	5	5	12	7	15
Contig	GCF_002188505.1_ASM218850v1_genomic.fna	Validate the scheme	87	203923	Portugal	2002	Unknown	Human	Bronchial aspirate	235	38	11	3	13	1	2	4
Contig	GCF_002329975.1_ASM232997v1_genomic.fna	Validate the scheme	87	286450	United States	2003	Unknown	Environmental	Running water	4040	6	5	11	5	4	4	1
Contig	GCF_002330205.1_ASM233020v1_genomic.fna	Validate the scheme	87	243334	United States	2016	Unknown	Environmental	Field soil	1226	11	66	11	3	29	4	9
Contig	GCF_002330585.1_ASM233058v1_genomic.fna	Validate the scheme	87	148813	United States	2016	Unknown	Environmental	Pond water	282	6	5	11	7	3	12	19
Scaffold	GCF_003340635.1_ASM334063v1_genomic.fna	Validate the scheme	87	195834	Russia	2018	Sepse	Human	Blood	313	47	8	7	6	8	11	40
Contig	GCF_900144135.1_24_genomic.fna	Validate the scheme	87	163677	Denmark	2009	Cystic fibrosis	Human	Sputum	2238	6	10	1	3	27	4	7
Contig	GCF_900146625.1_334_genomic.fna	Validate the scheme	87	203507	Denmark	2010	Cystic fibrosis	Human	Sputum	2677	19	5	11	34	4	15	26
Scaffold	GCF_000439875.1_SOAPdenovo_genomic.fna	Validate the scheme	88	3905665	China	Unknown	Unknown	Human	Grown in culture and sent on a short-term space fligh	155	28	5	36	3	3	13	7
Scaffold	GCF_000795465.1_AZPAE13853_genomic.fna	Validate the scheme	88	231089	India	2010	Unknown	Unknown	Unknown	823	32	13	24	13	1	6	25
Scaffold	GCF_000796005.1_AZPAE14393_genomic.fna	Validate the scheme	88	227622	Spain	2011	Unknown	Human	Itra-abdominal tract infection	313	47	8	7	6	8	11	40
Scaffold	GCF_000796345.1_AZPAE14453_genomic.fna	Validate the scheme	88	223315	United States	2011	Unknown	HUMAN	urinary tract infection	4053	17	5	5	4	4	4	3~
Scaffold	GCF_000796555.1_AZPAE12136_genomic.fna	Validate the scheme	88	268904	United States	Unknown	Unknown	Human	Cystic fibrosis isolate	389	17	22	5	3	1	14	3
Scaffold	GCF_001449625.1_WH-SGI-V-07175_genomic.fna	Validate the scheme	88	260205	France	1992	Unknown	Human	Hospital	111	17	5	5	4	4	4	3
Contig	GCF_001449805.1_WH-SGI-V-07188_genomic.fna	Validate the scheme	88	350381	United States	1995	Unknown	Human	Hospital	274	23	5	11	7	1	12	7
Contig	GCF_001450995.1_WH-SGI-V-07387_genomic.fna	Validate the scheme	88	289481	France	1991	Unknown	Human	Hospital	235	38	11	3	13	1	2	4
Contig	GCF_001453345.1_WH-SGI-V-07624_genomic.fna	Validate the scheme	88	327040	United States	2005	Unknown	Human	hospital	235	38	11	3	13	1	2	4
Contig	GCF_001765585.1_ASM176558v1_genomic.fna	Validate the scheme	88	157999	Italy	2007	Cystic fibrosis	Human	Sputum	390	39	5	1	3	4	46	56
Contig	GCF_001765755.1_ASM176575v1_genomic.fna	Validate the scheme	88	150194	Italy	2010	Cystic fibrosis	Human	Sputum	1863	39	189	1	3	4	46	56
Contig	GCF_002326325.1_ASM232632v1_genomic.fna	Validate the scheme	88	218250	United States	2015	Unknown	Environmental	Reed-like leaf	553	17	5	1	11	4	4	45
Contig	GCF_002329965.1_ASM232996v1_genomic.fna	Validate the scheme	88	286450	United States	2003	Unknown	Environmental	Running water	4040	6	5	11	5	4	4	1
Contig	GCF_002330005.1_ASM233000v1_genomic.fna	Validate the scheme	88	283684	United States	2003	Unknown	Environmental	soil	198	11	5	11	11	3	27	7
Contig	GCF_003055365.1_ASM305536v1_genomic.fna	Validate the scheme	88	228007	Brazil	1995	Hospital-acquired infection/sepsis	Human	Tracheal secretion	235	38	11	3	13	1	2	4
Contig	GCF_900145225.1_181_genomic.fna	Validate the scheme	88	159646	Denmark	2005	Cystic fibrosis	Human	Sputum	379	39	5	11	28	4	4	63
Contig	GCF_900146345.1_304_genomic.fna	Validate the scheme	88	173365	Denmark	2010	Cystic fibrosis	Human	Sputum	17	11	5	1	7	9	4	7
Contig	GCF_900146445.1_315_genomic.fna	Validate the scheme	88	235834	Denmark	2007	Cystic fibrosis	Human	Sputum	560	5	5	57	13	1	40	3
Contig	GCF_900146455.1_316_genomic.fna	Validate the scheme	88	235815	Denmark	2008	Cystic fibrosis	Human	Sputum	560	5	5	57	13	1	40	3
Contig	GCF_900147085.1_382_genomic.fna	Validate the scheme	88	243756	Denmark	2012	Cystic fibrosis	Human	Sputum	27	6	5	6	7	4	6	7
Contig	GCF_900147855.1_241_1_genomic.fna	Validate the scheme	88	198651	Denmark	2011	Cystic fibrosis	Human	Sputum	132	6	20	1	3	4	4	2
Scaffold	GCF_000792145.1_AZPAE15029_genomic.fna	Validate the scheme	89	210958	France	2011	Unknown	Human	Respiratory tract infection	233	16	5	30	11	4	31	41
Scaffold	GCF_000794055.1_AZPAE14912_genomic.fna	Validate the scheme	89	211578	Croatia	2008	Unknown	Human	Respiratory tract infection	235	38	11	3	13	1	2	4
Scaffold	GCF_000797265.1_AZPAE12419_genomic.fna	Validate the scheme	89	182390	United States	2007	Unknown	HUMAN	Cystic fibrosis isolate	5066	15	5	11	21~	4	4	1
Contig	GCF_001374355.1_294_Rw130_contigs_500_genomic.fna	Validate the scheme	89	210395	Unknown	Unknown	Unknown	Industrial environment	Unknown	641	6	5	6	5	4	4	7
Contig	GCF_001375255.1_273_Tsb_6_contigs_500_genomic.fna	Validate the scheme	89	296553	Unknown	Unknown	Unknown	Industrial environment	Unknown	155	28	5	36	3	3	13	7
Contig	GCF_001449175.1_WH-SGI-V-07074_genomic.fna	Validate the scheme	89	351411	United States	1992	Unknown	Human	Hospital	155	28	5	36	3	3	13	7
Scaffold	GCF_001452185.1_WH-SGI-V-07637_genomic.fna	Validate the scheme	89	262532	United States	2005	Unknown	Human	hospital	2057	142	12	65	165	1	16	198
Contig	GCF_001452335.1_WH-SGI-V-07649_genomic.fna	Validate the scheme	89	468411	United States	2005	Unknown	Human	hospital	274	23	5	11	7	1	12	7
Contig	GCF_001453665.1_WH-SGI-V-07691_genomic.fna	Validate the scheme	89	351235	United States	2005	Unknown	Human	hospital	175	28	22	5	3	3	14	19
Contig	GCF_001453805.1_WH-SGI-V-07299_genomic.fna	Validate the scheme	89	290539	Australia	1955	Unknown	Human	Wound	549	7	5	12	3	4	1	7
Contig	GCF_001454065.1_WH-SGI-V-07277_genomic.fna	Validate the scheme	89	270616	Turkey	1997	Unknown	Human	Burn	319	5	4	3	3	1	11	8
Scaffold	GCF_001454415.1_WH-SGI-V-07317_genomic.fna	Validate the scheme	89	313471	United States	1993	Unknown	Human	Sputum	2045	6	5	4	11	2	6	25
Contig	GCF_001555095.1_ASM155509v1_genomic.fna	Validate the scheme	89	150226	United States	2009	Cystic fibrosis	Human	Sputum	4034	28	22	163	180	4	4	7
Contig	GCF_001555395.1_ASM155539v1_genomic.fna	Validate the scheme	89	139380	United States	2012	Cystic fibrosis	Human	Sputum	4074	36	27	28	3~	4	13	7
Contig	GCF_002134845.1_ASM213484v1_genomic.fna	Validate the scheme	89	133393	Singapore	2015	Unknown	Human	Urine	308	13	4	5	5	12	7	15
Scaffold	GCF_002136165.1_ASM213616v1_genomic.fna	Validate the scheme	89	219047	Italy	2013/2014	Respiratory tract infections	Human	Respiratory sample	175	28	22	5	3	3	14	19
Contig	GCF_002326245.1_ASM232624v1_genomic.fna	Validate the scheme	89	174311	United States	2015	Unknown	Environmental	Soil	2105	11	5	11	3	27	4	10
Contig	GCF_002329775.1_ASM232977v1_genomic.fna	Validate the scheme	89	283846	United States	2003	Unknown	Environmental	soil	198	11	5	11	11	3	27	7
Contig	GCF_003585165.1_ASM358516v1_genomic.fna	Validate the scheme	89	229551	Hong Kong	Unknown	Unknown	Human	Unknown	532	5	4	5	5	5	20	4
Contig	GCF_900146765.1_348_genomic.fna	Validate the scheme	89	210541	Denmark	2009	Cystic fibrosis	Human	Sputum	253	4	4	16	12	1	6	3
Contig	GCF_000342145.1_PA_21_ST175v1_genomic.fna	Validate the scheme	90	278105	Spain	Unknown	Unknown	Human	Blood culture	175	28	22	5	3	3	14	19
Scaffold	GCF_000789605.1_AZPAE14841_genomic.fna	Validate the scheme	90	207746	China	2006	Unknown	Human	Itra-abdominal tract infection	244	17	5	12	3	14	4	7
Scaffold	GCF_000791425.1_AZPAE14944_genomic.fna	Validate the scheme	90	205168	United States	2009	Unknown	Human	Itra-abdominal tract infection	17	11	5	1	7	9	4	7
Scaffold	GCF_000791735.1_AZPAE14959_genomic.fna	Validate the scheme	90	216070	India	2009	Unknown	Human	Itra-abdominal tract infection	773	5	4	5	5	5	7	8
Scaffold	GCF_000792365.1_AZPAE14986_genomic.fna	Validate the scheme	90	203148	China	2010	Unknown	Human	Respiratory tract infection	769	81	5	9	11	3	6	12
Scaffold	GCF_000793165.1_AZPAE15056_genomic.fna	Validate the scheme	90	263719	China	2012	Unknown	Human	Respiratory tract infection	635	6	5	11	3	1	6	27
Scaffold	GCF_000795225.1_AZPAE14820_genomic.fna	Validate the scheme	90	210281	Brazil	2004	Unknown	Human	Itra-abdominal tract infection	1122	15	22	1	11	4	4	5
Scaffold	GCF_000796225.1_AZPAE14422_genomic.fna	Validate the scheme	90	203471	United States	2009	Unknown	Human	Urinary tract infection	235	38	11	3	13	1	2	4
Scaffold	GCF_001023845.1_ASM102384v1_genomic.fna	Validate the scheme	90	234279	Canada	2011	Cystic fibrosis	Human	Sputum	274	23	5	11	7	1	12	7
Scaffold	GCF_001035005.1_ASM103500v1_genomic.fna	Validate the scheme	90	249348	Canada	2011	Cystic fibrosis	Human	Sputum	274	23	5	11	7	1	12	7
Scaffold	GCF_001036645.1_ASM103664v1_genomic.fna	Validate the scheme	90	226515	Canada	2011	Cystic fibrosis	Human	Sputum	274	23	5	11	7	1	12	7
Scaffold	GCF_001449345.1_WH-SGI-V-07062_genomic.fna	Validate the scheme	90	226769	United States	1992	Unknown	Human	HOSPITAL	2025	11	196	12	34	4	13	18
Scaffold	GCF_001450385.1_WH-SGI-V-07065_genomic.fna	Validate the scheme	90	341236	United States	1992	Unknown	Human	hospital	966	17	3	5	4	4	4	3
Scaffold	GCF_001451105.1_WH-SGI-V-07405_genomic.fna	Validate the scheme	90	342318	France	1992	Unknown	Human	hospital	683	6	5	11	3	4	4	1
Contig	GCF_002194025.1_ASM219402v1_genomic.fna	Validate the scheme	90	173640	United States	2008	Unknown	Human	Infection control	175	28	22	5	3	3	14	19
Contig	GCF_002216485.1_ASM221648v1_genomic.fna	Validate the scheme	90	121945	Canada	2010	Unknown	Environmental	Soil at Joker's Hill	110	15	5	1	3	2	12	7
Scaffold	GCF_002263585.1_ASM226358v1_genomic.fna	Validate the scheme	90	255191	Pacific Ocean	2003	Unknown	Ocean	Open ocean	316	13	8	9	3	1	6	9
Contig	GCF_002326675.1_ASM232667v1_genomic.fna	Validate the scheme	90	178023	United States	2016	Unknown	Environmental	Sump pump pipe	1416	6	2	12	7	1	12	68
Contig	GCF_002330555.1_ASM233055v1_genomic.fna	Validate the scheme	90	212062	United States	2016	Unknown	Environmental	Drainage pipe	439	6	68	20	11	4	4	7
Contig	GCF_002980265.1_ASM298026v1_genomic.fna	Validate the scheme	90	350021	China	2017	Unknown	Human	Unknown	2969	15	5	5	5	50	4	251
Contig	GCF_900143925.1_27_genomic.fna	Validate the scheme	90	173090	Denmark	2012	Cystic fibrosis	Human	Sputum	291	6	5	5	3	52	4	2
Contig	GCF_900145725.1_235_genomic.fna	Validate the scheme	90	166738	Denmark	2010	Cystic fibrosis	Human	Sputum	132	6	20	1	3	4	4	2
Contig	GCF_900146465.1_321_genomic.fna	Validate the scheme	90	242788	Denmark	2007	Cystic fibrosis	Human	Sputum	560	5	5	57	13	1	40	3
Contig	GCF_900146505.1_320_genomic.fna	Validate the scheme	90	211427	Denmark	2007	Cystic fibrosis	Human	Sputum	560	5	5	57	13	1	40	3
Contig	GCF_900146565.1_327_genomic.fna	Validate the scheme	90	173455	Denmark	2012	Cystic fibrosis	Human	Sputum	395	6	5	1	1	1	12	1
Scaffold	GCF_000789535.1_AZPAE14929_genomic.fna	Validate the scheme	91	210642	Germany	2009	Unknown	Human	Urinary tract infection	233	16	5	30	11	4	31	41
Scaffold	GCF_000792245.1_AZPAE14981_genomic.fna	Validate the scheme	91	223663	France	2010	Unknown	Human	Urinary tract infection	274	23	5	11	7	1	12	7
Scaffold	GCF_000792635.1_AZPAE14999_genomic.fna	Validate the scheme	91	182533	Spain	2010	Unknown	Human	Itra-abdominal tract infection	557	11	5	12	11	4	4	20
Contig	GCF_000974565.1_ASM97456v1_genomic.fna	Validate the scheme	91	210619	Japan	1983	Unknown	Environmental	soil	2735	13	8	9	3	1	4	9
Scaffold	GCF_001450065.1_WH-SGI-V-07243_genomic.fna	Validate the scheme	91	311986	France	1983	Unknown	Human	HOSPITAL	357	2	4	5	3	1	6	11
Scaffold	GCF_001451815.1_WH-SGI-V-07498_genomic.fna	Validate the scheme	91	254969	United States	2005	Unknown	Human	hospital	235	38	11	3	13	1	2	4
Contig	GCF_001555225.1_ASM155522v1_genomic.fna	Validate the scheme	91	130397	United States	2004	Cystic fibrosis	Human	Sputum	348	22	20	11	3	3	3	7
Contig	GCF_001766045.1_ASM176604v1_genomic.fna	Validate the scheme	91	142818	Italy	2013	Cystic fibrosis	Human	Sputum	390	39	5	1	3	4	46	56
Scaffold	GCF_001990335.1_ASM199033v1_genomic.fna	Validate the scheme	91	377300	United States	2013	Cystic fibrosis	Human	Airway secretion	1074	6	130	1	4	2	4	17
Scaffold	GCF_002135795.1_ASM213579v1_genomic.fna	Validate the scheme	91	203848	Italy	2013/2014	Bacteremia	Human	Blood	233	16	5	30	11	4	31	41
Contig	GCF_900144315.1_88_genomic.fna	Validate the scheme	91	213710	Denmark	2009	Cystic fibrosis	Human	Sputum	1822	142	14	25	6	1	1	8
Contig	GCF_900144555.1_114_genomic.fna	Validate the scheme	91	219040	Denmark	2010	Cystic fibrosis	Human	Sputum	443	15	5	5	5	50	4	1
Contig	GCF_900145355.1_193_genomic.fna	Validate the scheme	91	210832	Denmark	2008	Cystic fibrosis	Human	Sputum	381	11	20	1	65	4	4	10
Contig	GCF_900146235.1_293_genomic.fna	Validate the scheme	91	186371	Denmark	2002	Cystic fibrosis	Human	Sputum	1031	28	10	1	3	2	7	7
Contig	GCF_900147095.1_383_genomic.fna	Validate the scheme	91	259226	Denmark	2012	Cystic fibrosis	Human	Sputum	27	6	5	6	7	4	6	7
Scaffold	GCF_000291745.1_ASM29174v1_genomic.fna	Validate the scheme	92	6910294	Unknown	Unknown	Unknown	Unknown	Unknown	1285	6	5	12	3	3	6	7
Scaffold	GCF_000793955.1_AZPAE15034_genomic.fna	Validate the scheme	92	177534	Spain	2011	Unknown	Human	Respiratory tract infection	298	18	4	13	3	1	17	13
Scaffold	GCF_000795505.1_AZPAE13858_genomic.fna	Validate the scheme	92	231089	India	2010	Unknown	Unknown	Unknown	823	32	13	24	13	1	6	25
Scaffold	GCF_000796125.1_AZPAE14403_genomic.fna	Validate the scheme	92	349971	France	2011	Unknown	Human	Itra-abdominal tract infection	175	28	22	5	3	3	14	19
Scaffold	GCF_000796205.1_AZPAE14415_genomic.fna	Validate the scheme	92	228174	Portugal	2009	Unknown	Human	Urinary tract infection	111	17	5	5	4	4	4	3
Scaffold	GCF_001007425.1_ASM100742v1_genomic.fna	Validate the scheme	92	200990	Canada	2010	Cystic fibrosis	Human	Sputum	274	23	5	11	7	1	12	7
Contig	GCF_001451565.1_WH-SGI-V-07484_genomic.fna	Validate the scheme	92	427240	United States	2005	Unknown	Human	hospital	277	39	5	9	11	27	5	2
Contig	GCF_001765855.1_ASM176585v1_genomic.fna	Validate the scheme	92	190562	Italy	2011	Cystic fibrosis	Human	Sputum	390	39	5	1	3	4	46	56
Contig	GCF_002193685.1_ASM219368v1_genomic.fna	Validate the scheme	92	221107	United States	2008	Unknown	Human	wound	245	39	6	12	11	3	15	2
Contig	GCF_002285195.1_ASM228519v1_genomic.fna	Validate the scheme	92	224125	United States	2015	Unknown	Environmental	Blueberry-like berries	553	17	5	1	11	4	4	45
Contig	GCF_002332085.1_ASM233208v1_genomic.fna	Validate the scheme	92	210984	United States	2016	Unknown	Environmental	Sink tap	815	103	11	61	5	1	6	8
Contig	GCF_003332375.1_ASM333237v1_genomic.fna	Validate the scheme	92	238949	Australia	2003	Cystic fibrosis	Human	lung	649	11	84	11	3	4	4	7
Contig	GCF_900147815.1_180_1_genomic.fna	Validate the scheme	92	169911	Denmark	2006	Cystic fibrosis	Human	Sputum	379	39	5	11	28	4	4	63
Scaffold	GCF_000790065.1_AZPAE14860_genomic.fna	Validate the scheme	93	172602	Spain	2007	Unknown	Human	Itra-abdominal tract infection	308	13	4	5	5	12	7	15
Scaffold	GCF_000791855.1_AZPAE15031_genomic.fna	Validate the scheme	93	234575	Germany	2011	Unknown	Human	Itra-abdominal tract infection	395	6	5	1	1	1	12	1
Scaffold	GCF_000792475.1_AZPAE14991_genomic.fna	Validate the scheme	93	203127	Spain	2010	Unknown	Human	Itra-abdominal tract infection	316	13	8	9	3	1	6	9
Scaffold	GCF_000794005.1_AZPAE14916_genomic.fna	Validate the scheme	93	217233	Spain	2008	Unknown	Human	Respiratory tract infection	1605	16	5	6	11	2	15	2
Scaffold	GCF_000795285.1_AZPAE14823_genomic.fna	Validate the scheme	93	203132	Germany	2005	Unknown	Human	Respiratory tract infection	155	28	5	36	3	3	13	7
Scaffold	GCF_000797285.1_AZPAE12420_genomic.fna	Validate the scheme	93	242211	United States	2007	Unknown	Human	Cystic fibrosis isolate	252	6	28	4	3	3	4	7
Scaffold	GCF_001034855.1_ASM103485v1_genomic.fna	Validate the scheme	93	150007	Canada	2011	Cystic fibrosis	Human	Sputum	274	23	5	11	7	1	12	7
Scaffold	GCF_001035465.1_ASM103546v1_genomic.fna	Validate the scheme	93	154674	Canada	2011	Cystic fibrosis	Human	Sputum	274	23	5	11	7	1	12	7
Contig	GCF_001450755.1_WH-SGI-V-07239_genomic.fna	Validate the scheme	93	243745	United States	1995	Unknown	Human	hospital	620	9	7	63	13	8	7	8
Scaffold	GCF_001452045.1_WH-SGI-V-07627_genomic.fna	Validate the scheme	93	291226	United States	2005	Unknown	Human	hospital	235	38	11	3	13	1	2	4
Scaffold	GCF_001601665.1_ASM160166v1_genomic.fna	Validate the scheme	93	304460	United States	2008	Infection	Human	Right knee	244	17	5	12	3	14	4	7
Contig	GCF_002193975.1_ASM219397v1_genomic.fna	Validate the scheme	93	182207	United States	2008	Unknown	Human	Nasopharynx	235	38	11	3	13	1	2	4
Contig	GCF_002216445.1_ASM221644v1_genomic.fna	Validate the scheme	93	289833	United States	2015	Unknown	Environmental	Sawkill stream below waste water outflow	508	15	5	11	3	2	4	3
Contig	GCF_002976195.1_ASM297619v1_genomic.fna	Validate the scheme	93	350333	China	2017	Unknown	Human	Unknown	2974	11	76	5	3	4	28	3
Contig	GCF_900146725.1_344_genomic.fna	Validate the scheme	93	210537	Denmark	2012	Cystic fibrosis	Human	Sputum	253	4	4	16	12	1	6	3
Contig	GCF_900146995.1_372_genomic.fna	Validate the scheme	93	189227	Denmark	2010	Cystic fibrosis	Human	Sputum	313	47	8	7	6	8	11	40
Scaffold	GCF_000791985.1_AZPAE15030_genomic.fna	Validate the scheme	94	211656	Germany	2011	Unknown	Human	Itra-abdominal tract infection	245	39	6	12	11	3	15	2
Scaffold	GCF_000792745.1_AZPAE15004_genomic.fna	Validate the scheme	94	156263	Colombia	2011	Unknown	Human	Respiratory tract infection	5008	18	8	65~	5	1	6	8
Scaffold	GCF_001034955.1_ASM103495v1_genomic.fna	Validate the scheme	94	149142	Canada	2011	Cystic fibrosis	Human	Sputum	274	23	5	11	7	1	12	7
Scaffold	GCF_001452155.1_WH-SGI-V-07636_genomic.fna	Validate the scheme	94	379751	United States	2005	Unknown	Human	hospital	313	47	8	7	6	8	11	40
Contig	GCF_001452725.1_WH-SGI-V-07706_genomic.fna	Validate the scheme	94	222186	United States	2005	Unknown	Human	hospital	348	22	20	11	3	3	3	7
Contig	GCF_002193665.1_ASM219366v1_genomic.fna	Validate the scheme	94	176058	United States	2008	Unknown	Human	Fasciotomy fluid	447	40	5	11	3	1	47	60
Contig	GCF_002326115.1_ASM232611v1_genomic.fna	Validate the scheme	94	139139	United States	2015	Unknown	Environmental	Pond water	647	17	5	6	3	4	15	10
Contig	GCF_002326525.1_ASM232652v1_genomic.fna	Validate the scheme	94	177734	United States	2015	Unknown	Environmental	soil	4005	17	2	11	7	4	12	19
Contig	GCF_002326535.1_ASM232653v1_genomic.fna	Validate the scheme	94	224295	United States	2015	Unknown	Environmental	Lilypad	553	17	5	1	11	4	4	45
Contig	GCF_002964275.1_ASM296427v1_genomic.fna	Validate the scheme	94	182492	Australia	2008	Unknown	Human	Blood	671	5	5	57	13	1	74	3
Contig	GCF_900147105.1_384_genomic.fna	Validate the scheme	94	227723	Denmark	2012	Cystic fibrosis	Human	Sputum	27	6	5	6	7	4	6	7
Contig	GCF_900148285.1_LRJ16_genomic.fna	Validate the scheme	94	165261	Denmark	2013	Cystic Fibrosis	Human	Unknown	4091	140	30	42	26~	48	24	32
Scaffold	GCF_000789495.1_AZPAE15035_genomic.fna	Validate the scheme	95	276610	Spain	2011	Unknown	Human	Respiratory tract infection	560	5	5	57	13	1	40	3
Scaffold	GCF_000791465.1_AZPAE15052_genomic.fna	Validate the scheme	95	234156	Argentina	2012	Unknown	Human	Respiratory tract infection	2726	6	10	5	3	4	3	112
Scaffold	GCF_000795065.1_AZPAE14812_genomic.fna	Validate the scheme	95	217578	India	2004	Unknown	Human	Itra-abdominal tract infection	308	13	4	5	5	12	7	15
Scaffold	GCF_001035795.1_ASM103579v1_genomic.fna	Validate the scheme	95	218383	Canada	2011	Cystic fibrosis	Human	Sputum	274	23	5	11	7	1	12	7
Contig	GCF_001449555.1_WH-SGI-V-07171_genomic.fna	Validate the scheme	95	265906	France	1992	Unknown	Human	Hospital	111	17	5	5	4	4	4	3
Contig	GCF_001449985.1_WH-SGI-V-07235_genomic.fna	Validate the scheme	95	467974	United States	1995	Unknown	Human	Hospital	27	6	5	6	7	4	6	7
Contig	GCF_001450085.1_WH-SGI-V-07244_genomic.fna	Validate the scheme	95	227633	France	1988	Unknown	Human	Hospital	348	22	20	11	3	3	3	7
Contig	GCF_001453205.1_WH-SGI-V-07499_genomic.fna	Validate the scheme	95	384391	United States	2005	Unknown	Human	hospital	179	36	27	28	3	4	13	7
Contig	GCF_001453615.1_WH-SGI-V-07684_genomic.fna	Validate the scheme	95	211706	United States	2005	Unknown	Human	hospital	308	13	4	5	5	12	7	15
Contig	GCF_001454125.1_WH-SGI-V-07290_genomic.fna	Validate the scheme	95	394849	United Kingdom	1996	Unknown	Human	Burn	244	17	5	12	3	14	4	7
Contig	GCF_001554655.1_ASM155465v1_genomic.fna	Validate the scheme	95	149269	United States	2004	Cystic fibrosis	Human	Sputum	443	15	5	5	5	50	4	1
Contig	GCF_001680745.1_ASM168074v1_genomic.fna	Validate the scheme	95	156709	Brazil	2007	Cystic fibrosis	Human	Sputum	235	38	11	3	13	1	2	4
Contig	GCF_002239465.1_ASM223946v1_genomic.fna	Validate the scheme	95	222163	Canada	Unknown	Unknown	Environmental	River water	1642	11	22	5	3	58	14	3
Contig	GCF_002239565.1_ASM223956v1_genomic.fna	Validate the scheme	95	238876	Canada	Unknown	Unknown	Environmental	Green onion	4031	11	5	36	61	3	15	7
Contig	GCF_002325925.1_ASM232592v1_genomic.fna	Validate the scheme	95	192876	United States	2015	Unknown	Environmental	Pond water	275	11	5	20	5	4	4	52
Contig	GCF_002329765.1_ASM232976v1_genomic.fna	Validate the scheme	95	283846	United States	2003	Unknown	Environmental	soil	198	11	5	11	11	3	27	7
Contig	GCF_003053445.1_ASM305344v1_genomic.fna	Validate the scheme	95	216459	United States	2017	Unknown	Coyote	Unknown	2853	28	3	5	5	4	15	20
Contig	GCF_900143995.1_40_genomic.fna	Validate the scheme	95	147176	Denmark	2012	Cystic fibrosis	Human	Sputum	2238	6	10	1	3	27	4	7
Contig	GCF_900144375.1_94_genomic.fna	Validate the scheme	95	162303	Denmark	2011	Cystic fibrosis	Human	Sputum	217	28	5	11	18	4	13	3
Contig	GCF_900145185.1_176_genomic.fna	Validate the scheme	95	157792	Denmark	2012	Cystic fibrosis	Human	Sputum	2661	11	5	11	5	3	4	3
Contig	GCF_900145715.1_229_genomic.fna	Validate the scheme	95	172460	Denmark	2009	Cystic fibrosis	Human	Sputum	132	6	20	1	3	4	4	2
Contig	GCF_900146745.1_346_genomic.fna	Validate the scheme	95	271298	Denmark	2009	Cystic fibrosis	Human	Sputum	253	4	4	16	12	1	6	3
Scaffold	GCF_000792305.1_AZPAE14983_genomic.fna	Validate the scheme	96	236516	Croatia	2010	Unknown	Human	Respiratory tract infection	111	17	5	5	4	4	4	3
Scaffold	GCF_001024435.1_ASM102443v1_genomic.fna	Validate the scheme	96	126280	Canada	2011	Cystic fibrosis	Human	Sputum	274	23	5	11	7	1	12	7
Scaffold	GCF_001036355.1_ASM103635v1_genomic.fna	Validate the scheme	96	274267	Canada	2011	Cystic fibrosis	Human	Sputum	4082	229~	5	11	7	1	12	7
Contig	GCF_001451145.1_WH-SGI-V-07407_genomic.fna	Validate the scheme	96	255927	France	1993	Unknown	Human	Hospital	253	4	4	16	12	1	6	3
Contig	GCF_001937975.1_ASM193797v1_genomic.fna	Validate the scheme	96	354879	Lebanon	2016	Unknown	Human	Unknown	1247	15	5	77	72	3	6	68
Contig	GCF_002001235.1_ASM200123v1_genomic.fna	Validate the scheme	96	190620	United States	2013	Cystic fibrosis	Human	Airway secretion	348	22	20	11	3	3	3	7
Contig	GCF_002964255.1_ASM296425v1_genomic.fna	Validate the scheme	96	216741	Australia	2008	Unknown	Human	Blood	244	17	5	12	3	14	4	7
Contig	GCF_900143895.1_60_genomic.fna	Validate the scheme	96	156775	Denmark	2010	Cystic fibrosis	Human	Sputum	1068	23	5	11	7	1	12	137
Contig	GCF_900145335.1_191_genomic.fna	Validate the scheme	96	144180	Denmark	2010	Cystic fibrosis	Human	Sputum	207	47	4	5	33	1	6	40
Contig	GCF_900146705.1_342_genomic.fna	Validate the scheme	96	210549	Denmark	2012	Cystic fibrosis	Human	Sputum	253	4	4	16	12	1	6	3
Contig	GCF_900146795.1_352_genomic.fna	Validate the scheme	96	259978	Denmark	2011	Cystic fibrosis	Human	Sputum	274	23	5	11	7	1	12	7
Contig	GCF_000568235.2_CF_PA39_1.0_genomic.fna	Validate the scheme	97	113134	Belgium	2012	Cystic fibrosis	Human	Cystic fibrosis sputum	1744	118	106	85	86	72	73	71
Scaffold	GCF_000629205.1_Pseu_aeru_3579_V1_genomic.fna	Validate the scheme	97	249383	Unknown	Unknown	Unknown	Human	Unknown	500	11	57	7	3	4	15	1
Scaffold	GCF_000792765.1_AZPAE15005_genomic.fna	Validate the scheme	97	190271	United States	2011	Unknown	Human	Respiratory tract infection	308	13	4	5	5	12	7	15
Scaffold	GCF_000794335.1_AZPAE14838_genomic.fna	Validate the scheme	97	166929	China	2006	Unknown	Human	Respiratory tract infection	767	17	5	12	98	4	7	10
Scaffold	GCF_000795185.1_AZPAE14818_genomic.fna	Validate the scheme	97	268993	France	2004	Unknown	Human	Itra-abdominal tract infection	2714	40	5	11	5	4	15	37
Contig	GCF_002134835.1_ASM213483v1_genomic.fna	Validate the scheme	97	142612	Singapore	2015	Unknown	Human	Urine	308	13	4	5	5	12	7	15
Scaffold	GCF_002135845.1_ASM213584v1_genomic.fna	Validate the scheme	97	268953	Italy	2013/2014	Respiratory tract infections	Human	Respiratory sample	175	28	22	5	3	3	14	19
Contig	GCF_002330215.1_ASM233021v1_genomic.fna	Validate the scheme	97	135982	United States	2016	Unknown	Environmental	Garden soil	282	6	5	11	7	3	12	19
Contig	GCF_002330275.1_ASM233027v1_genomic.fna	Validate the scheme	97	127152	United States	2016	Unknown	Environmental	Stream rock	439	6	68	20	11	4	4	7
Contig	GCF_002330805.1_ASM233080v1_genomic.fna	Validate the scheme	97	138490	United States	2016	Unknown	Environmental	Stream algae	500	11	57	7	3	4	15	1
Contig	GCF_003055295.1_ASM305529v1_genomic.fna	Validate the scheme	97	237600	Brazil	1998	Hospital-acquired infection/sepsis	Human	Tracheal secretion	253	4	4	16	12	1	6	3
Contig	GCF_003332655.1_ASM333265v1_genomic.fna	Validate the scheme	97	146159	Australia	1999	Microbial Keratitis	Human	Eye	2966	15	5	36	72	1	42	19
Contig	GCF_003411535.1_ASM341153v1_genomic.fna	Validate the scheme	97	178019	United States	2001	Bacteremia	Human	Blood	3050	4	5	6	3	4	4	19
Scaffold	GCF_000791125.1_AZPAE14902_genomic.fna	Validate the scheme	98	186308	Argentina	2008	Unknown	Human	Respiratory tract infection	235	38	11	3	13	1	2	4
Scaffold	GCF_000795205.1_AZPAE14819_genomic.fna	Validate the scheme	98	171550	Brazil	2004	Unknown	Human	Urinary tract infection	277	39	5	9	11	27	5	2
Contig	GCF_001453545.1_WH-SGI-V-07678_genomic.fna	Validate the scheme	98	454437	United States	2005	Unknown	Human	hospital	463	6	5	5	3	1	6	3
Contig	GCF_900144235.1_82_genomic.fna	Validate the scheme	98	210589	Denmark	2008	Cystic fibrosis	Human	Sputum	1822	142	14	25	6	1	1	8
Scaffold	GCF_000790465.1_AZPAE15042_genomic.fna	Validate the scheme	99	138084	Germany	2012	Unknown	Human	Urinary tract infection	2211	87	34	114	37	86	100	170
Scaffold	GCF_000793485.1_AZPAE15070_genomic.fna	Validate the scheme	99	155831	Germany	2004	Unknown	Human	Urinary tract infection	395	6	5	1	1	1	12	1
Scaffold	GCF_000793985.1_AZPAE14911_genomic.fna	Validate the scheme	99	180011	India	2008	Unknown	Human	Itra-abdominal tract infection	532	5	4	5	5	5	20	4
Scaffold	GCF_000795145.1_AZPAE14816_genomic.fna	Validate the scheme	99	166741	France	2004	Unknown	Human	Respiratory tract infection	671	5	5	57	13	1	74	3
Scaffold	GCF_000796255.1_AZPAE14437_genomic.fna	Validate the scheme	99	164758	Canada	2010	Unknown	Human	Urinary tract infection	298	18	4	13	3	1	17	13
Scaffold	GCF_000796655.1_AZPAE12142_genomic.fna	Validate the scheme	99	156995	United States	Unknown	Unknown	Human	Cystic fibrosis isolate	2706	28	182	37	5	4	6	25
Contig	GCF_001452405.1_WH-SGI-V-07680_genomic.fna	Validate the scheme	99	245579	United States	2005	Unknown	Human	hospital	532	5	4	5	5	5	20	4
Contig	GCF_001756405.1_ASM175640v1_genomic.fna	Validate the scheme	99	232299	Belgium	1999	Unknown	Unknown	Unknown	111	17	5	5	4	4	4	3
Contig	GCF_002134975.1_ASM213497v1_genomic.fna	Validate the scheme	99	131393	Singapore	2015	Unknown	Human	Urine	308	13	4	5	5	12	7	15
Scaffold	GCF_002135715.1_ASM213571v1_genomic.fna	Validate the scheme	99	168254	Italy	2013/2014	Respiratory tract infections	Human	Respiratory sample	621	15	5	20	5	1	4	25
Scaffold	GCF_002136445.1_ASM213644v1_genomic.fna	Validate the scheme	99	238068	Italy	2013/2014	Bacteremia	Human	Blood	175	28	22	5	3	3	14	19
Contig	GCF_002193835.1_ASM219383v1_genomic.fna	Validate the scheme	99	192905	United States	2008	Unknown	Human	Infection control	277	39	5	9	11	27	5	2
Contig	GCF_002216465.1_ASM221646v1_genomic.fna	Validate the scheme	99	188795	South Africa	2006	Unknown	Environmental	Water from pond on golf course	309	13	8	9	3	1	17	15
Contig	GCF_002330065.1_ASM233006v1_genomic.fna	Validate the scheme	99	136444	United States	2015	Unknown	Environmental	soil	198	11	5	11	11	3	27	7
Contig	GCF_002330095.1_ASM233009v1_genomic.fna	Validate the scheme	99	344118	United States	2003	Unknown	Environmental	Standing water	167	40	5	11	5	4	38	37
Contig	GCF_002330425.1_ASM233042v1_genomic.fna	Validate the scheme	99	205323	United States	2016	Unknown	Environmental	Chicago River	308	13	4	5	5	12	7	15
Contig	GCF_002976215.1_ASM297621v1_genomic.fna	Validate the scheme	99	373342	China	2017	Unknown	Human	Unknown	2974	11	76	5	3	4	28	3
Contig	GCF_900146085.1_278_genomic.fna	Validate the scheme	99	153737	Denmark	2010	Cystic fibrosis	Human	Sputum	395	6	5	1	1	1	12	1
Contig	GCF_900146515.1_317_genomic.fna	Validate the scheme	99	190215	Denmark	2007	Cystic fibrosis	Human	Sputum	560	5	5	57	13	1	40	3
Contig	GCF_900147165.1_388_genomic.fna	Validate the scheme	99	192407	Denmark	2007	Cystic fibrosis	Human	Sputum	1616	1	5	6	34	4	6	19
Scaffold	GCF_000791445.1_AZPAE14946_genomic.fna	Validate the scheme	100	188562	United States	2009	Unknown	Human	Urinary tract infection	27	6	5	6	7	4	6	7
Scaffold	GCF_000792465.1_AZPAE14990_genomic.fna	Validate the scheme	100	194443	China	2010	Unknown	Human	Itra-abdominal tract infection	319	5	4	3	3	1	11	8
Scaffold	GCF_000795265.1_AZPAE14822_genomic.fna	Validate the scheme	100	210078	Brazil	2004	Unknown	Human	Itra-abdominal tract infection	277	39	5	9	11	27	5	2
Scaffold	GCF_000795985.1_AZPAE14390_genomic.fna	Validate the scheme	100	285693	China	2011	Unknown	Human	Itra-abdominal tract infection	381	11	20	1	65	4	4	10
Scaffold	GCF_001450355.1_WH-SGI-V-07055_genomic.fna	Validate the scheme	100	199314	United States	1992	Unknown	Human	HOSPITAL	2023	87	195	43	87	53	131	196
Contig	GCF_001451165.1_WH-SGI-V-07411_genomic.fna	Validate the scheme	100	242743	France	1994	Unknown	Human	hospital	386	17	5	11	18	4	10	3
Scaffold	GCF_002135875.1_ASM213587v1_genomic.fna	Validate the scheme	100	263439	Italy	2013/2014	Bacteremia	Human	Blood	260	14	5	10	7	4	13	7
Scaffold	GCF_002135995.1_ASM213599v1_genomic.fna	Validate the scheme	100	226025	Italy	2013/2014	Bacteremia	Human	Blood	175	28	22	5	3	3	14	19
Scaffold	GCF_002136285.1_ASM213628v1_genomic.fna	Validate the scheme	100	222986	Italy	2013/2014	Bacteremia	Human	Blood	235	38	11	3	13	1	2	4
Contig	GCF_002239425.1_ASM223942v1_genomic.fna	Validate the scheme	100	198714	Canada	Unknown	Unknown	Environmental	Green pepper	1405	17	3	3	119	1	1	18
Contig	GCF_002239445.1_ASM223944v1_genomic.fna	Validate the scheme	100	300137	Canada	Unknown	Unknown	Environmental	Green pepper	267	19	5	12	11	11	4	14
Contig	GCF_002325985.1_ASM232598v1_genomic.fna	Validate the scheme	100	163758	United States	2015	Unknown	Environmental	Pond rock	258	40	5	11	5	2	38	37
Contig	GCF_900146115.1_281_genomic.fna	Validate the scheme	100	205744	Denmark	2010	Cystic fibrosis	Human	Sputum	395	6	5	1	1	1	12	1
Contig	GCF_900406955.1_De_novo_assembly_of_KCRI_isolate_RDK06_462_genomic.fna	Validate the scheme	100	308640	Tanzania	2015	Unknown	Human	Wound swab sample	612	28	5	58	11	4	15	44
Scaffold	GCF_000789485.1_AZPAE15049_genomic.fna	Validate the scheme	101	165630	Germany	2012	Unknown	Human	Urinary tract infection	569	11	5	11	11	3	6	27
Scaffold	GCF_000790585.1_AZPAE15024_genomic.fna	Validate the scheme	101	164997	Spain	2011	Unknown	Human	Itra-abdominal tract infection	253	4	4	16	12	1	6	3
Scaffold	GCF_000790785.1_AZPAE14888_genomic.fna	Validate the scheme	101	148493	United States	2007	Unknown	Human	Itra-abdominal tract infection	606	23	5	57	30	1	4	3
Scaffold	GCF_000791385.1_AZPAE15054_genomic.fna	Validate the scheme	101	135285	Colombia	2012	Unknown	Human	Urinary tract infection	298	18	4	13	3	1	17	13
Scaffold	GCF_000792705.1_AZPAE15002_genomic.fna	Validate the scheme	101	220924	Spain	2010	Unknown	Human	Itra-abdominal tract infection	111	17	5	5	4	4	4	3
Scaffold	GCF_000793125.1_AZPAE15023_genomic.fna	Validate the scheme	101	204629	Spain	2011	Unknown	Human	Itra-abdominal tract infection	2723	28	5	11	11	3	13	3
Scaffold	GCF_001449675.1_WH-SGI-V-07180_genomic.fna	Validate the scheme	101	260216	France	1991	Unknown	Human	Hospital	111	17	5	5	4	4	4	3
Contig	GCF_001450865.1_WH-SGI-V-07376_genomic.fna	Validate the scheme	101	276575	Switzerland	1987	Unknown	Human	hospital	279	5	3	57	3	1	33	47
Scaffold	GCF_001454545.1_WH-SGI-V-07329_genomic.fna	Validate the scheme	101	208406	Greece	1994	Unknown	Human	wound	111	17	5	5	4	4	4	3
Contig	GCF_001765475.1_ASM176547v1_genomic.fna	Validate the scheme	101	142823	Italy	2007	Cystic Fibrosis	Human	Sputum	5024	39	5	1	3~	4	46	56
Contig	GCF_001765795.1_ASM176579v1_genomic.fna	Validate the scheme	101	123540	Italy	2010	Cystic fibrosis	Human	Sputum	1864	39	5	1	154	4	46	56
Contig	GCF_002005755.1_ASM200575v1_genomic.fna	Validate the scheme	101	241134	United States	2013	Cystic fibrosis	Human	Airway secretion	348	22	20	11	3	3	3	7
Contig	GCF_002134915.1_ASM213491v1_genomic.fna	Validate the scheme	101	143333	Singapore	2015	Unknown	Human	Urine	308	13	4	5	5	12	7	15
Contig	GCF_002193755.1_ASM219375v1_genomic.fna	Validate the scheme	101	216638	United States	2008	Unknown	Human	Wound	389	17	22	5	3	1	14	3
Contig	GCF_002216405.1_ASM221640v1_genomic.fna	Validate the scheme	101	145481	Canada	2004	Unknown	Environmental	Soil near pond at Joker's Hill	1128	39	5	9	11	27	4	2
Contig	GCF_002239505.1_ASM223950v1_genomic.fna	Validate the scheme	101	257180	Canada	Unknown	Unknown	Environmental	Zucchini	505	6	20	1	11	4	4	2
Contig	GCF_002326165.1_ASM232616v1_genomic.fna	Validate the scheme	101	150753	United States	2015	Unknown	Environmental	Shower drain	308	13	4	5	5	12	7	15
Contig	GCF_002330875.1_ASM233087v1_genomic.fna	Validate the scheme	101	181851	United States	2016	Unknown	Environmental	Puddle on street	4009	28	5	1	3	3	13	7
Contig	GCF_900144015.1_39_genomic.fna	Validate the scheme	101	139221	Denmark	2011	Cystic fibrosis	Human	Sputum	2238	6	10	1	3	27	4	7
Contig	GCF_900145075.1_165_genomic.fna	Validate the scheme	101	130038	Denmark	2011	Cystic fibrosis	Human	Sputum	386	17	5	11	18	4	10	3
Contig	GCF_900145215.1_179_genomic.fna	Validate the scheme	101	160814	Denmark	2006	Cystic fibrosis	Human	Sputum	379	39	5	11	28	4	4	63
Contig	GCF_900145475.1_205_genomic.fna	Validate the scheme	101	217968	Denmark	2004	Cystic fibrosis	Human	Sputum	709	40	6	19	11	4	15	9
Contig	GCF_900145565.1_214_genomic.fna	Validate the scheme	101	195630	Denmark	2009	Cystic fibrosis	Human	Sputum	709	40	6	19	11	4	15	9
Scaffold	GCF_000789935.1_AZPAE15037_genomic.fna	Validate the scheme	102	226385	France	2012	Unknown	Human	Itra-abdominal tract infection	395	6	5	1	1	1	12	1
Scaffold	GCF_000794025.1_AZPAE14942_genomic.fna	Validate the scheme	102	276068	China	2009	Unknown	Human	Itra-abdominal tract infection	233	16	5	30	11	4	31	41
Scaffold	GCF_001024515.1_ASM102451v1_genomic.fna	Validate the scheme	102	186863	Canada	2011	Cystic fibrosis	Human	Sputum	274	23	5	11	7	1	12	7
Contig	GCF_001500235.1_ASM150023v1_genomic.fna	Validate the scheme	102	141566	Unknown	Unknown	Unknown	Human	Cystic fibrosis airways isolate	395	6	5	1	1	1	12	1
Contig	GCF_001765575.1_ASM176557v1_genomic.fna	Validate the scheme	102	176634	Italy	2007	Cystic fibrosis	Human	Sputum	390	39	5	1	3	4	46	56
Scaffold	GCF_002094805.1_ASM209480v1_genomic.fna	Validate the scheme	102	237670	China	2014	Unknown	Swallow	Feces swab	385	15	5	5	5	50	4	14
Contig	GCF_002330075.1_ASM233007v1_genomic.fna	Validate the scheme	102	284930	United States	2003	Unknown	Environmental	Running water	167	40	5	11	5	4	38	37
Contig	GCF_002330505.1_ASM233050v1_genomic.fna	Validate the scheme	102	180535	United States	2016	Unknown	Hospital environment	Hospital sink drain	253	4	4	16	12	1	6	3
Contig	GCF_002330925.1_ASM233092v1_genomic.fna	Validate the scheme	102	175612	United States	2016	Unknown	Environmental	Sink drain	179	36	27	28	3	4	13	7
Contig	GCF_002332165.1_ASM233216v1_genomic.fna	Validate the scheme	102	155817	United States	2016	Unknown	Environmental	Sink faucet	395	6	5	1	1	1	12	1
Contig	GCF_002516415.1_ASM251641v1_genomic.fna	Validate the scheme	102	319170	United States	2003	Unknown	Environmental	Standing water	167	40	5	11	5	4	38	37
Contig	GCF_900143845.1_62_genomic.fna	Validate the scheme	102	156760	Denmark	2011	Cystic fibrosis	Human	Sputum	1068	23	5	11	7	1	12	137
Contig	GCF_900146675.1_339_genomic.fna	Validate the scheme	102	226226	Denmark	2005	Cystic fibrosis	Human	Sputum	2555	13	4	9	3	1	6	9
Scaffold	GCF_000629305.1_Pseu_aeru_3574_V1_genomic.fna	Validate the scheme	103	295290	Unknown	Unknown	Unknown	Human	Unknown	794	17	22	5	11	3	86	19
Scaffold	GCF_000793225.1_AZPAE15058_genomic.fna	Validate the scheme	103	176236	France	2012	Unknown	Human	Respiratory tract infection	235	38	11	3	13	1	2	4
Scaffold	GCF_000796285.1_AZPAE14441_genomic.fna	Validate the scheme	103	235640	Taiwan	2010	Unknown	Human	Urinary tract infection	292	109	10	73	3	4	4	3
Scaffold	GCF_000796685.1_AZPAE12143_genomic.fna	Validate the scheme	103	214237	United States	Unknown	Unknown	Human	Cystic fibrosis isolate	2707	16	130	36	3	3	12	1
Scaffold	GCF_000797105.1_AZPAE12412_genomic.fna	Validate the scheme	103	155550	United States	2007	Unknown	Human	Cystic fibrosis isolate	274	23	5	11	7	1	12	7
Scaffold	GCF_001449935.1_WH-SGI-V-07232_genomic.fna	Validate the scheme	103	273648	United States	1995	Unknown	Human	Hospital	532	5	4	5	5	5	20	4
Contig	GCF_001450785.1_WH-SGI-V-07242_genomic.fna	Validate the scheme	103	309778	Unknown	1982	Unknown	Human	Hospital	179	36	27	28	3	4	13	7
Contig	GCF_001451485.1_WH-SGI-V-07425_genomic.fna	Validate the scheme	103	238143	United States	2005	Unknown	Human	hospital	235	38	11	3	13	1	2	4
Contig	GCF_001454045.1_WH-SGI-V-07276_genomic.fna	Validate the scheme	103	254858	Turkey	1997	Unknown	Human	Burn (Skin)	235	38	11	3	13	1	2	4
Contig	GCF_001545185.1_ASM154518v1_genomic.fna	Validate the scheme	103	117443	United States	2011	Cystic Fibrosis	Human	Sputum	5060	6	28	65	3~	3	4	152~
Contig	GCF_001765925.1_ASM176592v1_genomic.fna	Validate the scheme	103	142823	Italy	2013	Cystic Fibrosis	Human	Sputum	4076	39	245~	1	154	4	46	56
Scaffold	GCF_002136375.1_ASM213637v1_genomic.fna	Validate the scheme	103	192514	Italy	2013/2014	Respiratory tract infections	Human	Respiratory sample	621	15	5	20	5	1	4	25
Scaffold	GCF_002136525.1_ASM213652v1_genomic.fna	Validate the scheme	103	200814	Italy	2013/2014	Bacteremia	Human	Blood	235	38	11	3	13	1	2	4
Contig	GCF_002326445.1_ASM232644v1_genomic.fna	Validate the scheme	103	155170	United States	2016	Unknown	Environmental	Sink drain	4002	5	50	65	31	1	6	26
Scaffold	GCF_003402335.1_ASM340233v1_genomic.fna	Validate the scheme	103	206493	Brazil	2006	Unknown	Hospital environment	Hospital effluent	2963	6	76	5	3	3	28	3
Contig	GCF_003411165.1_ASM341116v1_genomic.fna	Validate the scheme	103	256333	United States	2001	Bacteremia	Human	Blood	2053	16	5	4	74	2	7	10
Contig	GCF_900144105.1_41_genomic.fna	Validate the scheme	103	151755	Denmark	2011	Cystic fibrosis	Human	Sputum	2238	6	10	1	3	27	4	7
Scaffold	GCF_000791205.1_AZPAE14923_genomic.fna	Validate the scheme	104	204341	Brazil	2008	Unknown	Human	Respiratory tract infection	277	39	5	9	11	27	5	2
Scaffold	GCF_000792115.1_AZPAE14976_genomic.fna	Validate the scheme	104	168240	China	2010	Unknown	Human	Respiratory tract infection	1295	11	5	124	67	4	115	3
Scaffold	GCF_000793745.1_AZPAE14920_genomic.fna	Validate the scheme	104	194565	Spain	2008	Unknown	Human	Urinary tract infection	377	103	8	5	5	1	6	4
Scaffold	GCF_000795115.1_AZPAE14815_genomic.fna	Validate the scheme	104	224315	France	2004	Unknown	Human	Respiratory tract infection	395	6	5	1	1	1	12	1
Scaffold	GCF_001035715.1_ASM103571v1_genomic.fna	Validate the scheme	104	127751	Canada	2011	Cystic fibrosis	Human	Sputum	274	23	5	11	7	1	12	7
Contig	GCF_001449585.1_WH-SGI-V-07172_genomic.fna	Validate the scheme	104	258209	France	1992	Unknown	Human	Hospital	446	18	4	5	3	1	17	13
Scaffold	GCF_001450635.1_WH-SGI-V-07222_genomic.fna	Validate the scheme	104	418256	United States	1995	Unknown	Human	hospital	27	6	5	6	7	4	6	7
Scaffold	GCF_002135705.1_ASM213570v1_genomic.fna	Validate the scheme	104	203841	Italy	2013/2014	Respiratory tract infections	Human	Respiratory sample	621	15	5	20	5	1	4	25
Scaffold	GCF_002136055.1_ASM213605v1_genomic.fna	Validate the scheme	104	219047	Italy	2013/2014	Bacteremia	Human	Blood	175	28	22	5	3	3	14	19
Contig	GCF_002194055.1_ASM219405v1_genomic.fna	Validate the scheme	104	159442	United States	2008	Unknown	Human	Infection control	179	36	27	28	3	4	13	7
Contig	GCF_002239545.1_ASM223954v1_genomic.fna	Validate the scheme	104	186680	Canada	Unknown	Unknown	Environmental	Potato	377	103	8	5	5	1	6	4
Contig	GCF_002329735.1_ASM232973v1_genomic.fna	Validate the scheme	104	286574	United States	2003	Unknown	Environmental	Standing water	1665	17	22	11	3	15	15	3
Contig	GCF_003312935.1_ASM331293v1_genomic.fna	Validate the scheme	104	202881	Australia	2015	Diarrhoea, antibiotic-associated	Human	Feces	309	13	8	9	3	1	17	15
Contig	GCF_900144575.1_113_genomic.fna	Validate the scheme	104	178974	Denmark	2010	Cystic fibrosis	Human	Sputum	443	15	5	5	5	50	4	1
Contig	GCF_900145195.1_178_genomic.fna	Validate the scheme	104	146701	Denmark	2009	Cystic fibrosis	Human	Sputum	2666	11	5	6	11	15	15	1
Contig	GCF_900146985.1_371_genomic.fna	Validate the scheme	104	260182	Denmark	2011	Cystic fibrosis	Human	Sputum	1455	15	5	11	3	58	42	9
Contig	GCF_900147975.1_427_1_genomic.fna	Validate the scheme	104	133009	Denmark	2006	Cystic Fibrosis	Human	Unknown	5023	28	5	11	11	4	12	3~
Scaffold	GCF_000791305.1_AZPAE14927_genomic.fna	Validate the scheme	105	184284	Brazil	2008	Unknown	Human	Itra-abdominal tract infection	267	19	5	12	11	11	4	14
Scaffold	GCF_000791805.1_AZPAE14962_genomic.fna	Validate the scheme	105	264806	Spain	2009	Unknown	Human	Respiratory tract infection	532	5	4	5	5	5	20	4
Scaffold	GCF_000793785.1_AZPAE14937_genomic.fna	Validate the scheme	105	133472	France	2008	Unknown	Human	Itra-abdominal tract infection	621	15	5	20	5	1	4	25
Scaffold	GCF_000793885.1_AZPAE14914_genomic.fna	Validate the scheme	105	267585	Spain	2008	Unknown	Human	Urinary tract infection	274	23	5	11	7	1	12	7
Scaffold	GCF_000794085.1_AZPAE14933_genomic.fna	Validate the scheme	105	202937	France	2009	Unknown	Human	Urinary tract infection	111	17	5	5	4	4	4	3
Scaffold	GCF_000794845.1_AZPAE14725_genomic.fna	Validate the scheme	105	153640	United States	2012	Unknown	Human	Respiratory tract infection	17	11	5	1	7	9	4	7
Scaffold	GCF_000794965.1_AZPAE14731_genomic.fna	Validate the scheme	105	135741	Italy	2012	Unknown	Human	Respiratory tract infection	4086	28	5	11	18	4	13~	3
Scaffold	GCF_000796475.1_AZPAE14535_genomic.fna	Validate the scheme	105	191220	Spain	2010	Unknown	Human	Respiratory tract infection	111	17	5	5	4	4	4	3
Scaffold	GCF_000797305.1_AZPAE12421_genomic.fna	Validate the scheme	105	147753	United States	2007	Unknown	Human	Cystic fibrosis isolate	500	11	57	7	3	4	15	1
Scaffold	GCF_001035145.1_ASM103514v1_genomic.fna	Validate the scheme	105	146460	Canada	2011	Cystic fibrosis	Human	Sputum	274	23	5	11	7	1	12	7
Scaffold	GCF_001449505.1_WH-SGI-V-07167_genomic.fna	Validate the scheme	105	317833	France	1990	Unknown	Human	wound	357	2	4	5	3	1	6	11
Contig	GCF_001449515.1_WH-SGI-V-07168_genomic.fna	Validate the scheme	105	260161	France	1992	Unknown	Human	Hospital	111	17	5	5	4	4	4	3
Scaffold	GCF_001450115.1_WH-SGI-V-07368_genomic.fna	Validate the scheme	105	233435	France	1983	Unknown	Human	Tracheal	671	5	5	57	13	1	74	3
Contig	GCF_001451025.1_WH-SGI-V-07390_genomic.fna	Validate the scheme	105	186073	Switzerland	1992	Unknown	Human	hospital	1320	22	20	122	3	3	3	7
Contig	GCF_001452915.1_WH-SGI-V-07254_genomic.fna	Validate the scheme	105	203061	United States	1992	Unknown	Human	Burn	348	22	20	11	3	3	3	7
Contig	GCF_001453585.1_WH-SGI-V-07682_genomic.fna	Validate the scheme	105	228777	United States	2005	Unknown	Human	hospital	621	15	5	20	5	1	4	25
Scaffold	GCF_001454705.1_WH-SGI-V-07302_genomic.fna	Validate the scheme	105	368558	Czech republic	1997	Unknown	Human	hospital	27	6	5	6	7	4	6	7
Scaffold	GCF_001560865.1_ASM156086v1_genomic.fna	Validate the scheme	105	179475	United States	2007	Infection	Human	wound	1419	11	162	126	7	1	3	3
Contig	GCF_002193655.1_ASM219365v1_genomic.fna	Validate the scheme	105	136512	United States	2008	Unknown	Human	Et tube	253	4	4	16	12	1	6	3
Contig	GCF_002285375.1_ASM228537v1_genomic.fna	Validate the scheme	105	249443	United States	2003	Unknown	Environmental	Standing water	1665	17	22	11	3	15	15	3
Contig	GCF_002326355.1_ASM232635v1_genomic.fna	Validate the scheme	105	170835	United States	2016	Unknown	Hospital environment	Sink	485	11	76	5	3	61	14	3
Contig	GCF_900146215.1_292_genomic.fna	Validate the scheme	105	182797	Denmark	2011	Cystic fibrosis	Human	Sputum	395	6	5	1	1	1	12	1
Scaffold	GCF_000792625.1_AZPAE14998_genomic.fna	Validate the scheme	106	156314	Spain	2010	Unknown	Human	Urinary tract infection	348	22	20	11	3	3	3	7
Scaffold	GCF_000792725.1_AZPAE15003_genomic.fna	Validate the scheme	106	187499	Colombia	2011	Unknown	Human	Respiratory tract infection	235	38	11	3	13	1	2	4
Scaffold	GCF_000792895.1_AZPAE15012_genomic.fna	Validate the scheme	106	148212	Germany	2011	Unknown	Human	Itra-abdominal tract infection	252	6	28	4	3	3	4	7
Scaffold	GCF_000793045.1_AZPAE15019_genomic.fna	Validate the scheme	106	158576	France	2010	Unknown	Human	Respiratory tract infection	309	13	8	9	3	1	17	15
Scaffold	GCF_000794555.1_AZPAE14690_genomic.fna	Validate the scheme	106	176973	Romania	2012	Unknown	Human	Urinary tract infection	235	38	11	3	13	1	2	4
Scaffold	GCF_000797245.1_AZPAE12418_genomic.fna	Validate the scheme	106	212528	United States	2007	Unknown	Human	Cystic fibrosis isolate	2708	84	3	20	71	4	7	53
Scaffold	GCF_001035225.1_ASM103522v1_genomic.fna	Validate the scheme	106	140507	Canada	2011	Cystic fibrosis	Human	Sputum	274	23	5	11	7	1	12	7
Scaffold	GCF_001037355.1_ASM103735v1_genomic.fna	Validate the scheme	106	161534	Canada	2011	Cystic fibrosis	Human	Sputum	274	23	5	11	7	1	12	7
Scaffold	GCF_001452135.1_WH-SGI-V-07635_genomic.fna	Validate the scheme	106	372509	United States	2005	Unknown	Human	hospital	277	39	5	9	11	27	5	2
Contig	GCF_001452575.1_WH-SGI-V-07694_genomic.fna	Validate the scheme	106	268666	United States	2005	Unknown	Human	hospital	235	38	11	3	13	1	2	4
Scaffold	GCF_002136075.1_ASM213607v1_genomic.fna	Validate the scheme	106	237834	Italy	2013/2014	Bacteremia	Human	Blood	175	28	22	5	3	3	14	19
Contig	GCF_002330515.1_ASM233051v1_genomic.fna	Validate the scheme	106	204534	United States	2016	Unknown	Environmental	Shower drain	244	17	5	12	3	14	4	7
Contig	GCF_003055545.1_ASM305554v1_genomic.fna	Validate the scheme	106	227887	Brazil	2015	Hospital-acquired infection/sepsis	Human	Bronchoalveolar lavage	2235	6	5	1	13	3	4	10
Contig	GCF_900145425.1_198_genomic.fna	Validate the scheme	106	113141	Denmark	2008	Cystic fibrosis	Human	Sputum	676	28	5	11	77	3	4	92
Contig	GCF_900146965.1_370_genomic.fna	Validate the scheme	106	260186	Denmark	2011	Cystic fibrosis	Human	Sputum	1455	15	5	11	3	58	42	9
Scaffold	GCF_000789965.1_AZPAE14856_genomic.fna	Validate the scheme	107	158820	France	2007	Unknown	Human	Respiratory tract infection	108	39	5	20	5	1	6	31
Scaffold	GCF_000792825.1_AZPAE15008_genomic.fna	Validate the scheme	107	162836	Spain	2010	Unknown	Human	Urinary tract infection	1284	32	8	5	3	5	6	26
Scaffold	GCF_000792845.1_AZPAE15009_genomic.fna	Validate the scheme	107	149050	Spain	2010	Unknown	Human	Respiratory tract infection	111	17	5	5	4	4	4	3
Scaffold	GCF_000793805.1_AZPAE14908_genomic.fna	Validate the scheme	107	131516	Spain	2008	Unknown	Human	Itra-abdominal tract infection	633	125	5	6	3	4	13	23
Scaffold	GCF_001034915.1_ASM103491v1_genomic.fna	Validate the scheme	107	140512	Canada	2011	Cystic fibrosis	Human	Sputum	274	23	5	11	7	1	12	7
Contig	GCF_001453485.1_WH-SGI-V-07646_genomic.fna	Validate the scheme	107	259469	United States	2005	Unknown	Human	hospital	235	38	11	3	13	1	2	4
Contig	GCF_001765455.1_ASM176545v1_genomic.fna	Validate the scheme	107	111005	Italy	2007	Cystic fibrosis	Human	Sputum	390	39	5	1	3	4	46	56
Contig	GCF_003411345.1_ASM341134v1_genomic.fna	Validate the scheme	107	172708	United States	2001	Bacteremia	Human	Blood	232	17	5	11	64	4	4	2
Contig	GCF_900145255.1_183_genomic.fna	Validate the scheme	107	149558	Denmark	2012	Cystic fibrosis	Human	Sputum	2661	11	5	11	5	3	4	3
Contig	GCF_900406875.1_De_novo_assembly_of_KCRI_isolate_R0003_214_genomic.fna	Validate the scheme	107	219159	Tanzania	2014	Unknown	Human	Sputum sample	151	19	5	11	7	4	15	26
Scaffold	GCF_000789685.1_AZPAE14844_genomic.fna	Validate the scheme	108	183701	United States	2006	Unknown	Human	Itra-abdominal tract infection	27	6	5	6	7	4	6	7
Scaffold	GCF_000791965.1_AZPAE14970_genomic.fna	Validate the scheme	108	166134	United States	2010	Unknown	Human	Itra-abdominal tract infection	308	13	4	5	5	12	7	15
Scaffold	GCF_000792665.1_AZPAE15000_genomic.fna	Validate the scheme	108	142970	Spain	2010	Unknown	Human	Urinary tract infection	235	38	11	3	13	1	2	4
Scaffold	GCF_000794485.1_AZPAE14566_genomic.fna	Validate the scheme	108	190016	China	2011	Unknown	Human	Urinary tract infection	179	36	27	28	3	4	13	7
Scaffold	GCF_000796465.1_AZPAE14533_genomic.fna	Validate the scheme	108	376155	Germany	2011	Unknown	Human	Respiratory tract infection	3170	173	5	5	223	3	13	9
Scaffold	GCF_001035645.1_ASM103564v1_genomic.fna	Validate the scheme	108	209357	Canada	2011	Cystic fibrosis	Human	Sputum	274	23	5	11	7	1	12	7
Scaffold	GCF_001035805.1_ASM103580v1_genomic.fna	Validate the scheme	108	155267	Canada	2011	Cystic fibrosis	Human	Sputum	274	23	5	11	7	1	12	7
Contig	GCF_002134895.1_ASM213489v1_genomic.fna	Validate the scheme	108	128244	Singapore	2015	Unknown	Human	Foot wound swab	308	13	4	5	5	12	7	15
Contig	GCF_002329725.1_ASM232972v1_genomic.fna	Validate the scheme	108	225877	United States	2003	Unknown	Environmental	Standing water	1665	17	22	11	3	15	15	3
Contig	GCF_003143815.1_ASM314381v1_genomic.fna	Validate the scheme	108	222705	France	2003	Pneumonia	Human	lung	235	38	11	3	13	1	2	4
Contig	GCF_003411845.1_ASM341184v1_genomic.fna	Validate the scheme	108	217744	United States	2000	Bacteremia	Human	Blood	4077	6	5	6	3~	2	14	1
Contig	GCF_900144175.1_75_genomic.fna	Validate the scheme	108	130472	Denmark	2007	Cystic fibrosis	Human	Sputum	2238	6	10	1	3	27	4	7
Contig	GCF_900145315.1_188_genomic.fna	Validate the scheme	108	181555	Denmark	2011	Cystic fibrosis	Human	Sputum	27	6	5	6	7	4	6	7
Contig	GCF_900145785.1_243_genomic.fna	Validate the scheme	108	132553	Denmark	2011	Cystic Fibrosis	Human	Unknown	4060	6	20	1	3~	4	4	2
Contig	GCF_900145835.1_250_genomic.fna	Validate the scheme	108	156698	Denmark	2010	Cystic fibrosis	Human	Sputum	557	11	5	12	11	4	4	20
Contig	GCF_900146285.1_298_genomic.fna	Validate the scheme	108	172370	Denmark	2008	Cystic fibrosis	Human	Sputum	17	11	5	1	7	9	4	7
Contig	GCF_900146715.1_343_genomic.fna	Validate the scheme	108	172759	Denmark	2012	Cystic fibrosis	Human	Sputum	253	4	4	16	12	1	6	3
Contig	GCF_900148045.1_82_1_genomic.fna	Validate the scheme	108	173412	Denmark	2008	Cystic fibrosis	Human	Sputum	1822	142	14	25	6	1	1	8
Contig	GCF_900406845.1_De_novo_assembly_of_KCRI_isolate_R0008_242_genomic.fna	Validate the scheme	108	454652	Tanzania	2015	Unknown	Human	Sputum sample	1480	11	10	94	3	1	12	26
Scaffold	GCF_000790215.1_AZPAE14867_genomic.fna	Validate the scheme	109	143917	China	2007	Unknown	Human	Respiratory tract infection	244	17	5	12	3	14	4	7
Scaffold	GCF_000790765.1_AZPAE15043_genomic.fna	Validate the scheme	109	154747	France	2012	Unknown	Human	Itra-abdominal tract infection	446	18	4	5	3	1	17	13
Scaffold	GCF_000792155.1_AZPAE14977_genomic.fna	Validate the scheme	109	135329	China	2010	Unknown	Human	Urinary tract infection	1437	40	5	5	3	4	13	166
Scaffold	GCF_000792785.1_AZPAE15006_genomic.fna	Validate the scheme	109	165382	United States	2011	Unknown	Human	Respiratory tract infection	235	38	11	3	13	1	2	4
Scaffold	GCF_000792945.1_AZPAE15014_genomic.fna	Validate the scheme	109	226964	Germany	2011	Unknown	Human	Respiratory tract infection	1033	11	22	5	3	61	14	3
Contig	GCF_002193925.1_ASM219392v1_genomic.fna	Validate the scheme	109	142807	United States	2008	Unknown	Human	Blood	348	22	20	11	3	3	3	7
Contig	GCF_900145275.1_185_genomic.fna	Validate the scheme	109	119526	Denmark	2012	Cystic fibrosis	Human	Sputum	207	47	4	5	33	1	6	40
Contig	GCF_900145775.1_242_genomic.fna	Validate the scheme	109	151588	Denmark	2011	Cystic fibrosis	Human	Sputum	132	6	20	1	3	4	4	2
Contig	GCF_900146375.1_307_genomic.fna	Validate the scheme	109	150315	Denmark	2012	Cystic fibrosis	Human	Sputum	17	11	5	1	7	9	4	7
Contig	GCF_900147075.1_381_genomic.fna	Validate the scheme	109	156706	Denmark	2005	Cystic fibrosis	Human	Sputum	252	6	28	4	3	3	4	7
Scaffold	GCF_000790085.1_AZPAE14861_genomic.fna	Validate the scheme	110	182551	Spain	2007	Unknown	Human	Itra-abdominal tract infection	132	6	20	1	3	4	4	2
Scaffold	GCF_000790425.1_AZPAE14875_genomic.fna	Validate the scheme	110	204709	United States	2007	Unknown	Human	Respiratory tract infection	381	11	20	1	65	4	4	10
Scaffold	GCF_000793505.1_AZPAE15071_genomic.fna	Validate the scheme	110	156641	Germany	2004	Unknown	Human	Respiratory tract infection	17	11	5	1	7	9	4	7
Scaffold	GCF_000795425.1_AZPAE13848_genomic.fna	Validate the scheme	110	221382	India	2010	Unknown	Unknown	Unknown	316	13	8	9	3	1	6	9
Scaffold	GCF_000796385.1_AZPAE14499_genomic.fna	Validate the scheme	110	203952	Spain	2011	Unknown	Human	Urinary tract infection	348	22	20	11	3	3	3	7
Scaffold	GCF_001035035.1_ASM103503v1_genomic.fna	Validate the scheme	110	130835	Canada	2011	Cystic fibrosis	Human	Sputum	274	23	5	11	7	1	12	7
Scaffold	GCF_001063005.1_ASM106300v1_genomic.fna	Validate the scheme	110	173069	United States	Unknown	Unknown	Human	Unknown	274	23	5	11	7	1	12	7
Contig	GCF_001449925.1_WH-SGI-V-07231_genomic.fna	Validate the scheme	110	261020	United States	1995	Unknown	Human	Hospital	446	18	4	5	3	1	17	13
Contig	GCF_001450435.1_WH-SGI-V-07061_genomic.fna	Validate the scheme	110	249036	United States	1992	Unknown	Human	Hospital	2025	11	196	12	34	4	13	18
Scaffold	GCF_001450605.1_WH-SGI-V-07183_genomic.fna	Validate the scheme	110	311470	France	1992	Unknown	Human	hospital	667	5	67	76	3	1	7	62
Contig	GCF_001452255.1_WH-SGI-V-07643_genomic.fna	Validate the scheme	110	333063	United States	2005	Unknown	Human	hospital	277	39	5	9	11	27	5	2
Scaffold	GCF_002135955.1_ASM213595v1_genomic.fna	Validate the scheme	110	207423	Italy	2013/2014	Respiratory tract infections	Human	Respiratory sample	111	17	5	5	4	4	4	3
Contig	GCF_002189115.1_ASM218911v1_genomic.fna	Validate the scheme	110	214708	Portugal	2015	Unknown	Human	Urine	235	38	11	3	13	1	2	4
Contig	GCF_900144165.1_67_genomic.fna	Validate the scheme	110	117126	Denmark	2012	Cystic fibrosis	Human	Sputum	1068	23	5	11	7	1	12	137
Contig	GCF_900146535.1_324_genomic.fna	Validate the scheme	110	196356	Denmark	2008	Cystic fibrosis	Human	Sputum	926	29	1	97	99	24	20	87
Scaffold	GCF_001035115.1_ASM103511v1_genomic.fna	Validate the scheme	111	135588	Canada	2011	Cystic fibrosis	Human	Sputum	274	23	5	11	7	1	12	7
Contig	GCF_001450305.1_WH-SGI-V-07380_genomic.fna	Validate the scheme	111	394642	Italy	1989	Unknown	Human	hospital	2049	32	4	5	5	1	36	26
Contig	GCF_001451295.1_WH-SGI-V-07408_genomic.fna	Validate the scheme	111	255773	France	1993	Unknown	Human	Hospital	253	4	4	16	12	1	6	3
Contig	GCF_001454665.1_WH-SGI-V-07673_genomic.fna	Validate the scheme	111	313079	Hungary	1958	Unknown	Unknown	Unknown	664	9	5	11	3	4	40	18
Contig	GCF_001766035.1_ASM176603v1_genomic.fna	Validate the scheme	111	143013	Italy	2014	Cystic Fibrosis	Human	Sputum	5027	39	5	1	3	4	46	56~
Contig	GCF_002134885.1_ASM213488v1_genomic.fna	Validate the scheme	111	123170	Singapore	2015	Unknown	Human	endotracheal tube (ETT) aspirate	308	13	4	5	5	12	7	15
Contig	GCF_003584995.1_ASM358499v1_genomic.fna	Validate the scheme	111	266888	Hong Kong	Unknown	Unknown	Human	Unknown	357	2	4	5	3	1	6	11
Contig	GCF_900144355.1_93_genomic.fna	Validate the scheme	111	134923	Denmark	2012	Cystic fibrosis	Human	Sputum	160	11	5	6	32	4	6	26
Contig	GCF_900146415.1_312_genomic.fna	Validate the scheme	111	153021	Denmark	2009	Cystic fibrosis	Human	Sputum	560	5	5	57	13	1	40	3
Contig	GCF_900146495.1_319_genomic.fna	Validate the scheme	111	125741	Denmark	2007	Cystic fibrosis	Human	Sputum	560	5	5	57	13	1	40	3
Contig	GCF_900147895.1_310_1_genomic.fna	Validate the scheme	111	130638	Denmark	2011	Cystic fibrosis	Human	Sputum	560	5	5	57	13	1	40	3
Contig	GCF_900148295.1_LRJ17_genomic.fna	Validate the scheme	111	113230	Denmark	2013	Cystic Fibrosis	Human	Unknown	4091	140	30	42	26~	48	24	32
Scaffold	GCF_000629225.1_Pseu_aeru_3578_V1_genomic.fna	Validate the scheme	112	180909	Unknown	Unknown	Unknown	Human	Unknown	500	11	57	7	3	4	15	1
Scaffold	GCF_000790305.1_AZPAE14870_genomic.fna	Validate the scheme	112	152595	Argentina	2007	Unknown	Human	Itra-abdominal tract infection	298	18	4	13	3	1	17	13
Scaffold	GCF_000790345.1_AZPAE15039_genomic.fna	Validate the scheme	112	165967	Germany	2012	Unknown	Human	Urinary tract infection	309	13	8	9	3	1	17	15
Scaffold	GCF_000790825.1_AZPAE14890_genomic.fna	Validate the scheme	112	244603	France	2008	Unknown	Human	Urinary tract infection	175	28	22	5	3	3	14	19
Scaffold	GCF_000793385.1_AZPAE15072_genomic.fna	Validate the scheme	112	209869	Germany	2004	Unknown	Human	Urinary tract infection	274	23	5	11	7	1	12	7
Scaffold	GCF_000795725.1_AZPAE13880_genomic.fna	Validate the scheme	112	155815	Mexico	2010	Unknown	Human	Unknown	235	38	11	3	13	1	2	4
Scaffold	GCF_000797145.1_AZPAE12414_genomic.fna	Validate the scheme	112	128312	United States	2007	Unknown	Human	Cystic fibrosis isolate	782	15	3	3	11	1	15	1
Scaffold	GCF_001035705.1_ASM103570v1_genomic.fna	Validate the scheme	112	140528	Canada	2011	Cystic fibrosis	Human	Sputum	274	23	5	11	7	1	12	7
Contig	GCF_001453915.1_WH-SGI-V-07278_genomic.fna	Validate the scheme	112	270861	Turkey	1997	Unknown	Human	Burn	2034	40	5	142	162	73	75	60
Contig	GCF_002025555.1_PaerP47_vs2.0_genomic.fna	Validate the scheme	112	140229	Spain	2011	Unknown	Environmental	Subsurface water sample	1146	5	11	57	33	1	6	3
Contig	GCF_003585245.1_ASM358524v1_genomic.fna	Validate the scheme	112	266888	Hong Kong	Unknown	Unknown	Human	Unknown	357	2	4	5	3	1	6	11
Contig	GCF_900145615.1_220_genomic.fna	Validate the scheme	112	154772	Denmark	2009	Cystic fibrosis	Human	Sputum	2670	11	5	11	3	1	4	7
Scaffold	GCF_000792975.1_AZPAE15015_genomic.fna	Validate the scheme	113	162327	Germany	2011	Unknown	Human	Urinary tract infection	235	38	11	3	13	1	2	4
Scaffold	GCF_000793315.1_AZPAE15063_genomic.fna	Validate the scheme	113	168194	Brazil	2012	Unknown	Human	Respiratory tract infection	235	38	11	3	13	1	2	4
Scaffold	GCF_000795945.1_AZPAE14381_genomic.fna	Validate the scheme	113	211798	Spain	2010	Unknown	Human	Itra-abdominal tract infection	111	17	5	5	4	4	4	3
Scaffold	GCF_000797395.1_AZPAE13756_genomic.fna	Validate the scheme	113	214974	Canada	2009	Unknown	Human	Respiratory tract infection	111	17	5	5	4	4	4	3
Contig	GCF_001374275.1_290_15_111B_contigs_500_genomic.fna	Validate the scheme	113	211670	Unknown	Unknown	Unknown	Industrial environment	Unknown	111	17	5	5	4	4	4	3
Contig	GCF_002330315.1_ASM233031v1_genomic.fna	Validate the scheme	113	136374	United States	2016	Unknown	Environmental	Sink tap	815	103	11	61	5	1	6	8
Contig	GCF_003055275.1_ASM305527v1_genomic.fna	Validate the scheme	113	234062	Brazil	2015	Hospital-acquired infection/sepsis	Human	Blood	244	17	5	12	3	14	4	7
Contig	GCF_900143835.1_22_genomic.fna	Validate the scheme	113	134796	Denmark	2009	Cystic fibrosis	Human	Sputum	2238	6	10	1	3	27	4	7
Contig	GCF_900144305.1_90_genomic.fna	Validate the scheme	113	143822	Denmark	2010	Cystic fibrosis	Human	Sputum	1822	142	14	25	6	1	1	8
Contig	GCF_900146245.1_294_genomic.fna	Validate the scheme	113	162397	Denmark	2006	Cystic fibrosis	Human	Sputum	17	11	5	1	7	9	4	7
Scaffold	GCF_000790725.1_AZPAE14887_genomic.fna	Validate the scheme	114	171209	Croatia	2007	Unknown	Human	Itra-abdominal tract infection	235	38	11	3	13	1	2	4
Scaffold	GCF_000796295.1_AZPAE14442_genomic.fna	Validate the scheme	114	198210	Taiwan	2010	Unknown	Human	Urinary tract infection	2712	9	7	63	13	8	7	47
Scaffold	GCF_000796795.1_AZPAE12147_genomic.fna	Validate the scheme	114	162330	United States	Unknown	Unknown	HUMAN	Cystic fibrosis isolate	5002	6	5	6	7	131~	6	7~
Scaffold	GCF_000796865.1_AZPAE12150_genomic.fna	Validate the scheme	114	131600	United States	Unknown	Unknown	Human	Cystic fibrosis isolate	179	36	27	28	3	4	13	7
Scaffold	GCF_000797125.1_AZPAE12413_genomic.fna	Validate the scheme	114	188515	United States	Unknown	Unknown	Human	Cystic fibrosis isolate	782	15	3	3	11	1	15	1
Scaffold	GCF_001035445.1_ASM103544v1_genomic.fna	Validate the scheme	114	140529	Canada	2011	Cystic fibrosis	Human	Sputum	274	23	5	11	7	1	12	7
Scaffold	GCF_001036835.1_ASM103683v1_genomic.fna	Validate the scheme	114	209505	Canada	2011	Cystic fibrosis	Human	Sputum	274	23	5	11	7	1	12	7
Contig	GCF_001450875.1_WH-SGI-V-07382_genomic.fna	Validate the scheme	114	435133	France	1989	Unknown	Human	Hospital	17	11	5	1	7	9	4	7
Contig	GCF_001451455.1_WH-SGI-V-07424_genomic.fna	Validate the scheme	114	296990	United States	2005	Unknown	Human	Hospital	179	36	27	28	3	4	13	7
Scaffold	GCF_001451725.1_WH-SGI-V-07493_genomic.fna	Validate the scheme	114	236100	United States	2005	Unknown	Human	hospital	316	13	8	9	3	1	6	9
Contig	GCF_001453835.1_WH-SGI-V-07255_genomic.fna	Validate the scheme	114	309633	United States	1997	Unknown	Human	Burn	313	47	8	7	6	8	11	40
Contig	GCF_001454225.1_WH-SGI-V-07296_genomic.fna	Validate the scheme	114	274143	Belgium	1985	Unknown	Human	Urine	111	17	5	5	4	4	4	3
Scaffold	GCF_002136015.1_ASM213601v1_genomic.fna	Validate the scheme	114	219047	Italy	2013/2014	Respiratory tract infections	Human	Respiratory sample	175	28	22	5	3	3	14	19
Scaffold	GCF_002242775.1_ASM224277v1_genomic.fna	Validate the scheme	114	234220	India	2013	Keratitis	Human	Cornea of keratitis patient	308	13	4	5	5	12	7	15
Contig	GCF_002330725.1_ASM233072v1_genomic.fna	Validate the scheme	114	294677	United States	2016	Unknown	Environmental	Pipe	252	6	28	4	3	3	4	7
Contig	GCF_900144225.1_33_genomic.fna	Validate the scheme	114	205168	Denmark	2011	Cystic fibrosis	Human	Sputum	845	11	5	1	7	4	4	7
Contig	GCF_900145105.1_168_genomic.fna	Validate the scheme	114	154813	Denmark	2010	Cystic fibrosis	Human	Sputum	253	4	4	16	12	1	6	3
Contig	GCF_900145395.1_199_genomic.fna	Validate the scheme	114	106277	Denmark	2007	Cystic fibrosis	Human	Sputum	676	28	5	11	77	3	4	92
Contig	GCF_900146425.1_313_genomic.fna	Validate the scheme	114	134686	Denmark	2008	Cystic fibrosis	Human	Sputum	560	5	5	57	13	1	40	3
Scaffold	GCF_000791605.1_AZPAE14953_genomic.fna	Validate the scheme	115	194019	China	2009	Unknown	Human	Itra-abdominal tract infection	179	36	27	28	3	4	13	7
Scaffold	GCF_000791705.1_AZPAE14957_genomic.fna	Validate the scheme	115	139717	Germany	2009	Unknown	Human	Itra-abdominal tract infection	2410	89	30	31	58	48	24	32
Scaffold	GCF_000792345.1_AZPAE14985_genomic.fna	Validate the scheme	115	244224	China	2010	Unknown	Human	Respiratory tract infection	1076	5	4	57	62	1	1	26
Scaffold	GCF_000793645.1_AZPAE14938_genomic.fna	Validate the scheme	115	186713	France	2008	Unknown	Human	Respiratory tract infection	308	13	4	5	5	12	7	15
Scaffold	GCF_000794195.1_AZPAE14829_genomic.fna	Validate the scheme	115	184318	United States	2005	Unknown	Human	Respiratory tract infection	308	13	4	5	5	12	7	15
Scaffold	GCF_001036565.1_ASM103656v1_genomic.fna	Validate the scheme	115	138469	Canada	2011	Cystic fibrosis	Human	Sputum	274	23	5	11	7	1	12	7
Contig	GCF_001449365.1_WH-SGI-V-07051_genomic.fna	Validate the scheme	115	242015	United States	1992	Unknown	Human	Hospital	2021	11	5	37	34	4	13	7
Contig	GCF_001452495.1_WH-SGI-V-07689_genomic.fna	Validate the scheme	115	312929	United States	2005	Unknown	Human	hospital	179	36	27	28	3	4	13	7
Contig	GCF_001452675.1_WH-SGI-V-07703_genomic.fna	Validate the scheme	115	317672	United States	2005	Unknown	Human	hospital	235	38	11	3	13	1	2	4
Contig	GCF_001454595.1_WH-SGI-V-07268_genomic.fna	Validate the scheme	115	258149	Hungary	1997	Unknown	Human	Burn (Skin)	235	38	11	3	13	1	2	4
Scaffold	GCF_003611355.1_ASM361135v1_genomic.fna	Validate the scheme	115	165841	Western Africa	2015	Suppuration	Human	Unknown	244	17	5	12	3	14	4	7
Contig	GCF_900145165.1_174_genomic.fna	Validate the scheme	115	135186	Denmark	2012	Cystic fibrosis	Human	Sputum	2661	11	5	11	5	3	4	3
Contig	GCF_900145235.1_180_genomic.fna	Validate the scheme	115	161175	Denmark	2006	Cystic fibrosis	Human	Sputum	379	39	5	11	28	4	4	63
Contig	GCF_900146185.1_287_genomic.fna	Validate the scheme	115	160745	Denmark	2011	Cystic fibrosis	Human	Sputum	395	6	5	1	1	1	12	1
Contig	GCF_900146265.1_296_genomic.fna	Validate the scheme	115	172813	Denmark	2007	Cystic fibrosis	Human	Sputum	17	11	5	1	7	9	4	7
Scaffold	GCF_000793595.1_AZPAE14939_genomic.fna	Validate the scheme	116	121348	Colombia	2009	Unknown	Human	Respiratory tract infection	2719	1	57	11	3	3	13	5
Scaffold	GCF_001024365.1_ASM102436v1_genomic.fna	Validate the scheme	116	138463	Canada	2011	Cystic fibrosis	Human	Sputum	274	23	5	11	7	1	12	7
Scaffold	GCF_001024375.1_ASM102437v1_genomic.fna	Validate the scheme	116	155555	Canada	2011	Cystic fibrosis	Human	Sputum	274	23	5	11	7	1	12	7
Contig	GCF_001450425.1_WH-SGI-V-07054_genomic.fna	Validate the scheme	116	221880	United States	1992	Unknown	Human	hospital	532	5	4	5	5	5	20	4
Contig	GCF_001451015.1_WH-SGI-V-07389_genomic.fna	Validate the scheme	116	177053	Switzerland	1992	Unknown	Human	hospital	1320	22	20	122	3	3	3	7
Scaffold	GCF_001452905.1_WH-SGI-V-07253_genomic.fna	Validate the scheme	116	215094	United States	1992	Unknown	Human	Burn	292	109	10	73	3	4	4	3
Contig	GCF_001454205.1_WH-SGI-V-07295_genomic.fna	Validate the scheme	116	206480	United States	1997	Unknown	Human	Burn	308	13	4	5	5	12	7	15
Scaffold	GCF_002136275.1_ASM213627v1_genomic.fna	Validate the scheme	116	184557	Italy	2013/2014	Bacteremia	Human	Blood	111	17	5	5	4	4	4	3
Contig	GCF_002326205.1_ASM232620v1_genomic.fna	Validate the scheme	116	139070	United States	2015	Unknown	Environmental	Soil	2105	11	5	11	3	27	4	10
Contig	GCF_003402255.1_ASM340225v1_genomic.fna	Validate the scheme	116	139201	Lebanon	2016	Unknown	Human	Unknown	233	16	5	30	11	4	31	41
Contig	GCF_900144005.1_76_genomic.fna	Validate the scheme	116	164021	Denmark	2006	Cystic fibrosis	Human	Sputum	1822	142	14	25	6	1	1	8
Contig	GCF_900146405.1_311_genomic.fna	Validate the scheme	116	153033	Denmark	2009	Cystic fibrosis	Human	Sputum	560	5	5	57	13	1	40	3
Scaffold	GCF_000790915.1_AZPAE15040_genomic.fna	Validate the scheme	117	142551	Germany	2012	Unknown	Human	Itra-abdominal tract infection	274	23	5	11	7	1	12	7
Scaffold	GCF_000791585.1_AZPAE14952_genomic.fna	Validate the scheme	117	135903	China	2009	Unknown	Human	Itra-abdominal tract infection	2069	35	5	36	72	4	42	1
Scaffold	GCF_000792395.1_AZPAE15051_genomic.fna	Validate the scheme	117	139022	China	2012	Unknown	Human	Itra-abdominal tract infection	319	5	4	3	3	1	11	8
Scaffold	GCF_000792565.1_AZPAE14995_genomic.fna	Validate the scheme	117	154246	Spain	2010	Unknown	Human	Itra-abdominal tract infection	231	6	5	36	63	4	30	2
Scaffold	GCF_000792855.1_AZPAE15010_genomic.fna	Validate the scheme	117	177421	Spain	2010	Unknown	Human	Respiratory tract infection	175	28	22	5	3	3	14	19
Scaffold	GCF_000793245.1_AZPAE15059_genomic.fna	Validate the scheme	117	126438	France	2012	Unknown	Human	Respiratory tract infection	313	47	8	7	6	8	11	40
Scaffold	GCF_001024075.1_ASM102407v1_genomic.fna	Validate the scheme	117	126618	Canada	2011	Cystic fibrosis	Human	Sputum	274	23	5	11	7	1	12	7
Scaffold	GCF_001035955.1_ASM103595v1_genomic.fna	Validate the scheme	117	140529	Canada	2011	Cystic fibrosis	Human	Sputum	274	23	5	11	7	1	12	7
Scaffold	GCF_001036585.1_ASM103658v1_genomic.fna	Validate the scheme	117	126885	Canada	2011	Cystic fibrosis	Human	Sputum	274	23	5	11	7	1	12	7
Contig	GCF_001452755.1_WH-SGI-V-07709_genomic.fna	Validate the scheme	117	429516	United States	2005	Unknown	Human	hospital	569	11	5	11	11	3	6	27
Contig	GCF_001453185.1_WH-SGI-V-07492_genomic.fna	Validate the scheme	117	337901	United States	2005	Unknown	Human	hospital	646	11	5	6	11	2	4	19
Scaffold	GCF_002135915.1_ASM213591v1_genomic.fna	Validate the scheme	117	219320	Italy	2013/2014	Respiratory tract infections	Human	Respiratory sample	260	14	5	10	7	4	13	7
Contig	GCF_003053465.1_ASM305346v1_genomic.fna	Validate the scheme	117	161670	United States	2017	Unknown	Coyote	Unknown	2853	28	3	5	5	4	15	20
Contig	GCF_900144025.1_59_genomic.fna	Validate the scheme	117	147716	Denmark	2010	Cystic fibrosis	Human	Sputum	1068	23	5	11	7	1	12	137
Contig	GCF_900144325.1_89_genomic.fna	Validate the scheme	117	122947	Denmark	2010	Cystic fibrosis	Human	Sputum	1822	142	14	25	6	1	1	8
Contig	GCF_900146135.1_283_genomic.fna	Validate the scheme	117	153721	Denmark	2010	Cystic fibrosis	Human	Sputum	395	6	5	1	1	1	12	1
Contig	GCF_900146485.1_318_genomic.fna	Validate the scheme	117	134666	Denmark	2007	Cystic fibrosis	Human	Sputum	560	5	5	57	13	1	40	3
Scaffold	GCF_000797045.1_AZPAE12410_genomic.fna	Validate the scheme	118	224928	United States	2007	Unknown	Human	Cystic fibrosis isolate	1239	16	5	1	3	4	15	7
Scaffold	GCF_001452025.1_WH-SGI-V-07626_genomic.fna	Validate the scheme	118	238091	United States	2005	Unknown	Human	hospital	235	38	11	3	13	1	2	4
Contig	GCF_001766085.1_ASM176608v1_genomic.fna	Validate the scheme	118	124001	Italy	2014	Cystic fibrosis	Human	Sputum	390	39	5	1	3	4	46	56
Contig	GCF_002194075.1_ASM219407v1_genomic.fna	Validate the scheme	118	159166	United States	2008	Unknown	Human	Blood	348	22	20	11	3	3	3	7
Contig	GCF_002194095.1_ASM219409v1_genomic.fna	Validate the scheme	118	182579	United States	2008	Unknown	Human	Blood	244	17	5	12	3	14	4	7
Contig	GCF_002326725.1_ASM232672v1_genomic.fna	Validate the scheme	118	149120	United States	2016	Unknown	Environmental	Sump pump pipe water	244	17	5	12	3	14	4	7
Contig	GCF_003397445.1_ASM339744v1_genomic.fna	Validate the scheme	118	163650	Lebanon	2016	Unknown	Human	Unknown	233	16	5	30	11	4	31	41
Contig	GCF_900145465.1_204_genomic.fna	Validate the scheme	118	203579	Denmark	2005	Cystic fibrosis	Human	Sputum	709	40	6	19	11	4	15	9
Contig	GCF_900145855.1_254_genomic.fna	Validate the scheme	118	169743	Denmark	2006	Cystic fibrosis	Human	Sputum	179	36	27	28	3	4	13	7
Scaffold	GCF_000791225.1_AZPAE14924_genomic.fna	Validate the scheme	119	189274	Brazil	2008	Unknown	Human	Respiratory tract infection	155	28	5	36	3	3	13	7
Scaffold	GCF_000792285.1_AZPAE14982_genomic.fna	Validate the scheme	119	204239	Croatia	2010	Unknown	Human	Respiratory tract infection	1420	5	163	25	5	1	20	125
Scaffold	GCF_000794405.1_AZPAE14554_genomic.fna	Validate the scheme	119	173381	Spain	2010	Unknown	Human	Respiratory tract infection	111	17	5	5	4	4	4	3
Scaffold	GCF_000795525.1_AZPAE13860_genomic.fna	Validate the scheme	119	187971	India	2010	Unknown	Unknown	Unknown	111	17	5	5	4	4	4	3
Scaffold	GCF_000797325.1_AZPAE12422_genomic.fna	Validate the scheme	119	125547	United States	2007	Unknown	Human	Cystic fibrosis isolate	2140	11	5	12	3	3	1	18
Scaffold	GCF_000797355.1_AZPAE12423_genomic.fna	Validate the scheme	119	116689	United States	2007	Unknown	Human	Cystic fibrosis isolate	2708	84	3	20	71	4	7	53
Scaffold	GCF_001007275.1_ASM100727v1_genomic.fna	Validate the scheme	119	278207	Canada	2010	Cystic fibrosis	Human	Sputum	274	23	5	11	7	1	12	7
Scaffold	GCF_001035885.1_ASM103588v1_genomic.fna	Validate the scheme	119	139375	Canada	2011	Cystic fibrosis	Human	Sputum	274	23	5	11	7	1	12	7
Scaffold	GCF_001037235.1_ASM103723v1_genomic.fna	Validate the scheme	119	140794	Canada	2011	Cystic fibrosis	Human	Sputum	274	23	5	11	7	1	12	7
Contig	GCF_001450505.1_WH-SGI-V-07170_genomic.fna	Validate the scheme	119	235701	France	1992	Unknown	Human	Hospital	235	38	11	3	13	1	2	4
Contig	GCF_001452235.1_WH-SGI-V-07642_genomic.fna	Validate the scheme	119	279549	United States	2005	Unknown	Human	hospital	175	28	22	5	3	3	14	19
Scaffold	GCF_001452465.1_WH-SGI-V-07687_genomic.fna	Validate the scheme	119	214480	United States	2005	Unknown	Human	hospital	308	13	4	5	5	12	7	15
Contig	GCF_001765985.1_ASM176598v1_genomic.fna	Validate the scheme	119	134849	Italy	2013	Cystic fibrosis	Human	Sputum	1923	157	5	1	3	4	46	56
Contig	GCF_002134965.1_ASM213496v1_genomic.fna	Validate the scheme	119	118342	Singapore	2015	Unknown	Human	Urine	308	13	4	5	5	12	7	15
Contig	GCF_900147915.1_318_1_genomic.fna	Validate the scheme	119	150151	Denmark	2007	Cystic fibrosis	Human	Sputum	560	5	5	57	13	1	40	3
Scaffold	GCF_000792885.1_AZPAE15011_genomic.fna	Validate the scheme	120	139691	Spain	2010	Unknown	Human	Itra-abdominal tract infection	253	4	4	16	12	1	6	3
Scaffold	GCF_000796525.1_AZPAE12138_genomic.fna	Validate the scheme	120	156940	United States	Unknown	Unknown	Human	Cystic fibrosis isolate	348	22	20	11	3	3	3	7
Scaffold	GCF_001024535.1_ASM102453v1_genomic.fna	Validate the scheme	120	174259	Canada	2011	Cystic fibrosis	Human	Sputum	274	23	5	11	7	1	12	7
Scaffold	GCF_001024945.1_ASM102494v1_genomic.fna	Validate the scheme	120	122197	Canada	2011	Cystic fibrosis	Human	Sputum	274	23	5	11	7	1	12	7
Contig	GCF_001280765.1_ASM128076v1_genomic.fna	Validate the scheme	120	88209	Unknown	Unknown	Unknown	Unknown	Unknown	2230	87	198	114	123	86	93	146
Contig	GCF_001450525.1_WH-SGI-V-07173_genomic.fna	Validate the scheme	120	260188	France	1992	Unknown	Human	Hospital	111	17	5	5	4	4	4	3
Contig	GCF_001451075.1_WH-SGI-V-07391_genomic.fna	Validate the scheme	120	223895	France	1992	Unknown	Human	Hospital	111	17	5	5	4	4	4	3
Contig	GCF_001452305.1_WH-SGI-V-07645_genomic.fna	Validate the scheme	120	327132	United States	2005	Unknown	Human	hospital	235	38	11	3	13	1	2	4
Contig	GCF_001454165.1_WH-SGI-V-07293_genomic.fna	Validate the scheme	120	255868	United States	1997	Unknown	Human	Burn	671	5	5	57	13	1	74	3
Contig	GCF_002330135.1_ASM233013v1_genomic.fna	Validate the scheme	120	209881	United States	2016	Unknown	Environmental	Sink drain	395	6	5	1	1	1	12	1
Contig	GCF_002330435.1_ASM233043v1_genomic.fna	Validate the scheme	120	267383	United States	2016	Unknown	Environmental	Sink drain	27	6	5	6	7	4	6	7
Contig	GCF_002980305.1_ASM298030v1_genomic.fna	Validate the scheme	120	197046	China	2017	Unknown	Human	Unknown	2966	15	5	36	72	1	42	19
Contig	GCF_003185875.1_ASM318587v1_genomic.fna	Validate the scheme	120	146935	United Kingdom	2017	Unknown	Ocean	Seawater	667	5	67	76	3	1	7	62
Contig	GCF_003397485.1_ASM339748v1_genomic.fna	Validate the scheme	120	162496	Lebanon	2016	Unknown	Human	Unknown	233	16	5	30	11	4	31	41
Contig	GCF_900145155.1_173_genomic.fna	Validate the scheme	120	149656	Denmark	2012	Cystic fibrosis	Human	Sputum	2661	11	5	11	5	3	4	3
Contig	GCF_900145375.1_194_genomic.fna	Validate the scheme	120	141857	Denmark	2008	Cystic fibrosis	Human	Sputum	381	11	20	1	65	4	4	10
Contig	GCF_900147905.1_311_1_genomic.fna	Validate the scheme	120	114995	Denmark	2009	Cystic fibrosis	Human	Sputum	560	5	5	57	13	1	40	3
Contig	GCF_900148275.1_LRJ15_genomic.fna	Validate the scheme	120	139988	Denmark	2013	Cystic fibrosis	Human	Sputum	1822	142	14	25	6	1	1	8
Contig	GCF_900406935.1_De_novo_assembly_of_KCRI_isolate_R0007_377_genomic.fna	Validate the scheme	120	358147	Tanzania	2015	Unknown	Human	Wound swab sample	369	1	5	20	16	3	4	7
Scaffold	GCF_000789785.1_AZPAE14850_genomic.fna	Validate the scheme	121	130979	France	2006	Unknown	Human	Urinary tract infection	253	4	4	16	12	1	6	3
Scaffold	GCF_000792385.1_AZPAE14987_genomic.fna	Validate the scheme	121	168861	Germany	2010	Unknown	Human	Respiratory tract infection	298	18	4	13	3	1	17	13
Scaffold	GCF_000792805.1_AZPAE15007_genomic.fna	Validate the scheme	121	162743	Spain	2010	Unknown	Human	Urinary tract infection	111	17	5	5	4	4	4	3
Scaffold	GCF_000795085.1_AZPAE14813_genomic.fna	Validate the scheme	121	171071	India	2004	Unknown	Human	Urinary tract infection	1684	39	6	9	11	3	3	2
Scaffold	GCF_000796405.1_AZPAE14505_genomic.fna	Validate the scheme	121	192796	France	2011	Unknown	Human	Respiratory tract infection	654	17	5	26	3	4	4	26
Scaffold	GCF_000796905.1_AZPAE12152_genomic.fna	Validate the scheme	121	100670	United States	Unknown	Unknown	Human	Cystic fibrosis isolate	617	16	101	11	97	4	69	88
Scaffold	GCF_001036385.1_ASM103638v1_genomic.fna	Validate the scheme	121	139476	Canada	2011	Cystic fibrosis	Human	Sputum	274	23	5	11	7	1	12	7
Contig	GCF_001449655.1_WH-SGI-V-07178_genomic.fna	Validate the scheme	121	264968	France	1993	Unknown	Human	Hospital	267	19	5	12	11	11	4	14
Contig	GCF_001452645.1_WH-SGI-V-07700_genomic.fna	Validate the scheme	121	260188	United States	2005	Unknown	Human	hospital	111	17	5	5	4	4	4	3
Scaffold	GCF_002136195.1_ASM213619v1_genomic.fna	Validate the scheme	121	223972	Italy	2013/2014	Respiratory tract infections	Human	Respiratory sample	621	15	5	20	5	1	4	25
Contig	GCF_002330865.1_ASM233086v1_genomic.fna	Validate the scheme	121	212122	United States	2016	Unknown	Environmental	Campsite water hose	111	17	5	5	4	4	4	3
Contig	GCF_003585105.1_ASM358510v1_genomic.fna	Validate the scheme	121	235118	Hong Kong	Unknown	Unknown	Human	Unknown	235	38	11	3	13	1	2	4
Contig	GCF_900145295.1_186_genomic.fna	Validate the scheme	121	111851	Denmark	2012	Cystic fibrosis	Human	Sputum	207	47	4	5	33	1	6	40
Contig	GCF_900145825.1_247_genomic.fna	Validate the scheme	121	109997	Denmark	2012	Cystic fibrosis	Human	Sputum	132	6	20	1	3	4	4	2
Scaffold	GCF_000789885.1_AZPAE14915_genomic.fna	Validate the scheme	122	147060	Spain	2008	Unknown	Human	Urinary tract infection	267	19	5	12	11	11	4	14
Scaffold	GCF_000789905.1_AZPAE14853_genomic.fna	Validate the scheme	122	148576	Brazil	2007	Unknown	Human	Respiratory tract infection	277	39	5	9	11	27	5	2
Scaffold	GCF_000790035.1_AZPAE14859_genomic.fna	Validate the scheme	122	133590	Spain	2007	Unknown	Human	Urinary tract infection	640	11	5	98	5	3	10	85
Contig	GCF_001449905.1_WH-SGI-V-07229_genomic.fna	Validate the scheme	122	243570	United States	1995	Unknown	Human	Hospital	1249	23	13	109	5	1	1	47
Contig	GCF_001450585.1_WH-SGI-V-07182_genomic.fna	Validate the scheme	122	230586	France	1991	Unknown	Human	Ear	699	7	5	7	3	4	1	7
Scaffold	GCF_001453415.1_WH-SGI-V-07632_genomic.fna	Validate the scheme	122	223237	United States	2005	Unknown	Human	hospital	712	31	12	65	19	13	7	23
Contig	GCF_002980295.1_ASM298029v1_genomic.fna	Validate the scheme	122	197046	China	2017	Unknown	Human	Unknown	2966	15	5	36	72	1	42	19
Contig	GCF_002980335.1_ASM298033v1_genomic.fna	Validate the scheme	122	197046	China	2017	Unknown	Human	Unknown	2966	15	5	36	72	1	42	19
Contig	GCF_003397525.1_ASM339752v1_genomic.fna	Validate the scheme	122	135350	Lebanon	2016	Unknown	Human	Unknown	1182	5	1	109	54	1	1	47
Contig	GCF_900144115.1_25_genomic.fna	Validate the scheme	122	156843	Denmark	2011	Cystic fibrosis	Human	Sputum	845	11	5	1	7	4	4	7
Contig	GCF_900145925.1_261_genomic.fna	Validate the scheme	122	151322	Denmark	2007	Cystic fibrosis	Human	Sputum	179	36	27	28	3	4	13	7
Contig	GCF_000737795.1_PA_ST235_v.05_genomic.fna	Validate the scheme	123	191815	Spain	2008	Bacteremia	Human	Blood	235	38	11	3	13	1	2	4
Scaffold	GCF_000790835.1_AZPAE15047_genomic.fna	Validate the scheme	123	152600	Argentina	2012	Unknown	Human	Respiratory tract infection	298	18	4	13	3	1	17	13
Scaffold	GCF_000791915.1_AZPAE14968_genomic.fna	Validate the scheme	123	171444	Croatia	2009	Unknown	Human	Respiratory tract infection	235	38	11	3	13	1	2	4
Scaffold	GCF_000792045.1_AZPAE15044_genomic.fna	Validate the scheme	123	128495	France	2012	Unknown	Human	Itra-abdominal tract infection	1320	22	20	122	3	3	3	7
Scaffold	GCF_000794585.1_AZPAE14692_genomic.fna	Validate the scheme	123	163756	United States	2012	Unknown	Human	Itra-abdominal tract infection	309	13	8	9	3	1	17	15
Scaffold	GCF_000794825.1_AZPAE14704_genomic.fna	Validate the scheme	123	99631	Greece	2012	Unknown	Human	Itra-abdominal tract infection	116	28	24	22	18	3	15	7
Scaffold	GCF_000795765.1_AZPAE14353_genomic.fna	Validate the scheme	123	170599	France	2010	Unknown	Human	Itra-abdominal tract infection	235	38	11	3	13	1	2	4
Scaffold	GCF_001010535.1_ASM101053v1_genomic.fna	Validate the scheme	123	243702	Canada	2011	Cystic fibrosis	Human	Sputum	274	23	5	11	7	1	12	7
Scaffold	GCF_001035925.1_ASM103592v1_genomic.fna	Validate the scheme	123	171369	Canada	2011	Cystic fibrosis	Human	Sputum	274	23	5	11	7	1	12	7
Scaffold	GCF_001037315.1_ASM103731v1_genomic.fna	Validate the scheme	123	138463	Canada	2011	Cystic fibrosis	Human	Sputum	274	23	5	11	7	1	12	7
Contig	GCF_001452485.1_WH-SGI-V-07688_genomic.fna	Validate the scheme	123	259218	United States	2005	Unknown	Human	hospital	111	17	5	5	4	4	4	3
Contig	GCF_001910265.1_ASM191026v1_genomic.fna	Validate the scheme	123	100567	Unknown	Unknown	Unknown	Human	Unknown	274	23	5	11	7	1	12	7
Contig	GCF_002193895.1_ASM219389v1_genomic.fna	Validate the scheme	123	142396	United States	2008	Unknown	Human	Blood	348	22	20	11	3	3	3	7
Contig	GCF_002326425.1_ASM232642v1_genomic.fna	Validate the scheme	123	127804	United States	2016	Unknown	Environmental	Sink drain	309	13	8	9	3	1	17	15
Contig	GCF_003410445.1_ASM341044v1_genomic.fna	Validate the scheme	123	178808	United States	2002	Bacteremia	Human	Blood	17	11	5	1	7	9	4	7
Contig	GCF_900146305.1_300_genomic.fna	Validate the scheme	123	121524	Denmark	2009	Cystic fibrosis	Human	Sputum	17	11	5	1	7	9	4	7
Contig	GCF_900146665.1_338_genomic.fna	Validate the scheme	123	121908	Denmark	2007	Cystic fibrosis	Human	Sputum	253	4	4	16	12	1	6	3
Contig	GCF_900147885.1_29_1_genomic.fna	Validate the scheme	123	116742	Denmark	2011	Cystic fibrosis	Human	Sputum	2238	6	10	1	3	27	4	7
Contig	GCF_900406835.1_De_novo_assembly_of_KCRI_isolate_R0008_318_genomic.fna	Validate the scheme	123	218221	Tanzania	2014	Unknown	Human	Wound swab sample	1247	15	5	77	72	3	6	68
Contig	GCF_000359565.1_PA45_genomic.fna	Validate the scheme	124	220690	Italy	2008	Unknown	Human	Blood from a hospitalized oncology patient	266	16	5	11	72	44	7	52
Scaffold	GCF_000790205.1_AZPAE14866_genomic.fna	Validate the scheme	124	133563	China	2007	Unknown	Human	Respiratory tract infection	1101	16	134	11	7	4	15	19
Scaffold	GCF_000790885.1_AZPAE14892_genomic.fna	Validate the scheme	124	144211	France	2008	Unknown	Human	Respiratory tract infection	313	47	8	7	6	8	11	40
Scaffold	GCF_000792505.1_AZPAE14992_genomic.fna	Validate the scheme	124	138377	Germany	2010	Unknown	Human	Itra-abdominal tract infection	2055	16	24	1	149	4	129	19
Scaffold	GCF_000793345.1_AZPAE15064_genomic.fna	Validate the scheme	124	140386	Brazil	2012	Unknown	Human	Itra-abdominal tract infection	1560	9	8	5	67	95	20	9
Scaffold	GCF_000795045.1_AZPAE14811_genomic.fna	Validate the scheme	124	160181	India	2004	Unknown	Human	Respiratory tract infection	233	16	5	30	11	4	31	41
Scaffold	GCF_000795385.1_AZPAE14828_genomic.fna	Validate the scheme	124	160730	United States	2005	Unknown	Human	Itra-abdominal tract infection	1858	17	2	11	3	81	38	3
Scaffold	GCF_000797185.1_AZPAE12416_genomic.fna	Validate the scheme	124	180654	United States	2007	Unknown	Human	Cystic fibrosis isolate	2708	84	3	20	71	4	7	53
Scaffold	GCF_001035415.1_ASM103541v1_genomic.fna	Validate the scheme	124	136424	Canada	2011	Cystic fibrosis	Human	Sputum	274	23	5	11	7	1	12	7
Scaffold	GCF_001035865.1_ASM103586v1_genomic.fna	Validate the scheme	124	138764	Canada	2011	Cystic fibrosis	Human	Sputum	274	23	5	11	7	1	12	7
Scaffold	GCF_001450675.1_WH-SGI-V-07227_genomic.fna	Validate the scheme	124	245663	United States	1995	Unknown	Human	hospital	298	18	4	13	3	1	17	13
Contig	GCF_001555235.1_ASM155523v1_genomic.fna	Validate the scheme	124	111223	United States	2006	Cystic fibrosis	Human	Sputum	348	22	20	11	3	3	3	7
Contig	GCF_001909455.1_ASM190945v1_genomic.fna	Validate the scheme	124	123216	Unknown	Unknown	Unknown	Human	Unknown	514	1	5	32	3	4	25	3
Scaffold	GCF_002136135.1_ASM213613v1_genomic.fna	Validate the scheme	124	139497	Italy	2013/2014	Bacteremia	Human	Blood	175	28	22	5	3	3	14	19
Scaffold	GCF_002136455.1_ASM213645v1_genomic.fna	Validate the scheme	124	187233	Italy	2013/2014	Respiratory tract infections	Human	Respiratory sample	235	38	11	3	13	1	2	4
Contig	GCF_003055555.1_ASM305555v1_genomic.fna	Validate the scheme	124	212286	Brazil	2015	Hospital-acquired infection/sepsis	Human	Blood	252	6	28	4	3	3	4	7
Scaffold	GCF_003611395.1_ASM361139v1_genomic.fna	Validate the scheme	124	156884	Western Africa	2015	Suppuration	Human	Unknown	244	17	5	12	3	14	4	7
Contig	GCF_900144155.1_63_genomic.fna	Validate the scheme	124	136051	Denmark	2012	Cystic fibrosis	Human	Sputum	1068	23	5	11	7	1	12	137
Contig	GCF_900144915.1_149_genomic.fna	Validate the scheme	124	105973	Denmark	2008	Cystic fibrosis	Human	Sputum	253	4	4	16	12	1	6	3
Contig	GCF_900146575.1_328_genomic.fna	Validate the scheme	124	120803	Denmark	2009	Cystic fibrosis	Human	Sputum	926	29	1	97	99	24	20	87
Scaffold	GCF_000789635.1_AZPAE14843_genomic.fna	Validate the scheme	125	204440	United States	2006	Unknown	Human	Urinary tract infection	235	38	11	3	13	1	2	4
Scaffold	GCF_000792205.1_AZPAE14979_genomic.fna	Validate the scheme	125	164952	United States	2010	Unknown	Human	Urinary tract infection	235	38	11	3	13	1	2	4
Scaffold	GCF_000796365.1_AZPAE14463_genomic.fna	Validate the scheme	125	173805	Colombia	2011	Unknown	Human	Urinary tract infection	111	17	5	5	4	4	4	3
Scaffold	GCF_001024955.1_ASM102495v1_genomic.fna	Validate the scheme	125	122937	Canada	2011	Cystic fibrosis	Human	Sputum	274	23	5	11	7	1	12	7
Scaffold	GCF_001034825.1_ASM103482v1_genomic.fna	Validate the scheme	125	135601	Canada	2011	Cystic fibrosis	Human	Sputum	274	23	5	11	7	1	12	7
Contig	GCF_001374295.1_291_15_211Ba_contigs_500_genomic.fna	Validate the scheme	125	206633	Unknown	Unknown	Unknown	Industrial environment	Unknown	244	17	5	12	3	14	4	7
Contig	GCF_001453825.1_WH-SGI-V-07251_genomic.fna	Validate the scheme	125	214694	Netherlands	1997	Unknown	Human	Sputum	446	18	4	5	3	1	17	13
Scaffold	GCF_001454515.1_WH-SGI-V-07364_genomic.fna	Validate the scheme	125	256735	Belgium	1999	Unknown	Human	Sputum	111	17	5	5	4	4	4	3
Contig	GCF_002002765.1_ASM200276v1_genomic.fna	Validate the scheme	125	205210	Malaysia	2014	Acute myeloid leukaemia	Human	Blood	235	38	11	3	13	1	2	4
Scaffold	GCF_002135805.1_ASM213580v1_genomic.fna	Validate the scheme	125	126984	Italy	2013/2014	Bacteremia	Human	Blood	111	17	5	5	4	4	4	3
Scaffold	GCF_002135925.1_ASM213592v1_genomic.fna	Validate the scheme	125	223517	Italy	2013/2014	Respiratory tract infections	Human	Respiratory sample	260	14	5	10	7	4	13	7
Contig	GCF_002192775.1_ASM219277v1_genomic.fna	Validate the scheme	125	133165	United States	2011	Unknown	Environmental	Aerobic fed-batch lab bioreactor, inoculated from river sediment microbial communities and fed with dextrin/peptone	262	17	5	1	3	4	15	7
Contig	GCF_002193735.1_ASM219373v1_genomic.fna	Validate the scheme	125	192464	United States	2008	Unknown	Human	Wound	389	17	22	5	3	1	14	3
Contig	GCF_002866765.1_ASM286676v1_genomic.fna	Validate the scheme	125	208819	France	2015	Pneumonia	Human	Bronchial aspirate	357	2	4	5	3	1	6	11
Contig	GCF_003397515.1_ASM339751v1_genomic.fna	Validate the scheme	125	161598	Lebanon	2016	Unknown	Human	Unknown	233	16	5	30	11	4	31	41
Contig	GCF_900144585.1_116_genomic.fna	Validate the scheme	125	117563	Denmark	2012	Cystic fibrosis	Human	Sputum	443	15	5	5	5	50	4	1
Contig	GCF_900145435.1_201_genomic.fna	Validate the scheme	125	158934	Denmark	2006	Cystic fibrosis	Human	Sputum	709	40	6	19	11	4	15	9
Contig	GCF_900146365.1_305_genomic.fna	Validate the scheme	125	104465	Denmark	2012	Cystic fibrosis	Human	Sputum	17	11	5	1	7	9	4	7
Contig	GCF_000647595.2_PseAer148_2.0_genomic.fna	Validate the scheme	126	126207	Mexico	Unknown	Unknown	Environmental	Gastric juice from a dolphin kept in captivity in a marine aquarium	4089	153~	8	9	3	1	17	15
Scaffold	GCF_000789525.1_AZPAE14909_genomic.fna	Validate the scheme	126	218820	Spain	2008	Unknown	Human	Itra-abdominal tract infection	175	28	22	5	3	3	14	19
Scaffold	GCF_000793415.1_AZPAE15067_genomic.fna	Validate the scheme	126	140484	Germany	2004	Unknown	Human	Itra-abdominal tract infection	319	5	4	3	3	1	11	8
Scaffold	GCF_000795365.1_AZPAE14827_genomic.fna	Validate the scheme	126	136398	United States	2005	Unknown	Human	Itra-abdominal tract infection	179	36	27	28	3	4	13	7
Scaffold	GCF_000796645.1_AZPAE14722_genomic.fna	Validate the scheme	126	176499	Italy	2012	Unknown	Human	Itra-abdominal tract infection	175	28	22	5	3	3	14	19
Scaffold	GCF_001024065.1_ASM102406v1_genomic.fna	Validate the scheme	126	140514	Canada	2011	Cystic fibrosis	Human	Sputum	274	23	5	11	7	1	12	7
Scaffold	GCF_001035065.1_ASM103506v1_genomic.fna	Validate the scheme	126	127622	Canada	2011	Cystic fibrosis	Human	Sputum	274	23	5	11	7	1	12	7
Scaffold	GCF_001035535.1_ASM103553v1_genomic.fna	Validate the scheme	126	139057	Canada	2011	Cystic fibrosis	Human	Sputum	274	23	5	11	7	1	12	7
Scaffold	GCF_001036465.1_ASM103646v1_genomic.fna	Validate the scheme	126	120348	Canada	2011	Cystic fibrosis	Human	Sputum	274	23	5	11	7	1	12	7
Scaffold	GCF_001295275.1_ASM129527v1_genomic.fna	Validate the scheme	126	186035	Australia	2005	Cystic fibrosis	Human	Westmead Hospital	5073	16	5	30	72	4	13	7~
Contig	GCF_001450825.1_WH-SGI-V-07371_genomic.fna	Validate the scheme	126	178406	France	1985	Unknown	Human	hospital	348	22	20	11	3	3	3	7
Contig	GCF_001452285.1_WH-SGI-V-07644_genomic.fna	Validate the scheme	126	226913	United States	2005	Unknown	Human	hospital	235	38	11	3	13	1	2	4
Contig	GCF_001452385.1_WH-SGI-V-07652_genomic.fna	Validate the scheme	126	266955	United States	2005	Unknown	Human	hospital	111	17	5	5	4	4	4	3
Scaffold	GCF_001454485.1_WH-SGI-V-07324_genomic.fna	Validate the scheme	126	189751	Greece	1994	Unknown	Human	Sputum	111	17	5	5	4	4	4	3
Contig	GCF_003410475.1_ASM341047v1_genomic.fna	Validate the scheme	126	174865	United States	2002	Bacteremia	Human	Blood	377	103	8	5	5	1	6	4
Contig	GCF_003410585.1_ASM341058v1_genomic.fna	Validate the scheme	126	135509	United States	2002	Bacteremia	Human	Blood	1394	11	5	6	3	74	13	7
Contig	GCF_003411905.1_ASM341190v1_genomic.fna	Validate the scheme	126	171052	United States	2001	Bacteremia	Human	Blood	348	22	20	11	3	3	3	7
Contig	GCF_900144645.1_122_genomic.fna	Validate the scheme	126	120127	Denmark	2005	Cystic fibrosis	Human	Sputum	443	15	5	5	5	50	4	1
Contig	GCF_900145265.1_184_genomic.fna	Validate the scheme	126	103269	Denmark	2012	Cystic fibrosis	Human	Sputum	2661	11	5	11	5	3	4	3
Contig	GCF_900146165.1_286_genomic.fna	Validate the scheme	126	133897	Denmark	2012	Cystic fibrosis	Human	Sputum	395	6	5	1	1	1	12	1
Contig	GCF_900146325.1_302_genomic.fna	Validate the scheme	126	110442	Denmark	2010	Cystic fibrosis	Human	Sputum	17	11	5	1	7	9	4	7
Scaffold	GCF_001065395.1_ASM106539v1_genomic.fna	Validate the scheme	127	139606	United States	Unknown	Unknown	Human	Unknown	252	6	28	4	3	3	4	7
Contig	GCF_001449225.1_WH-SGI-V-07068_genomic.fna	Validate the scheme	127	213186	United States	1992	Unknown	Human	Hospital	699	7	5	7	3	4	1	7
Scaffold	GCF_002135835.1_ASM213583v1_genomic.fna	Validate the scheme	127	190528	Italy	2013/2014	Bacteremia	Human	Blood	621	15	5	20	5	1	4	25
Contig	GCF_002411915.1_ASM241191v1_genomic.fna	Validate the scheme	127	127034	Ghana	2015	Surgical wound infection	Human	wound swab	773	5	4	5	5	5	7	8
Contig	GCF_002866685.1_ASM286668v1_genomic.fna	Validate the scheme	127	183059	France	2015	Pneumonia	Human	Bronchial aspirate	357	2	4	5	3	1	6	11
Contig	GCF_002866805.1_ASM286680v1_genomic.fna	Validate the scheme	127	163756	France	2015	Pneumonia	Human	Bronchial aspirate	308	13	4	5	5	12	7	15
Contig	GCF_003411005.1_ASM341100v1_genomic.fna	Validate the scheme	127	141348	United States	2002	Bacteremia	Human	Blood	235	38	11	3	13	1	2	4
Contig	GCF_003412285.1_ASM341228v1_genomic.fna	Validate the scheme	127	172387	United States	1999	Bacteremia	Human	Blood	253	4	4	16	12	1	6	3
Contig	GCF_900144985.1_156_genomic.fna	Validate the scheme	127	129998	Denmark	2006	Cystic fibrosis	Human	Sputum	253	4	4	16	12	1	6	3
Scaffold	GCF_000789805.1_AZPAE14848_genomic.fna	Validate the scheme	128	99597	France	2006	Unknown	Human	Respiratory tract infection	2625	114	73	32	3	4	4	1
Scaffold	GCF_000793135.1_AZPAE15048_genomic.fna	Validate the scheme	128	155421	Germany	2012	Unknown	Human	Urinary tract infection	234	1	5	11	3	4	10	3
Scaffold	GCF_000793455.1_AZPAE15069_genomic.fna	Validate the scheme	128	123919	Germany	2004	Unknown	Human	Itra-abdominal tract infection	155	28	5	36	3	3	13	7
Scaffold	GCF_001023755.1_ASM102375v1_genomic.fna	Validate the scheme	128	128231	Canada	2011	Cystic fibrosis	Human	Sputum	274	23	5	11	7	1	12	7
Scaffold	GCF_001023895.1_ASM102389v1_genomic.fna	Validate the scheme	128	121391	Canada	2011	Cystic fibrosis	Human	Sputum	274	23	5	11	7	1	12	7
Scaffold	GCF_001023975.1_ASM102397v1_genomic.fna	Validate the scheme	128	136129	Canada	2011	Cystic fibrosis	Human	Sputum	274	23	5	11	7	1	12	7
Scaffold	GCF_001035365.1_ASM103536v1_genomic.fna	Validate the scheme	128	156000	Canada	2011	Cystic fibrosis	Human	Sputum	274	23	5	11	7	1	12	7
Scaffold	GCF_001035685.1_ASM103568v1_genomic.fna	Validate the scheme	128	122794	Canada	2011	Cystic fibrosis	Human	Sputum	274	23	5	11	7	1	12	7
Scaffold	GCF_001036765.1_ASM103676v1_genomic.fna	Validate the scheme	128	140529	Canada	2011	Cystic fibrosis	Human	Sputum	274	23	5	11	7	1	12	7
Contig	GCF_001449465.1_WH-SGI-V-07165_genomic.fna	Validate the scheme	128	272023	France	1992	Unknown	Human	Hospital	1006	87	42	114	37	53	97	129
Contig	GCF_002193905.1_ASM219390v1_genomic.fna	Validate the scheme	128	171316	United States	2008	Unknown	Human	Infection control	179	36	27	28	3	4	13	7
Contig	GCF_002326585.1_ASM232658v1_genomic.fna	Validate the scheme	128	160726	United States	2016	Unknown	Hospital environment	Hospital sink drain	244	17	5	12	3	14	4	7
Contig	GCF_002332175.1_ASM233217v1_genomic.fna	Validate the scheme	128	194381	United States	2016	Unknown	Environmental	Sink tap	27	6	5	6	7	4	6	7
Contig	GCF_003332705.1_ASM333270v1_genomic.fna	Validate the scheme	128	120365	India	1997	Microbial Keratits	Human	Eye	1284	32	8	5	3	5	6	26
Scaffold	GCF_003611335.1_ASM361133v1_genomic.fna	Validate the scheme	128	131691	Africa	2015	Ascites	Human	Hospital	244	17	5	12	3	14	4	7
Contig	GCF_900145345.1_192_genomic.fna	Validate the scheme	128	107832	Denmark	2009	Cystic fibrosis	Human	Sputum	207	47	4	5	33	1	6	40
Contig	GCF_900147795.1_161_1_genomic.fna	Validate the scheme	128	121802	Denmark	2012	Cystic fibrosis	Human	Sputum	253	4	4	16	12	1	6	3
Scaffold	GCF_000793055.1_AZPAE15020_genomic.fna	Validate the scheme	129	157440	France	2010	Unknown	Human	Respiratory tract infection	3063	6	5	1	1	1	12	258
Scaffold	GCF_000793085.1_AZPAE15021_genomic.fna	Validate the scheme	129	204344	Argentina	2011	Itra-abdominal tract infection	Human	Unknown	244	17	5	12	3	14	4	7
Scaffold	GCF_000796725.1_AZPAE14715_genomic.fna	Validate the scheme	129	163232	Venezuela	2012	Unknown	Human	Itra-abdominal tract infection	179	36	27	28	3	4	13	7
Scaffold	GCF_001035385.1_ASM103538v1_genomic.fna	Validate the scheme	129	135779	Canada	2011	Cystic fibrosis	Human	Sputum	274	23	5	11	7	1	12	7
Contig	GCF_001451785.1_WH-SGI-V-07496_genomic.fna	Validate the scheme	129	226955	United States	2005	Unknown	Human	hospital	235	38	11	3	13	1	2	4
Contig	GCF_001452665.1_WH-SGI-V-07702_genomic.fna	Validate the scheme	129	266043	United States	2005	Unknown	Human	hospital	111	17	5	5	4	4	4	3
Scaffold	GCF_003611345.1_ASM361134v1_genomic.fna	Validate the scheme	129	154350	Western Africa	2015	Pneumonia	Human	Unknown	309	13	8	9	3	1	17	15
Contig	GCF_900144265.1_86_genomic.fna	Validate the scheme	129	126960	Denmark	2010	Cystic fibrosis	Human	Sputum	1822	142	14	25	6	1	1	8
Contig	GCF_900144295.1_87_genomic.fna	Validate the scheme	129	104528	Denmark	2009	Cystic fibrosis	Human	Sputum	1822	142	14	25	6	1	1	8
Contig	GCF_900144565.1_115_genomic.fna	Validate the scheme	129	105669	Denmark	2010	Cystic fibrosis	Human	Sputum	443	15	5	5	5	50	4	1
Contig	GCF_900145045.1_162_genomic.fna	Validate the scheme	129	154802	Denmark	2012	Cystic fibrosis	Human	Sputum	253	4	4	16	12	1	6	3
Contig	GCF_900145125.1_171_genomic.fna	Validate the scheme	129	106787	Denmark	2010	Cystic fibrosis	Human	Sputum	253	4	4	16	12	1	6	3
Contig	GCF_900145175.1_175_genomic.fna	Validate the scheme	129	98802	Denmark	2012	Cystic fibrosis	Human	Sputum	2661	11	5	11	5	3	4	3
Contig	GCF_900145385.1_196_genomic.fna	Validate the scheme	129	85367	Denmark	2008	Cystic fibrosis	Human	Sputum	676	28	5	11	77	3	4	92
Contig	GCF_900146205.1_290_genomic.fna	Validate the scheme	129	145676	Denmark	2011	Cystic fibrosis	Human	Sputum	395	6	5	1	1	1	12	1
Contig	GCF_900146335.1_303_genomic.fna	Validate the scheme	129	121098	Denmark	2010	Cystic fibrosis	Human	Sputum	17	11	5	1	7	9	4	7
Contig	GCF_900147195.1_391_genomic.fna	Validate the scheme	129	108858	Denmark	2006	Cystic fibrosis	Human	Sputum	17	11	5	1	7	9	4	7
Contig	GCF_000287875.1_AH16_genomic.fna	Validate the scheme	130	94805	China	2012	Unknown	Human	Sputum sample	155	28	5	36	3	3	13	7
Scaffold	GCF_001024125.1_ASM102412v1_genomic.fna	Validate the scheme	130	149294	Canada	2011	Cystic fibrosis	Human	Sputum	274	23	5	11	7	1	12	7
Contig	GCF_001451535.1_WH-SGI-V-07427_genomic.fna	Validate the scheme	130	296676	United States	2005	Unknown	Human	hospital	179	36	27	28	3	4	13	7
Contig	GCF_001452615.1_WH-SGI-V-07699_genomic.fna	Validate the scheme	130	224069	United States	2005	Unknown	Human	hospital	348	22	20	11	3	3	3	7
Contig	GCF_001453755.1_WH-SGI-V-07705_genomic.fna	Validate the scheme	130	432784	United States	2005	Unknown	Human	hospital	244	17	5	12	3	14	4	7
Scaffold	GCF_001454145.1_WH-SGI-V-07291_genomic.fna	Validate the scheme	130	395797	Democratic Republic of the Congo	2001	Unknown	Human	Blood	233	16	5	30	11	4	31	41
Contig	GCF_002331995.1_ASM233199v1_genomic.fna	Validate the scheme	130	204514	United States	2016	Unknown	Environmental	Drinking fountain	235	38	11	3	13	1	2	4
Contig	GCF_003411985.1_ASM341198v1_genomic.fna	Validate the scheme	130	152707	United States	1999	Bacteremia	Human	Blood	1734	11	10	6	11	4	4	7
Contig	GCF_900143785.1_34_genomic.fna	Validate the scheme	130	126494	Denmark	2010	Cystic fibrosis	Human	Sputum	845	11	5	1	7	4	4	7
Contig	GCF_900143805.1_10_genomic.fna	Validate the scheme	130	204631	Denmark	2011	Cystic fibrosis	Human	Sputum	845	11	5	1	7	4	4	7
Contig	GCF_900145055.1_163_genomic.fna	Validate the scheme	130	104248	Denmark	2012	Cystic fibrosis	Human	Sputum	253	4	4	16	12	1	6	3
Scaffold	GCF_000796045.1_AZPAE14394_genomic.fna	Validate the scheme	131	249589	Spain	2011	Unknown	Human	Itra-abdominal tract infection	175	28	22	5	3	3	14	19
Scaffold	GCF_000817865.1_ASM81786v1_genomic.fna	Validate the scheme	131	163659	Australia	2012	Blood stream infection	Human	Blood	260	14	5	10	7	4	13	7
Scaffold	GCF_001035025.1_ASM103502v1_genomic.fna	Validate the scheme	131	127650	Canada	2011	Cystic fibrosis	Human	Sputum	274	23	5	11	7	1	12	7
Scaffold	GCF_001036265.1_ASM103626v1_genomic.fna	Validate the scheme	131	131502	Canada	2011	Cystic fibrosis	Human	Sputum	274	23	5	11	7	1	12	7
Scaffold	GCF_001450275.1_WH-SGI-V-07379_genomic.fna	Validate the scheme	131	235438	France	1988	Unknown	Human	hospital	357	2	4	5	3	1	6	11
Scaffold	GCF_001452055.1_WH-SGI-V-076137_genomic.fna	Validate the scheme	131	227950	United States	2005	Unknown	Human	hospital	235	38	11	3	13	1	2	4
Contig	GCF_002157485.1_ASM215748v1_genomic.fna	Validate the scheme	131	150161	France	2007	Unknown	Environmental	Agricultural soil	1858	17	2	11	3	81	38	3
Contig	GCF_002326365.1_ASM232636v1_genomic.fna	Validate the scheme	131	163432	United States	2016	Unknown	Home environment	Kitchen sink sponge	244	17	5	12	3	14	4	7
Contig	GCF_003143795.1_ASM314379v1_genomic.fna	Validate the scheme	131	202317	France	2016	Pneumonia	Human	lung	111	17	5	5	4	4	4	3
Contig	GCF_900145795.1_244_genomic.fna	Validate the scheme	131	92435	Denmark	2011	Cystic Fibrosis	Human	Unknown	4060	6	20	1	3~	4	4	2
Scaffold	GCF_000611995.2_PA99_1.0_genomic.fna	Validate the scheme	132	92875	Unknown	Unknown	Unknown	Human	Urine	463	6	5	5	3	1	6	3
Scaffold	GCF_000791725.1_AZPAE14958_genomic.fna	Validate the scheme	132	178310	India	2009	Unknown	Human	Itra-abdominal tract infection	244	17	5	12	3	14	4	7
Scaffold	GCF_000792165.1_AZPAE14978_genomic.fna	Validate the scheme	132	178310	United States	2010	Unknown	Human	Urinary tract infection	244	17	5	12	3	14	4	7
Scaffold	GCF_000795685.1_AZPAE13879_genomic.fna	Validate the scheme	132	159310	Argentina	2010	Unknown	Human	Unknown	235	38	11	3	13	1	2	4
Scaffold	GCF_001035495.1_ASM103549v1_genomic.fna	Validate the scheme	132	126446	Canada	2011	Cystic fibrosis	Human	Sputum	274	23	5	11	7	1	12	7
Contig	GCF_001454235.1_WH-SGI-V-07297_genomic.fna	Validate the scheme	132	211466	Pakistan	1998	Unknown	Environmental	River	446	18	4	5	3	1	17	13
Contig	GCF_002330125.1_ASM233012v1_genomic.fna	Validate the scheme	132	143943	United States	2016	Unknown	Hospital environment	Hospital sink drain	348	22	20	11	3	3	3	7
Contig	GCF_003410715.1_ASM341071v1_genomic.fna	Validate the scheme	132	108916	United States	2001	Bacteremia	Human	Blood	274	23	5	11	7	1	12	7
Contig	GCF_900144995.1_157_genomic.fna	Validate the scheme	132	105944	Denmark	2010	Cystic fibrosis	Human	Sputum	253	4	4	16	12	1	6	3
Contig	GCF_900146105.1_280_genomic.fna	Validate the scheme	132	151872	Denmark	2010	Cystic fibrosis	Human	Sputum	395	6	5	1	1	1	12	1
Scaffold	GCF_000789745.1_AZPAE14846_genomic.fna	Validate the scheme	133	126703	France	2006	Unknown	Human	Respiratory tract infection	4052	17	5	5~	4	4	4	3
Scaffold	GCF_000790185.1_AZPAE14865_genomic.fna	Validate the scheme	133	122275	India	2007	Unknown	Human	Respiratory tract infection	357	2	4	5	3	1	6	11
Scaffold	GCF_000790245.1_AZPAE14868_genomic.fna	Validate the scheme	133	121958	Argentina	2007	Unknown	Human	Itra-abdominal tract infection	2572	28	5	4	77	3	15	10
Scaffold	GCF_000795345.1_AZPAE14826_genomic.fna	Validate the scheme	133	168088	United States	2005	Unknown	Human	Respiratory tract infection	308	13	4	5	5	12	7	15
Contig	GCF_003411275.1_ASM341127v1_genomic.fna	Validate the scheme	133	120486	United States	2001	Bacteremia	Human	Blood	4051	32	8	139~	6	1	6	26
Contig	GCF_900144535.1_112_genomic.fna	Validate the scheme	133	124795	Denmark	2008	Cystic fibrosis	Human	Sputum	443	15	5	5	5	50	4	1
Contig	GCF_900145205.1_177_genomic.fna	Validate the scheme	133	119953	Denmark	2010	Cystic fibrosis	Human	Sputum	2665	32	5	139	13	1	6	54
Contig	GCF_900145845.1_253_genomic.fna	Validate the scheme	133	125392	Denmark	2012	Cystic fibrosis	Human	Sputum	179	36	27	28	3	4	13	7
Contig	GCF_900147835.1_201_1_genomic.fna	Validate the scheme	133	151332	Denmark	2006	Cystic fibrosis	Human	Sputum	709	40	6	19	11	4	15	9
Scaffold	GCF_000789725.1_AZPAE14941_genomic.fna	Validate the scheme	134	139183	China	2009	Unknown	Human	Itra-abdominal tract infection	4088	213	34	43	60	53	109~	203
Scaffold	GCF_000790935.1_AZPAE14894_genomic.fna	Validate the scheme	134	161086	Germany	2008	Unknown	Human	Itra-abdominal tract infection	308	13	4	5	5	12	7	15
Scaffold	GCF_000791035.1_AZPAE14898_genomic.fna	Validate the scheme	134	117424	India	2008	Unknown	Human	Respiratory tract infection	253	4	4	16	12	1	6	3
Scaffold	GCF_000793395.1_AZPAE15066_genomic.fna	Validate the scheme	134	130696	Croatia	2003	Unknown	Human	Urinary tract infection	111	17	5	5	4	4	4	3
Scaffold	GCF_001024135.1_ASM102413v1_genomic.fna	Validate the scheme	134	131921	Canada	2011	Cystic fibrosis	Human	Sputum	274	23	5	11	7	1	12	7
Scaffold	GCF_001024645.1_ASM102464v1_genomic.fna	Validate the scheme	134	138463	Canada	2011	Cystic fibrosis	Human	Sputum	274	23	5	11	7	1	12	7
Scaffold	GCF_001036805.1_ASM103680v1_genomic.fna	Validate the scheme	134	126616	Canada	2011	Cystic fibrosis	Human	Sputum	274	23	5	11	7	1	12	7
Contig	GCF_001451625.1_WH-SGI-V-07487_genomic.fna	Validate the scheme	134	215220	United States	2005	Unknown	Human	Hospital	4018	153~	11	3	13	1	2	4
Contig	GCF_001452365.1_WH-SGI-V-07651_genomic.fna	Validate the scheme	134	266981	United States	2005	Unknown	Human	hospital	111	17	5	5	4	4	4	3
Contig	GCF_002188695.1_ASM218869v1_genomic.fna	Validate the scheme	134	150881	Portugal	2010	Unknown	Human	Urine	244	17	5	12	3	14	4	7
Contig	GCF_002193845.1_ASM219384v1_genomic.fna	Validate the scheme	134	219047	United States	2008	Unknown	Human	Blood	175	28	22	5	3	3	14	19
Contig	GCF_003412165.1_ASM341216v1_genomic.fna	Validate the scheme	134	134142	United States	2000	Bacteremia	Human	Blood	2555	13	4	9	3	1	6	9
Scaffold	GCF_000789835.1_AZPAE14851_genomic.fna	Validate the scheme	135	119776	France	2006	Unknown	Human	Itra-abdominal tract infection	395	6	5	1	1	1	12	1
Scaffold	GCF_000790705.1_AZPAE14886_genomic.fna	Validate the scheme	135	147734	Croatia	2007	Unknown	Human	Urinary tract infection	111	17	5	5	4	4	4	3
Scaffold	GCF_000794325.1_AZPAE14837_genomic.fna	Validate the scheme	135	192199	China	2006	Unknown	Human	Respiratory tract infection	111	17	5	5	4	4	4	3
Scaffold	GCF_001035155.1_ASM103515v1_genomic.fna	Validate the scheme	135	113507	Canada	2011	Cystic fibrosis	Human	Sputum	274	23	5	11	7	1	12	7
Scaffold	GCF_001036025.1_ASM103602v1_genomic.fna	Validate the scheme	135	209328	Canada	2011	Cystic fibrosis	Human	Sputum	274	23	5	11	7	1	12	7
Scaffold	GCF_001076225.1_ASM107622v1_genomic.fna	Validate the scheme	135	96564	United States	Unknown	Unknown	Human	Unknown	2653	16	5	1	63	4	7	2
Scaffold	GCF_001451425.1_WH-SGI-V-07421_genomic.fna	Validate the scheme	135	214686	United States	2005	Unknown	Human	hospital	298	18	4	13	3	1	17	13
Contig	GCF_001469695.1_ASM146969v1_genomic.fna	Validate the scheme	135	171911	United States	2014	Unknown	Human	Unknown	111	17	5	5	4	4	4	3
Scaffold	GCF_002135885.1_ASM213588v1_genomic.fna	Validate the scheme	135	205503	Italy	2013/2014	Respiratory tract infections	Human	Respiratory sample	179	36	27	28	3	4	13	7
Contig	GCF_003057595.1_ASM305759v1_genomic.fna	Validate the scheme	135	97517	France	2010	Chronic obstructive pulmonary disease	Human	Lungs (tracheal aspirate)	2028	73	197	114	123	53	106	180
Contig	GCF_003411875.1_ASM341187v1_genomic.fna	Validate the scheme	135	170860	United States	2001	Bacteremia	Human	Blood	111	17	5	5	4	4	4	3
Contig	GCF_900145005.1_158_genomic.fna	Validate the scheme	135	105596	Denmark	2009	Cystic fibrosis	Human	Sputum	253	4	4	16	12	1	6	3
Contig	GCF_900146255.1_295_genomic.fna	Validate the scheme	135	110593	Denmark	2006	Cystic fibrosis	Human	Sputum	17	11	5	1	7	9	4	7
Scaffold	GCF_000793295.1_AZPAE15061_genomic.fna	Validate the scheme	136	133639	France	2012	Unknown	Human	Urinary tract infection	633	125	5	6	3	4	13	23
Scaffold	GCF_000793865.1_AZPAE14930_genomic.fna	Validate the scheme	136	125162	Germany	2009	Unknown	Human	Urinary tract infection	3346	39	5	192	59	1	20	15
Scaffold	GCF_000795625.1_AZPAE13872_genomic.fna	Validate the scheme	136	179588	Mexico	2010	Unknown	Unknown	Unknown	167	40	5	11	5	4	38	37
Scaffold	GCF_001035305.1_ASM103530v1_genomic.fna	Validate the scheme	136	119597	Canada	2011	Cystic fibrosis	Human	Sputum	274	23	5	11	7	1	12	7
Scaffold	GCF_001035575.1_ASM103557v1_genomic.fna	Validate the scheme	136	138463	Canada	2011	Cystic fibrosis	Human	Sputum	274	23	5	11	7	1	12	7
Scaffold	GCF_001037345.1_ASM103734v1_genomic.fna	Validate the scheme	136	120303	Canada	2011	Cystic fibrosis	Human	Sputum	274	23	5	11	7	1	12	7
Scaffold	GCF_001062995.1_ASM106299v1_genomic.fna	Validate the scheme	136	118816	United States	Unknown	Unknown	Unknown	Unknown	298	18	4	13	3	1	17	13
Contig	GCF_001454305.1_WH-SGI-V-07309_genomic.fna	Validate the scheme	136	226839	Belgium	1997	Unknown	Human	Burn (Skin)	235	38	11	3	13	1	2	4
Contig	GCF_001909615.1_ASM190961v1_genomic.fna	Validate the scheme	136	114922	Unknown	Unknown	Unknown	Human	Unknown	253	4	4	16	12	1	6	3
Contig	GCF_002188565.1_ASM218856v1_genomic.fna	Validate the scheme	136	115276	Portugal	2012	High fever	Human	Urine	111	17	5	5	4	4	4	3
Contig	GCF_003332785.1_ASM333278v1_genomic.fna	Validate the scheme	136	169169	India	1997	Microbial Keratitis	Human	Eye	308	13	4	5	5	12	7	15
Contig	GCF_900143885.1_21_genomic.fna	Validate the scheme	136	103444	Denmark	2011	Cystic fibrosis	Human	Sputum	2238	6	10	1	3	27	4	7
Contig	GCF_900146125.1_282_genomic.fna	Validate the scheme	136	145728	Denmark	2010	Cystic fibrosis	Human	Sputum	395	6	5	1	1	1	12	1
Contig	GCF_001449605.1_WH-SGI-V-07174_genomic.fna	Validate the scheme	137	260208	France	1992	Unknown	Human	Hospital	111	17	5	5	4	4	4	3
Scaffold	GCF_001451745.1_WH-SGI-V-07494_genomic.fna	Validate the scheme	137	182741	United States	2005	Unknown	Human	HOSPITAL	446	18	4	5	3	1	17	13
Scaffold	GCF_001601595.1_ASM160159v1_genomic.fna	Validate the scheme	137	102664	United States	2006	Infection	Human	Chest tube	621	15	5	20	5	1	4	25
Scaffold	GCF_001921065.1_TRN6601_genomic.fna	Validate the scheme	137	148985	United States	2012	Unknown	Human	Urine	235	38	11	3	13	1	2	4
Contig	GCF_900143935.1_55_genomic.fna	Validate the scheme	137	124538	Denmark	2011	Cystic fibrosis	Human	Sputum	671	5	5	57	13	1	74	3
Contig	GCF_900144275.1_83_genomic.fna	Validate the scheme	137	129045	Denmark	2008	Cystic fibrosis	Human	Sputum	1822	142	14	25	6	1	1	8
Contig	GCF_900144285.1_84_genomic.fna	Validate the scheme	137	136514	Denmark	2008	Cystic fibrosis	Human	Sputum	1822	142	14	25	6	1	1	8
Contig	GCF_900146525.1_323_genomic.fna	Validate the scheme	137	204348	Denmark	2006	Cystic fibrosis	Human	Sputum	235	38	11	3	13	1	2	4
Contig	GCF_000698765.1_PUPa3_1.0_genomic.fna	Validate the scheme	138	208052	India	2004	Unknown	Unknown	Unknown	241	17	5	11	5	4	4	7
Scaffold	GCF_000791185.1_AZPAE14922_genomic.fna	Validate the scheme	138	159132	France	2009	Unknown	Human	Respiratory tract infection	233	16	5	30	11	4	31	41
Scaffold	GCF_000796955.1_AZPAE12155_genomic.fna	Validate the scheme	138	126271	United States	Unknown	Unknown	Human	Cystic fibrosis isolate	389	17	22	5	3	1	14	3
Scaffold	GCF_001023735.1_ASM102373v1_genomic.fna	Validate the scheme	138	135024	Canada	2011	Cystic fibrosis	Human	Sputum	274	23	5	11	7	1	12	7
Scaffold	GCF_001024545.1_ASM102454v1_genomic.fna	Validate the scheme	138	126173	Canada	2011	Cystic fibrosis	Human	Sputum	274	23	5	11	7	1	12	7
Scaffold	GCF_001295285.1_ASM129528v1_genomic.fna	Validate the scheme	138	171309	Australia	2012	Cystic fibrosis	Human	Unknown	649	11	84	11	3	4	4	7
Scaffold	GCF_001444765.1_ASM144476v1_genomic.fna	Validate the scheme	138	139459	Unknown	Unknown	Unknown	Unknown	Unknown	377	103	8	5	5	1	6	4
Scaffold	GCF_001452105.1_WH-SGI-V-07633_genomic.fna	Validate the scheme	138	206525	United States	2005	Unknown	Human	hospital	298	18	4	13	3	1	17	13
Scaffold	GCF_001454785.1_WH-SGI-V-07320_genomic.fna	Validate the scheme	138	219378	Belgium	2004	Unknown	Human	Clinical non Cystic fibrosis	111	17	5	5	4	4	4	3
Contig	GCF_001765635.1_ASM176563v1_genomic.fna	Validate the scheme	138	92719	Italy	2007	Cystic fibrosis	Human	Sputum	390	39	5	1	3	4	46	56
Contig	GCF_001766125.1_ASM176612v1_genomic.fna	Validate the scheme	138	92033	Italy	2007	Cystic fibrosis	Human	Sputum	390	39	5	1	3	4	46	56
Contig	GCF_900146395.1_309_genomic.fna	Validate the scheme	138	106795	Denmark	2011	Cystic fibrosis	Human	Sputum	560	5	5	57	13	1	40	3
Scaffold	GCF_001024055.1_ASM102405v1_genomic.fna	Validate the scheme	139	144483	Canada	2011	Cystic fibrosis	Human	Sputum	274	23	5	11	7	1	12	7
Scaffold	GCF_001035325.1_ASM103532v1_genomic.fna	Validate the scheme	139	129231	Canada	2011	Cystic fibrosis	Human	Sputum	274	23	5	11	7	1	12	7
Scaffold	GCF_001036035.1_ASM103603v1_genomic.fna	Validate the scheme	139	138463	Canada	2011	Cystic fibrosis	Human	Sputum	274	23	5	11	7	1	12	7
Contig	GCF_001374175.1_285_Tsb_7_contigs_500_genomic.fna	Validate the scheme	139	171689	Unknown	Unknown	Unknown	Industrial environment	Unknown	1105	23	5	12	30	1	4	7
Contig	GCF_001449835.1_WH-SGI-V-07225_genomic.fna	Validate the scheme	139	320552	United States	1995	Unknown	Human	Hospital	664	9	5	11	3	4	40	18
Scaffold	GCF_002136125.1_ASM213612v1_genomic.fna	Validate the scheme	139	151447	Italy	2013/2014	Bacteremia	Human	Blood	175	28	22	5	3	3	14	19
Contig	GCF_002326515.1_ASM232651v1_genomic.fna	Validate the scheme	139	107020	United States	2015	Unknown	Environmental	soil	984	6	28	4	3	3	4	2
Contig	GCF_003397565.1_ASM339756v1_genomic.fna	Validate the scheme	139	136170	Lebanon	2016	Unknown	Human	Unknown	235	38	11	3	13	1	2	4
Contig	GCF_900146355.1_306_genomic.fna	Validate the scheme	139	90556	Denmark	2012	Cystic fibrosis	Human	Sputum	17	11	5	1	7	9	4	7
Contig	GCF_000506805.1_P_aeruginosa_VRFPA07_genomic.fna	Validate the scheme	140	84034	India	2013	Unknown	Human	Rectal swab	313	47	8	7	6	8	11	40
Scaffold	GCF_000790355.1_AZPAE14872_genomic.fna	Validate the scheme	140	180184	Argentina	2007	Unknown	Human	Respiratory tract infection	244	17	5	12	3	14	4	7
Scaffold	GCF_000791885.1_AZPAE14967_genomic.fna	Validate the scheme	140	133153	Croatia	2009	Unknown	Human	Respiratory tract infection	2721	17	151	5	77	27	64	7
Scaffold	GCF_001024995.1_ASM102499v1_genomic.fna	Validate the scheme	140	121691	Canada	2011	Cystic fibrosis	Human	Sputum	274	23	5	11	7	1	12	7
Scaffold	GCF_001035845.1_ASM103584v1_genomic.fna	Validate the scheme	140	121391	Canada	2011	Cystic fibrosis	Human	Sputum	274	23	5	11	7	1	12	7
Scaffold	GCF_001036815.1_ASM103681v1_genomic.fna	Validate the scheme	140	171370	Canada	2011	Cystic fibrosis	Human	Sputum	274	23	5	11	7	1	12	7
Scaffold	GCF_001037395.1_ASM103739v1_genomic.fna	Validate the scheme	140	130796	Canada	2011	Cystic fibrosis	Human	Sputum	274	23	5	11	7	1	12	7
Scaffold	GCF_001065035.1_ASM106503v1_genomic.fna	Validate the scheme	140	118977	United States	Unknown	Unknown	Unknown	Unknown	298	18	4	13	3	1	17	13
Contig	GCF_001374115.1_282_Rw110_contigs_500_genomic.fna	Validate the scheme	140	165596	Unknown	Unknown	Unknown	Industrial environment	Unknown	111	17	5	5	4	4	4	3
Scaffold	GCF_002136065.1_ASM213606v1_genomic.fna	Validate the scheme	140	174280	Italy	2013/2014	Bacteremia	Human	Blood	175	28	22	5	3	3	14	19
Contig	GCF_900146145.1_284_genomic.fna	Validate the scheme	140	126695	Denmark	2010	Cystic fibrosis	Human	Sputum	395	6	5	1	1	1	12	1
Contig	GCF_900146315.1_301_genomic.fna	Validate the scheme	140	117127	Denmark	2010	Cystic fibrosis	Human	Sputum	17	11	5	1	7	9	4	7
Contig	GCF_000689435.1_Contig_genomic.fna	Validate the scheme	141	89556	Unknown	Unknown	Unknown	Unknown	Unknown	111	17	5	5	4	4	4	3
Scaffold	GCF_000791545.1_AZPAE14951_genomic.fna	Validate the scheme	141	131987	Argentina	2009	Unknown	Human	Urinary tract infection	621	15	5	20	5	1	4	25
Scaffold	GCF_000792065.1_AZPAE14973_genomic.fna	Validate the scheme	141	127866	Germany	2010	Unknown	Human	Respiratory tract infection	395	6	5	1	1	1	12	1
Scaffold	GCF_000792265.1_AZPAE15028_genomic.fna	Validate the scheme	141	149905	France	2011	Unknown	Human	Respiratory tract infection	463	6	5	5	3	1	6	3
Scaffold	GCF_001023705.1_ASM102370v1_genomic.fna	Validate the scheme	141	122443	Canada	2011	Cystic fibrosis	Human	Sputum	274	23	5	11	7	1	12	7
Scaffold	GCF_001035485.1_ASM103548v1_genomic.fna	Validate the scheme	141	138463	Canada	2011	Cystic fibrosis	Human	Sputum	274	23	5	11	7	1	12	7
Scaffold	GCF_001035565.1_ASM103556v1_genomic.fna	Validate the scheme	141	138463	Canada	2011	Cystic fibrosis	Human	Sputum	274	23	5	11	7	1	12	7
Contig	GCF_900143775.1_13_genomic.fna	Validate the scheme	141	156783	Denmark	2011	Cystic fibrosis	Human	Sputum	845	11	5	1	7	4	4	7
Contig	GCF_900145915.1_260_genomic.fna	Validate the scheme	141	103412	Denmark	2007	Cystic fibrosis	Human	Sputum	179	36	27	28	3	4	13	7
Contig	GCF_900146155.1_285_genomic.fna	Validate the scheme	141	125037	Denmark	2012	Cystic fibrosis	Human	Sputum	395	6	5	1	1	1	12	1
Scaffold	GCF_001295345.1_ASM129534v1_genomic.fna	Validate the scheme	142	255936	Australia	2012	Cystic fibrosis	Human	Unknown	2524	17	5	11	72	3	4	3
Contig	GCF_001451265.1_WH-SGI-V-07404_genomic.fna	Validate the scheme	142	202872	France	1992	Unknown	Human	hospital	348	22	20	11	3	3	3	7
Contig	GCF_001451965.1_WH-SGI-V-07619_genomic.fna	Validate the scheme	142	221052	United States	2005	Unknown	Human	hospital	532	5	4	5	5	5	20	4
Scaffold	GCF_001453155.1_WH-SGI-V-07423_genomic.fna	Validate the scheme	142	263610	United States	2005	Unknown	Human	hospital	155	28	5	36	3	3	13	7
Contig	GCF_001765835.1_ASM176583v1_genomic.fna	Validate the scheme	142	92175	Italy	2011	Cystic fibrosis	Human	Sputum	1864	39	5	1	154	4	46	56
Contig	GCF_001910115.1_ASM191011v1_genomic.fna	Validate the scheme	142	103650	Unknown	Unknown	Unknown	Human	Unknown	389	17	22	5	3	1	14	3
Scaffold	GCF_002242855.1_ASM224285v1_genomic.fna	Validate the scheme	142	202352	India	2013	Keratitis	Human	Cornea from keratitis patient	357	2	4	5	3	1	6	11
Contig	GCF_003411355.1_ASM341135v1_genomic.fna	Validate the scheme	142	160491	United States	2000	Bacteremia	Human	Blood	108	39	5	20	5	1	6	31
Contig	GCF_900143865.1_35_genomic.fna	Validate the scheme	142	117200	Denmark	2010	Cystic fibrosis	Human	Sputum	845	11	5	1	7	4	4	7
Contig	GCF_900145065.1_164_genomic.fna	Validate the scheme	142	97734	Denmark	2012	Cystic fibrosis	Human	Sputum	253	4	4	16	12	1	6	3
Scaffold	GCF_000792095.1_AZPAE14975_genomic.fna	Validate the scheme	143	188668	China	2010	Unknown	Human	Respiratory tract infection	879	16	136	1	3	4	4	7
Scaffold	GCF_000793825.1_AZPAE14921_genomic.fna	Validate the scheme	143	158463	France	2009	Unknown	Human	Respiratory tract infection	633	125	5	6	3	4	13	23
Scaffold	GCF_000795305.1_AZPAE14824_genomic.fna	Validate the scheme	143	131322	Germany	2005	Unknown	Human	Respiratory tract infection	395	6	5	1	1	1	12	1
Scaffold	GCF_001034665.1_ASM103466v1_genomic.fna	Validate the scheme	143	135586	Canada	2011	Cystic fibrosis	Human	Sputum	274	23	5	11	7	1	12	7
Contig	GCF_001450925.1_WH-SGI-V-07381_genomic.fna	Validate the scheme	143	245949	France	1989	Unknown	Human	hospital	532	5	4	5	5	5	20	4
Scaffold	GCF_001451505.1_WH-SGI-V-07426_genomic.fna	Validate the scheme	143	190647	United States	2005	Unknown	Human	hospital	1182	5	1	109	54	1	1	47
Scaffold	GCF_001452805.1_WH-SGI-V-07247_genomic.fna	Validate the scheme	143	232922	Germany	1997	Unknown	Human	Burn (Skin)	235	38	11	3	13	1	2	4
Contig	GCF_002002365.1_ASM200236v1_genomic.fna	Validate the scheme	143	163610	Malaysia	2014	Urinary tract infection	Human	Urine	1076	5	4	57	62	1	1	26
Contig	GCF_002332065.1_ASM233206v1_genomic.fna	Validate the scheme	143	147298	United States	2016	Unknown	Environmental	Drinking fountain drain	308	13	4	5	5	12	7	15
Contig	GCF_900143905.1_77_genomic.fna	Validate the scheme	143	129029	Denmark	2006	Cystic fibrosis	Human	Sputum	1822	142	14	25	6	1	1	8
Contig	GCF_900143915.1_12_genomic.fna	Validate the scheme	143	124360	Denmark	2012	Cystic fibrosis	Human	Sputum	845	11	5	1	7	4	4	7
Contig	GCF_900144665.1_124_genomic.fna	Validate the scheme	143	106008	Denmark	2011	Cystic fibrosis	Human	Sputum	2649	5	43	109	6	1	16	131
Contig	GCF_900145145.1_172_genomic.fna	Validate the scheme	143	105950	Denmark	2010	Cystic fibrosis	Human	Sputum	253	4	4	16	12	1	6	3
Scaffold	GCF_001024215.1_ASM102421v1_genomic.fna	Validate the scheme	144	139498	Canada	2011	Cystic fibrosis	Human	Sputum	274	23	5	11	7	1	12	7
Scaffold	GCF_001036505.1_ASM103650v1_genomic.fna	Validate the scheme	144	135840	Canada	2011	Cystic fibrosis	Human	Sputum	274	23	5	11	7	1	12	7
Scaffold	GCF_001449705.1_WH-SGI-V-07221_genomic.fna	Validate the scheme	144	260194	France	1992	Unknown	Human	Hospital	111	17	5	5	4	4	4	3
Contig	GCF_001451335.1_WH-SGI-V-07409_genomic.fna	Validate the scheme	144	266527	France	1993	Unknown	Human	hospital	244	17	5	12	3	14	4	7
Contig	GCF_001454465.1_WH-SGI-V-07323_genomic.fna	Validate the scheme	144	207948	Turkey	1997	Unknown	Human	Burn	111	17	5	5	4	4	4	3
Contig	GCF_002326745.1_ASM232674v1_genomic.fna	Validate the scheme	144	101188	United States	2016	Unknown	Environmental	Toilet	439	6	68	20	11	4	4	7
Contig	GCF_900145245.1_182_genomic.fna	Validate the scheme	144	98340	Denmark	2005	Cystic fibrosis	Human	Sputum	379	39	5	11	28	4	4	63
Scaffold	GCF_000794455.1_AZPAE14570_genomic.fna	Validate the scheme	145	149106	Germany	2010	Unknown	Human	Urinary tract infection	348	22	20	11	3	3	3	7
Scaffold	GCF_001023835.1_ASM102383v1_genomic.fna	Validate the scheme	145	138463	Canada	2011	Cystic fibrosis	Human	Sputum	274	23	5	11	7	1	12	7
Scaffold	GCF_001024725.1_ASM102472v1_genomic.fna	Validate the scheme	145	135594	Canada	2011	Cystic fibrosis	Human	Sputum	274	23	5	11	7	1	12	7
Scaffold	GCF_001024855.1_ASM102485v1_genomic.fna	Validate the scheme	145	135141	Canada	2011	Cystic fibrosis	Human	Sputum	274	23	5	11	7	1	12	7
Scaffold	GCF_001295295.1_ASM129529v1_genomic.fna	Validate the scheme	145	205938	Australia	2012	Cystic fibrosis	Human	Unknown	2524	17	5	11	72	3	4	3
Scaffold	GCF_001402955.1_ASM140295v1_genomic.fna	Validate the scheme	145	93630	Canada	1966	Unknown	Unknown	Unknown	2230	87	198	114	123	86	93	146
Scaffold	GCF_001450195.1_WH-SGI-V-07374_genomic.fna	Validate the scheme	145	250546	France	1987	Unknown	Human	Hospital	389	17	22	5	3	1	14	3
Scaffold	GCF_001623945.1_ASM162394v1_genomic.fna	Validate the scheme	145	123982	Australia	2006	Pseudomonas infection	Human	Swab retal	235	38	11	3	13	1	2	4
Contig	GCF_002025515.1_PaerP49_vs2.0_genomic.fna	Validate the scheme	145	85677	Spain	2011	Unknown	Environmental	Subsurface water sample	1146	5	11	57	33	1	6	3
Contig	GCF_900144125.1_54_genomic.fna	Validate the scheme	145	95614	Denmark	2011	Cystic fibrosis	Human	Sputum	671	5	5	57	13	1	74	3
Contig	GCF_900145865.1_255_genomic.fna	Validate the scheme	145	103400	Denmark	2012	Cystic fibrosis	Human	Sputum	179	36	27	28	3	4	13	7
Contig	GCF_900146295.1_299_genomic.fna	Validate the scheme	145	92554	Denmark	2009	Cystic fibrosis	Human	Sputum	17	11	5	1	7	9	4	7
Contig	GCF_900147985.1_437_1_genomic.fna	Validate the scheme	145	87306	Denmark	2007	Cystic fibrosis	Human	Sputum	809	36	3	6	13	3	6	26
Scaffold	GCF_000793255.1_AZPAE15060_genomic.fna	Validate the scheme	146	127280	France	2012	Unknown	Human	Urinary tract infection	348	22	20	11	3	3	3	7
Scaffold	GCF_000795585.1_AZPAE13866_genomic.fna	Validate the scheme	146	170886	China	2010	Unknown	Unknown	Unknown	655	11	6	19	11	4	15	9
Scaffold	GCF_001023615.1_ASM102361v1_genomic.fna	Validate the scheme	146	122421	Canada	2011	Cystic fibrosis	Human	Sputum	274	23	5	11	7	1	12	7
Scaffold	GCF_001024115.1_ASM102411v1_genomic.fna	Validate the scheme	146	110227	Canada	2011	Cystic fibrosis	Human	Sputum	274	23	5	11	7	1	12	7
Scaffold	GCF_001036145.1_ASM103614v1_genomic.fna	Validate the scheme	146	122428	Canada	2011	Cystic fibrosis	Human	Sputum	274	23	5	11	7	1	12	7
Scaffold	GCF_001036685.1_ASM103668v1_genomic.fna	Validate the scheme	146	126545	Canada	2011	Cystic fibrosis	Human	Sputum	274	23	5	11	7	1	12	7
Contig	GCF_001449725.1_WH-SGI-V-07181_genomic.fna	Validate the scheme	146	225121	France	1989	Unknown	Human	Skin	319	5	4	3	3	1	11	8
Scaffold	GCF_001451375.1_WH-SGI-V-07417_genomic.fna	Validate the scheme	146	379192	France	1995	Unknown	Human	hospital	244	17	5	12	3	14	4	7
Scaffold	GCF_002135635.1_ASM213563v1_genomic.fna	Validate the scheme	146	154622	Italy	2013/2014	Respiratory tract infections	Human	Respiratory sample	235	38	11	3	13	1	2	4
Contig	GCF_002283315.1_ASM228331v1_genomic.fna	Validate the scheme	146	119406	Brazil	2012	Unknown	Human	Clinical	235	38	11	3	13	1	2	4
Contig	GCF_900146065.1_276_genomic.fna	Validate the scheme	146	126444	Denmark	2009	Cystic fibrosis	Human	Sputum	395	6	5	1	1	1	12	1
Contig	GCF_900146275.1_297_genomic.fna	Validate the scheme	146	98866	Denmark	2007	Cystic fibrosis	Human	Sputum	17	11	5	1	7	9	4	7
Scaffold	GCF_000791485.1_AZPAE14948_genomic.fna	Validate the scheme	147	122103	Argentina	2009	Unknown	Human	Itra-abdominal tract infection	253	4	4	16	12	1	6	3
Scaffold	GCF_000794515.1_AZPAE14687_genomic.fna	Validate the scheme	147	133569	Mexico	2012	Unknown	Human	Respiratory tract infection	167	40	5	11	5	4	38	37
Scaffold	GCF_000795605.1_AZPAE14710_genomic.fna	Validate the scheme	147	107980	United States	2012	Unknown	Human	Respiratory tract infection (Lung)	235	38	11	3	13	1	2	4
Scaffold	GCF_001024615.1_ASM102461v1_genomic.fna	Validate the scheme	147	128231	Canada	2011	Cystic fibrosis	Human	Sputum	274	23	5	11	7	1	12	7
Scaffold	GCF_001024695.1_ASM102469v1_genomic.fna	Validate the scheme	147	101933	Canada	2011	Cystic fibrosis	Human	Sputum	274	23	5	11	7	1	12	7
Scaffold	GCF_001034755.1_ASM103475v1_genomic.fna	Validate the scheme	147	135321	Canada	2011	Cystic fibrosis	Human	Sputum	274	23	5	11	7	1	12	7
Contig	GCF_001451255.1_WH-SGI-V-07388_genomic.fna	Validate the scheme	147	203051	France	1991	Unknown	Human	hospital	348	22	20	11	3	3	3	7
Scaffold	GCF_002136115.1_ASM213611v1_genomic.fna	Validate the scheme	147	226044	Italy	2013/2014	Respiratory tract infections	Human	Respiratory sample	175	28	22	5	3	3	14	19
Contig	GCF_002326345.1_ASM232634v1_genomic.fna	Validate the scheme	147	141957	United States	2016	Unknown	Hospital environment	Hospital sink drain	111	17	5	5	4	4	4	3
Contig	GCF_900145285.1_187_genomic.fna	Validate the scheme	147	109132	Denmark	2011	Cystic fibrosis	Human	Sputum	2669	17	5	5	3	4	42	1
Scaffold	GCF_000794265.1_AZPAE14833_genomic.fna	Validate the scheme	148	226932	Argentina	2005	Unknown	Human	Urinary tract infection	244	17	5	12	3	14	4	7
Scaffold	GCF_001024275.1_ASM102427v1_genomic.fna	Validate the scheme	148	140510	Canada	2011	Cystic fibrosis	Human	Sputum	274	23	5	11	7	1	12	7
Contig	GCF_002025525.1_PaerP37_vs2.0_genomic.fna	Validate the scheme	148	108312	Spain	2010	Unknown	Environmental	Subsurface water sample	1146	5	11	57	33	1	6	3
Scaffold	GCF_002136365.1_ASM213636v1_genomic.fna	Validate the scheme	148	193149	Italy	2013/2014	Bacteremia	Human	Blood	308	13	4	5	5	12	7	15
Contig	GCF_002330255.1_ASM233025v1_genomic.fna	Validate the scheme	148	120033	United States	2016	Unknown	Environmental	Sink drain	207	47	4	5	33	1	6	40
Contig	GCF_900146015.1_271_genomic.fna	Validate the scheme	148	144816	Denmark	2012	Cystic fibrosis	Human	Sputum	27	6	5	6	7	4	6	7
Contig	GCF_900146095.1_279_genomic.fna	Validate the scheme	148	103260	Denmark	2010	Cystic fibrosis	Human	Sputum	395	6	5	1	1	1	12	1
Contig	GCF_900147755.1_14_1_genomic.fna	Validate the scheme	148	118811	Denmark	2011	Cystic fibrosis	Human	Sputum	845	11	5	1	7	4	4	7
Scaffold	GCF_000791525.1_AZPAE14950_genomic.fna	Validate the scheme	149	134082	Argentina	2009	Unknown	Human	Urinary tract infection	17	11	5	1	7	9	4	7
Scaffold	GCF_000794175.1_AZPAE14831_genomic.fna	Validate the scheme	149	130382	Argentina	2005	Unknown	Human	Respiratory tract infection	348	22	20	11	3	3	3	7
Scaffold	GCF_000794245.1_AZPAE14834_genomic.fna	Validate the scheme	149	164815	Argentina	2005	Unknown	Human	Urinary tract infection	244	17	5	12	3	14	4	7
Scaffold	GCF_000794505.1_AZPAE14688_genomic.fna	Validate the scheme	149	145054	Mexico	2012	Unknown	Human	Urinary tract infection	2731	15	223	5	5	50	4	14
Scaffold	GCF_000795535.1_AZPAE14716_genomic.fna	Validate the scheme	149	161781	Venezuela	2012	Unknown	Human	Itra-abdominal tract infection	308	13	4	5	5	12	7	15
Scaffold	GCF_000796165.1_AZPAE14706_genomic.fna	Validate the scheme	149	121894	Greece	2012	Unknown	Human	Itra-abdominal tract infection	235	38	11	3	13	1	2	4
Scaffold	GCF_001023625.1_ASM102362v1_genomic.fna	Validate the scheme	149	156328	Canada	2011	Cystic fibrosis	Human	Sputum	274	23	5	11	7	1	12	7
Scaffold	GCF_001024775.1_ASM102477v1_genomic.fna	Validate the scheme	149	116156	Canada	2011	Cystic fibrosis	Human	Sputum	274	23	5	11	7	1	12	7
Scaffold	GCF_001034875.1_ASM103487v1_genomic.fna	Validate the scheme	149	135584	Canada	2011	Cystic fibrosis	Human	Sputum	274	23	5	11	7	1	12	7
Scaffold	GCF_001061475.1_ASM106147v1_genomic.fna	Validate the scheme	149	148854	United States	Unknown	Unknown	Unknown	Unknown	4038	15	5	20	3	1	4	25
Contig	GCF_001451805.1_WH-SGI-V-07497_genomic.fna	Validate the scheme	149	194498	United States	2005	Unknown	Human	hospital	111	17	5	5	4	4	4	3
Scaffold	GCF_001454445.1_WH-SGI-V-07322_genomic.fna	Validate the scheme	149	215393	Colombia	2003	Unknown	Human	Blood	111	17	5	5	4	4	4	3
Scaffold	GCF_001454495.1_WH-SGI-V-07325_genomic.fna	Validate the scheme	149	189476	Colombia	1999	Unknown	Human	Urine	111	17	5	5	4	4	4	3
Contig	GCF_002189505.1_ASM218950v1_genomic.fna	Validate the scheme	149	162387	Malaysia	2012	urinary tract infection	Human	Mid-stream urine	882	17	5	11	3	4	6	37
Contig	GCF_003412355.1_ASM341235v1_genomic.fna	Validate the scheme	149	123340	United States	2002	Bacteremia	Human	Blood	254	6	5	58	11	3	4	37
Contig	GCF_900144635.1_121_genomic.fna	Validate the scheme	149	91782	Denmark	2007	Cystic fibrosis	Human	Sputum	443	15	5	5	5	50	4	1
Scaffold	GCF_000792025.1_AZPAE14972_genomic.fna	Validate the scheme	150	109537	Germany	2010	Unknown	Human	Itra-abdominal tract infection	1567	32	8	3	18	1	123	118
Scaffold	GCF_000794185.1_AZPAE14830_genomic.fna	Validate the scheme	150	151694	Argentina	2005	Unknown	Human	Itra-abdominal tract infection	235	38	11	3	13	1	2	4
Scaffold	GCF_000796705.1_AZPAE12144_genomic.fna	Validate the scheme	150	97688	United States	Unknown	Unknown	HUMAN	Cystic fibrosis isolate	5029	11	76	5	3	61	14	3~
Scaffold	GCF_001024495.1_ASM102449v1_genomic.fna	Validate the scheme	150	139493	Canada	2011	Cystic fibrosis	Human	Sputum	274	23	5	11	7	1	12	7
Scaffold	GCF_001036495.1_ASM103649v1_genomic.fna	Validate the scheme	150	126183	Canada	2011	Cystic fibrosis	Human	Sputum	274	23	5	11	7	1	12	7
Scaffold	GCF_001037385.1_ASM103738v1_genomic.fna	Validate the scheme	150	121472	Canada	2011	Cystic fibrosis	Human	Sputum	274	23	5	11	7	1	12	7
Contig	GCF_001452215.1_WH-SGI-V-07641_genomic.fna	Validate the scheme	150	238600	United States	2005	Unknown	Human	Hospital	253	4	4	16	12	1	6	3
Scaffold	GCF_001454565.1_WH-SGI-V-07330_genomic.fna	Validate the scheme	150	260076	Bulgaria	1997	Unknown	Human	wound	111	17	5	5	4	4	4	3
Scaffold	GCF_002136245.1_ASM213624v1_genomic.fna	Validate the scheme	150	185061	Italy	2013/2014	Respiratory tract infections	Human	Respiratory sample	235	38	11	3	13	1	2	4
Contig	GCF_900146225.1_291_genomic.fna	Validate the scheme	150	99845	Denmark	2011	Cystic fibrosis	Human	Sputum	395	6	5	1	1	1	12	1
Scaffold	GCF_000790505.1_AZPAE14878_genomic.fna	Validate the scheme	151	108941	United States	2007	Unknown	Human	Itra-abdominal tract infection	606	23	5	57	30	1	4	3
Contig	GCF_001452445.1_WH-SGI-V-07685_genomic.fna	Validate the scheme	151	210966	United States	2005	Unknown	Human	hospital	298	18	4	13	3	1	17	13
Contig	GCF_900143875.1_65_genomic.fna	Validate the scheme	151	86459	Denmark	2011	Cystic fibrosis	Human	Sputum	1068	23	5	11	7	1	12	137
Scaffold	GCF_001034905.1_ASM103490v1_genomic.fna	Validate the scheme	152	131596	Canada	2011	Cystic fibrosis	Human	Sputum	274	23	5	11	7	1	12	7
Scaffold	GCF_001035725.1_ASM103572v1_genomic.fna	Validate the scheme	152	109391	Canada	2011	Cystic fibrosis	Human	Sputum	274	23	5	11	7	1	12	7
Scaffold	GCF_001035945.1_ASM103594v1_genomic.fna	Validate the scheme	152	108203	Canada	2011	Cystic fibrosis	Human	Sputum	274	23	5	11	7	1	12	7
Contig	GCF_001374215.1_287_10Pc_5_contigs_500_genomic.fna	Validate the scheme	152	183227	Unknown	Unknown	Unknown	Industrial environment	Unknown	316	13	8	9	3	1	6	9
Scaffold	GCF_001444815.1_ASM144481v1_genomic.fna	Validate the scheme	152	120189	Unknown	Unknown	Unknown	Unknown	Unknown	3134	6	101	4	11	1	4	2
Contig	GCF_001910055.1_ASM191005v1_genomic.fna	Validate the scheme	152	97017	Unknown	Unknown	Unknown	Human	Unknown	235	38	11	3	13	1	2	4
Contig	GCF_001910285.1_ASM191028v1_genomic.fna	Validate the scheme	152	99755	Unknown	Unknown	Unknown	Human	Unknown	235	38	11	3	13	1	2	4
Scaffold	GCF_002136215.1_ASM213621v1_genomic.fna	Validate the scheme	152	136993	Italy	2013/2014	Respiratory tract infections	Human	Respiratory sample	175	28	22	5	3	3	14	19
Contig	GCF_003412125.1_ASM341212v1_genomic.fna	Validate the scheme	152	114579	United States	2000	Bacteremia	Human	Blood	298	18	4	13	3	1	17	13
[truncated: 915 more rows]
