# Supplementary material for: A Core Genome Multilocus Sequence Typing Scheme for Pseudomonas aeruginosa
Source: Front Microbiol. 2020 May 26;11:1049. doi: 10.3389/fmicb.2020.01049 (PMC7264379; doi:10.3389/fmicb.2020.01049)
Supplement: Supplementary file 3 [file Table_2.xlsx]

## Sheet: Supplementary Table 2
Supplementary Table 2. List of P. aeruginosa isolates uswed to evaluate the typing resolution of the proposed cgMLST-based analysis
Strain	RefSeq assembly accession	Bioproject	ST	Country	Year	Disease	Host	Source isolation
CF03_8a1	GCF_000823905.1_LES_CF_sputum_CF03_contigs_8_a1_genomic.fna	Bioproject PRJEB6642	146	United Kingdom	2009	Cystic fibrosis	Human	Sputum
CF03_9_a1	GCF_000823925.1_LES_CF_sputum_CF03_contigs_9_a1_genomic.fna	Bioproject PRJEB6642	146	United Kingdom	2009	Cystic fibrosis	Human	Sputum
CF03_10_a1	GCF_000823945.1_LES_CF_sputum_CF03_contigs_10_a1_genomic.fna	Bioproject PRJEB6642	146	United Kingdom	2009	Cystic fibrosis	Human	Sputum
CF03_11_a1	GCF_000823965.1_LES_CF_sputum_CF03_contigs_11_a1_genomic.fna	Bioproject PRJEB6642	146	United Kingdom	2009	Cystic fibrosis	Human	Sputum
CF03_13_a1	GCF_000823985.1_LES_CF_sputum_CF03_contigs_13_a1_genomic.fna	Bioproject PRJEB6642	146	United Kingdom	2009	Cystic fibrosis	Human	Sputum
CF03_14_a1	GCF_000824005.1_LES_CF_sputum_CF03_contigs_14_a1_genomic.fna	Bioproject PRJEB6642	146	United Kingdom	2009	Cystic fibrosis	Human	Sputum
CF03_16_a1	GCF_000824025.1_LES_CF_sputum_CF03_contigs_16_a1_genomic.fna	Bioproject PRJEB6642	146	United Kingdom	2009	Cystic fibrosis	Human	Sputum
CF03_17_a1	GCF_000824045.1_LES_CF_sputum_CF03_contigs_17_a1_genomic.fna	Bioproject PRJEB6642	146	United Kingdom	2009	Cystic fibrosis	Human	Sputum
CF03_18_a1	GCF_000824065.1_LES_CF_sputum_CF03_contigs_18_a1_genomic.fna	Bioproject PRJEB6642	146	United Kingdom	2009	Cystic fibrosis	Human	Sputum
CF03_20_a1	GCF_000824085.1_LES_CF_sputum_CF03_contigs_20_a1_genomic.fna	Bioproject PRJEB6642	146	United Kingdom	2009	Cystic fibrosis	Human	Sputum
CF03_21_a1	GCF_000824105.1_LES_CF_sputum_CF03_contigs_21_a1_genomic.fna	Bioproject PRJEB6642	146	United Kingdom	2009	Cystic fibrosis	Human	Sputum
CF03_23_a1	GCF_000824125.1_LES_CF_sputum_CF03_contigs_23_a1_genomic.fna	Bioproject PRJEB6642	146	United Kingdom	2009	Cystic fibrosis	Human	Sputum
CF03_24_a1	GCF_000824145.1_LES_CF_sputum_CF03_contigs_24_a1_genomic.fna	Bioproject PRJEB6642	146	United Kingdom	2009	Cystic fibrosis	Human	Sputum
CF03_25_a1	GCF_000824165.1_LES_CF_sputum_CF03_contigs_25_a1_genomic.fna	Bioproject PRJEB6642	146	United Kingdom	2009	Cystic fibrosis	Human	Sputum
CF03_26_a1	GCF_000824185.1_LES_CF_sputum_CF03_contigs_26_a1_genomic.fna	Bioproject PRJEB6642	146	United Kingdom	2009	Cystic fibrosis	Human	Sputum
CF03_28_a1	GCF_000824205.1_LES_CF_sputum_CF03_contigs_28_a1_genomic.fna	Bioproject PRJEB6642	146	United Kingdom	2009	Cystic fibrosis	Human	Sputum
CF03_29_a1	GCF_000824225.1_LES_CF_sputum_CF03_contigs_29_a1_genomic.fna	Bioproject PRJEB6642	146	United Kingdom	2009	Cystic fibrosis	Human	Sputum
CF03_31_a1	GCF_000824245.1_LES_CF_sputum_CF03_contigs_31_a1_genomic.fna	Bioproject PRJEB6642	146	United Kingdom	2009	Cystic fibrosis	Human	Sputum
CF03_32_a1	GCF_000824265.1_LES_CF_sputum_CF03_contigs_32_a1_genomic.fna	Bioproject PRJEB6642	146	United Kingdom	2009	Cystic fibrosis	Human	Sputum
CF03_33_a1	GCF_000824285.1_LES_CF_sputum_CF03_contigs_33_a1_genomic.fna	Bioproject PRJEB6642	146	United Kingdom	2009	Cystic fibrosis	Human	Sputum
CF03_35_a1	GCF_000824305.1_LES_CF_sputum_CF03_contigs_35_a1_genomic.fna	Bioproject PRJEB6642	146	United Kingdom	2009	Cystic fibrosis	Human	Sputum
CF03_36_a1	GCF_000824325.1_LES_CF_sputum_CF03_contigs_36_a1_genomic.fna	Bioproject PRJEB6642	146	United Kingdom	2009	Cystic fibrosis	Human	Sputum
CF03_38_a1	GCF_000824345.1_LES_CF_sputum_CF03_contigs_38_a1_genomic.fna	Bioproject PRJEB6642	146	United Kingdom	2009	Cystic fibrosis	Human	Sputum
CF03_39_a1	GCF_000824365.1_LES_CF_sputum_CF03_contigs_39_a1_genomic.fna	Bioproject PRJEB6642	146	United Kingdom	2009	Cystic fibrosis	Human	Sputum
CF03_40_a1	GCF_000824385.1_LES_CF_sputum_CF03_contigs_40_a1_genomic.fna	Bioproject PRJEB6642	146	United Kingdom	2009	Cystic fibrosis	Human	Sputum
CF03_1	GCF_000824405.1_LES_CF_sputum_CF03_contigs_1_a1_genomic.fna	Bioproject PRJEB6642	146	United Kingdom	2009	Cystic fibrosis	Human	Sputum
CF03_2_a1	GCF_000824425.1_LES_CF_sputum_CF03_contigs_2_a1_genomic.fna	Bioproject PRJEB6642	146	United Kingdom	2009	Cystic fibrosis	Human	Sputum
CF03_3_a1	GCF_000824445.1_LES_CF_sputum_CF03_contigs_3_a1_genomic.fna	Bioproject PRJEB6642	146	United Kingdom	2009	Cystic fibrosis	Human	Sputum
CF03_5_a1	GCF_000824465.1_LES_CF_sputum_CF03_contigs_5_a1_genomic.fna	Bioproject PRJEB6642	146	United Kingdom	2009	Cystic fibrosis	Human	Sputum
CF03_6_a1	GCF_000824485.1_LES_CF_sputum_CF03_contigs_6_a1_genomic.fna	Bioproject PRJEB6642	146	United Kingdom	2009	Cystic fibrosis	Human	Sputum
CF03_15_a1	GCF_000824505.1_LES_CF_sputum_CF03_contigs_15_a1_genomic.fna	Bioproject PRJEB6642	146	United Kingdom	2009	Cystic fibrosis	Human	Sputum
CF03_19_a1	GCF_000824525.1_LES_CF_sputum_CF03_contigs_19_a1_genomic.fna	Bioproject PRJEB6642	146	United Kingdom	2009	Cystic fibrosis	Human	Sputum
CF03_22_a1	GCF_000824545.1_LES_CF_sputum_CF03_contigs_22_a1_genomic.fna	Bioproject PRJEB6642	146	United Kingdom	2009	Cystic fibrosis	Human	Sputum
CF03_27_a1	GCF_000824565.1_LES_CF_sputum_CF03_contigs_27_a1_genomic.fna	Bioproject PRJEB6642	146	United Kingdom	2009	Cystic fibrosis	Human	Sputum
CF03_30_a1	GCF_000824585.1_LES_CF_sputum_CF03_contigs_30_a1_genomic.fna	Bioproject PRJEB6642	146	United Kingdom	2009	Cystic fibrosis	Human	Sputum
CF03_4_a1	GCF_000824605.1_LES_CF_sputum_CF03_contigs_4_a1_genomic.fna	Bioproject PRJEB6642	146	United Kingdom	2009	Cystic fibrosis	Human	Sputum
CF03_7_a1	GCF_000824625.1_LES_CF_sputum_CF03_contigs_7_a1_genomic.fna	Bioproject PRJEB6642	146	United Kingdom	2009	Cystic fibrosis	Human	Sputum
CF03_12_a1	GCF_000824645.1_LES_CF_sputum_CF03_contigs_12_a1_genomic.fna	Bioproject PRJEB6642	146	United Kingdom	2009	Cystic fibrosis	Human	Sputum
CF03_34_a1	GCF_000824665.1_LES_CF_sputum_CF03_contigs_34_a1_genomic.fna	Bioproject PRJEB6642	146	United Kingdom	2009	Cystic fibrosis	Human	Sputum
CF03_37_a1	GCF_000824685.1_LES_CF_sputum_CF03_contigs_37_a1_genomic.fna	Bioproject PRJEB6642	146	United Kingdom	2009	Cystic fibrosis	Human	Sputum
1l_CA_10	GCF_001007215.1_ASM100721v1_genomic.fna	Bioproject PRJNA282164	274	Canada	2010	Cystic fibrosis	Human	Sputum
1k_CA_10	GCF_001007275.1_ASM100727v1_genomic.fna	Bioproject PRJNA282164	274	Canada	2010	Cystic fibrosis	Human	Sputum
1n_CA_10	GCF_001007315.1_ASM100731v1_genomic.fna	Bioproject PRJNA282164	274	Canada	2010	Cystic fibrosis	Human	Sputum
1s_CA_10	GCF_001007425.1_ASM100742v1_genomic.fna	Bioproject PRJNA282164	274	Canada	2010	Cystic fibrosis	Human	Sputum
1o_CA_10	GCF_001007475.1_ASM100747v1_genomic.fna	Bioproject PRJNA282164	274	Canada	2010	Cystic fibrosis	Human	Sputum
2c_CA_11	GCF_001010535.1_ASM101053v1_genomic.fna	Bioproject PRJNA282164	274	Canada	2011	Cystic fibrosis	Human	Sputum
2i_CA_11	GCF_001023615.1_ASM102361v1_genomic.fna	Bioproject PRJNA282164	274	Canada	2011	Cystic fibrosis	Human	Sputum
2d_CA_11	GCF_001023625.1_ASM102362v1_genomic.fna	Bioproject PRJNA282164	274	Canada	2011	Cystic fibrosis	Human	Sputum
2g_CA_11	GCF_001023635.1_ASM102363v1_genomic.fna	Bioproject PRJNA282164	274	Canada	2011	Cystic fibrosis	Human	Sputum
2k_CA_11	GCF_001023675.1_ASM102367v1_genomic.fna	Bioproject PRJNA282164	274	Canada	2011	Cystic fibrosis	Human	Sputum
2l_CA_11	GCF_001023685.1_ASM102368v1_genomic.fna	Bioproject PRJNA282164	274	Canada	2011	Cystic fibrosis	Human	Sputum
2m_CA_11	GCF_001023705.1_ASM102370v1_genomic.fna	Bioproject PRJNA282164	274	Canada	2011	Cystic fibrosis	Human	Sputum
2s_CA_11	GCF_001023735.1_ASM102373v1_genomic.fna	Bioproject PRJNA282164	274	Canada	2011	Cystic fibrosis	Human	Sputum
3a_CA_11	GCF_001023755.1_ASM102375v1_genomic.fna	Bioproject PRJNA282164	274	Canada	2011	Cystic fibrosis	Human	Sputum
3c_CA_11	GCF_001023765.1_ASM102376v1_genomic.fna	Bioproject PRJNA282164	274	Canada	2011	Cystic fibrosis	Human	Sputum
3n_CA_11	GCF_001023815.1_ASM102381v1_genomic.fna	Bioproject PRJNA282164	274	Canada	2011	Cystic fibrosis	Human	Sputum
3p_CA_11	GCF_001023835.1_ASM102383v1_genomic.fna	Bioproject PRJNA282164	274	Canada	2011	Cystic fibrosis	Human	Sputum
4d_CA_11	GCF_001023845.1_ASM102384v1_genomic.fna	Bioproject PRJNA282164	274	Canada	2011	Cystic fibrosis	Human	Sputum
4g_CA_11	GCF_001023875.1_ASM102387v1_genomic.fna	Bioproject PRJNA282164	274	Canada	2011	Cystic fibrosis	Human	Sputum
4j_CA_11	GCF_001023895.1_ASM102389v1_genomic.fna	Bioproject PRJNA282164	274	Canada	2011	Cystic fibrosis	Human	Sputum
4p_CA_11	GCF_001023915.1_ASM102391v1_genomic.fna	Bioproject PRJNA282164	274	Canada	2011	Cystic fibrosis	Human	Sputum
2e_CA_11	GCF_001023925.1_ASM102392v1_genomic.fna	Bioproject PRJNA282164	274	Canada	2011	Cystic fibrosis	Human	Sputum
2p_CA_11	GCF_001023975.1_ASM102397v1_genomic.fna	Bioproject PRJNA282164	274	Canada	2011	Cystic fibrosis	Human	Sputum
2o_CA_11	GCF_001023985.1_ASM102398v1_genomic.fna	Bioproject PRJNA282164	274	Canada	2011	Cystic fibrosis	Human	Sputum
2r_CA_11	GCF_001023995.1_ASM102399v1_genomic.fna	Bioproject PRJNA282164	274	Canada	2011	Cystic fibrosis	Human	Sputum
2t_CA_11	GCF_001024035.1_ASM102403v1_genomic.fna	Bioproject PRJNA282164	274	Canada	2011	Cystic fibrosis	Human	Sputum
3d_CA_11	GCF_001024055.1_ASM102405v1_genomic.fna	Bioproject PRJNA282164	274	Canada	2011	Cystic fibrosis	Human	Sputum
3e_CA_11	GCF_001024065.1_ASM102406v1_genomic.fna	Bioproject PRJNA282164	274	Canada	2011	Cystic fibrosis	Human	Sputum
3f_CA_11	GCF_001024075.1_ASM102407v1_genomic.fna	Bioproject PRJNA282164	274	Canada	2011	Cystic fibrosis	Human	Sputum
3h_CA_11	GCF_001024115.1_ASM102411v1_genomic.fna	Bioproject PRJNA282164	274	Canada	2011	Cystic fibrosis	Human	Sputum
3i_CA_11	GCF_001024125.1_ASM102412v1_genomic.fna	Bioproject PRJNA282164	274	Canada	2011	Cystic fibrosis	Human	Sputum
3m_CA_11	GCF_001024135.1_ASM102413v1_genomic.fna	Bioproject PRJNA282164	274	Canada	2011	Cystic fibrosis	Human	Sputum
3r_CA_11	GCF_001024205.1_ASM102420v1_genomic.fna	Bioproject PRJNA282164	274	Canada	2011	Cystic fibrosis	Human	Sputum
4c_CA_11	GCF_001024215.1_ASM102421v1_genomic.fna	Bioproject PRJNA282164	274	Canada	2011	Cystic fibrosis	Human	Sputum
4k_CA_11	GCF_001024275.1_ASM102427v1_genomic.fna	Bioproject PRJNA282164	274	Canada	2011	Cystic fibrosis	Human	Sputum
4l_CA_11	GCF_001024285.1_ASM102428v1_genomic.fna	Bioproject PRJNA282164	274	Canada	2011	Cystic fibrosis	Human	Sputum
4m_CA_11	GCF_001024305.1_ASM102430v1_genomic.fna	Bioproject PRJNA282164	274	Canada	2011	Cystic fibrosis	Human	Sputum
4r_CA_11	GCF_001024355.1_ASM102435v1_genomic.fna	Bioproject PRJNA282164	274	Canada	2011	Cystic fibrosis	Human	Sputum
2f_CA_11	GCF_001024365.1_ASM102436v1_genomic.fna	Bioproject PRJNA282164	274	Canada	2011	Cystic fibrosis	Human	Sputum
2h_CA_11	GCF_001024375.1_ASM102437v1_genomic.fna	Bioproject PRJNA282164	274	Canada	2011	Cystic fibrosis	Human	Sputum
3b_CA_11	GCF_001024435.1_ASM102443v1_genomic.fna	Bioproject PRJNA282164	274	Canada	2011	Cystic fibrosis	Human	Sputum
2q_CA_11	GCF_001024445.1_ASM102444v1_genomic.fna	Bioproject PRJNA282164	274	Canada	2011	Cystic fibrosis	Human	Sputum
3g_CA_11	GCF_001024455.1_ASM102445v1_genomic.fna	Bioproject PRJNA282164	274	Canada	2011	Cystic fibrosis	Human	Sputum
3k_CA_11	GCF_001024495.1_ASM102449v1_genomic.fna	Bioproject PRJNA282164	274	Canada	2011	Cystic fibrosis	Human	Sputum
3l_CA_11	GCF_001024515.1_ASM102451v1_genomic.fna	Bioproject PRJNA282164	274	Canada	2011	Cystic fibrosis	Human	Sputum
4a_CA_11	GCF_001024535.1_ASM102453v1_genomic.fna	Bioproject PRJNA282164	274	Canada	2011	Cystic fibrosis	Human	Sputum
4b_CA_11	GCF_001024545.1_ASM102454v1_genomic.fna	Bioproject PRJNA282164	274	Canada	2011	Cystic fibrosis	Human	Sputum
4e_CA_11	GCF_001024565.1_ASM102456v1_genomic.fna	Bioproject PRJNA282164	274	Canada	2011	Cystic fibrosis	Human	Sputum
4i_CA_11	GCF_001024615.1_ASM102461v1_genomic.fna	Bioproject PRJNA282164	274	Canada	2011	Cystic fibrosis	Human	Sputum
4n_CA_11	GCF_001024635.1_ASM102463v1_genomic.fna	Bioproject PRJNA282164	274	Canada	2011	Cystic fibrosis	Human	Sputum
4o_CA_11	GCF_001024645.1_ASM102464v1_genomic.fna	Bioproject PRJNA282164	274	Canada	2011	Cystic fibrosis	Human	Sputum
4s_CA_11	GCF_001024655.1_ASM102465v1_genomic.fna	Bioproject PRJNA282164	274	Canada	2011	Cystic fibrosis	Human	Sputum
4t_CA_11	GCF_001024695.1_ASM102469v1_genomic.fna	Bioproject PRJNA282164	274	Canada	2011	Cystic fibrosis	Human	Sputum
5a_CA_11	GCF_001024715.1_ASM102471v1_genomic.fna	Bioproject PRJNA282164	274	Canada	2011	Cystic fibrosis	Human	Sputum
5b_CA_11	GCF_001024725.1_ASM102472v1_genomic.fna	Bioproject PRJNA282164	274	Canada	2011	Cystic fibrosis	Human	Sputum
5c_CA_11	GCF_001024755.1_ASM102475v1_genomic.fna	Bioproject PRJNA282164	274	Canada	2011	Cystic fibrosis	Human	Sputum
5d_CA_11	GCF_001024765.1_ASM102476v1_genomic.fna	Bioproject PRJNA282164	274	Canada	2011	Cystic fibrosis	Human	Sputum
5e_CA_11	GCF_001024775.1_ASM102477v1_genomic.fna	Bioproject PRJNA282164	274	Canada	2011	Cystic fibrosis	Human	Sputum
5f_CA_11	GCF_001024805.1_ASM102480v1_genomic.fna	Bioproject PRJNA282164	274	Canada	2011	Cystic fibrosis	Human	Sputum
5g_CA_11	GCF_001024835.1_ASM102483v1_genomic.fna	Bioproject PRJNA282164	274	Canada	2011	Cystic fibrosis	Human	Sputum
5h_CA_11	GCF_001024845.1_ASM102484v1_genomic.fna	Bioproject PRJNA282164	274	Canada	2011	Cystic fibrosis	Human	Sputum
5i_CA_11	GCF_001024855.1_ASM102485v1_genomic.fna	Bioproject PRJNA282164	274	Canada	2011	Cystic fibrosis	Human	Sputum
5k_CA_11	GCF_001024875.1_ASM102487v1_genomic.fna	Bioproject PRJNA282164	274	Canada	2011	Cystic fibrosis	Human	Sputum
5l_CA_11	GCF_001024915.1_ASM102491v1_genomic.fna	Bioproject PRJNA282164	274	Canada	2011	Cystic fibrosis	Human	Sputum
5m_CA_11	GCF_001024925.1_ASM102492v1_genomic.fna	Bioproject PRJNA282164	274	Canada	2011	Cystic fibrosis	Human	Sputum
5n_CA_11	GCF_001024945.1_ASM102494v1_genomic.fna	Bioproject PRJNA282164	274	Canada	2011	Cystic fibrosis	Human	Sputum
5o_CA_11	GCF_001024955.1_ASM102495v1_genomic.fna	Bioproject PRJNA282164	274	Canada	2011	Cystic fibrosis	Human	Sputum
5p_CA_11	GCF_001024995.1_ASM102499v1_genomic.fna	Bioproject PRJNA282164	274	Canada	2011	Cystic fibrosis	Human	Sputum
5s_CA_11	GCF_001034665.1_ASM103466v1_genomic.fna	Bioproject PRJNA282164	274	Canada	2011	Cystic fibrosis	Human	Sputum
7b_CA_11	GCF_001034745.1_ASM103474v1_genomic.fna	Bioproject PRJNA282164	274	Canada	2011	Cystic fibrosis	Human	Sputum
7d_CA_11	GCF_001034755.1_ASM103475v1_genomic.fna	Bioproject PRJNA282164	274	Canada	2011	Cystic fibrosis	Human	Sputum
7e_CA_11	GCF_001034765.1_ASM103476v1_genomic.fna	Bioproject PRJNA282164	274	Canada	2011	Cystic fibrosis	Human	Sputum
7f_CA_11	GCF_001034785.1_ASM103478v1_genomic.fna	Bioproject PRJNA282164	274	Canada	2011	Cystic fibrosis	Human	Sputum
7i_CA_11	GCF_001034825.1_ASM103482v1_genomic.fna	Bioproject PRJNA282164	274	Canada	2011	Cystic fibrosis	Human	Sputum
7m_CA_11	GCF_001034835.1_ASM103483v1_genomic.fna	Bioproject PRJNA282164	274	Canada	2011	Cystic fibrosis	Human	Sputum
7n_CA_11	GCF_001034855.1_ASM103485v1_genomic.fna	Bioproject PRJNA282164	274	Canada	2011	Cystic fibrosis	Human	Sputum
7p_CA_11	GCF_001034875.1_ASM103487v1_genomic.fna	Bioproject PRJNA282164	274	Canada	2011	Cystic fibrosis	Human	Sputum
7r_CA_11	GCF_001034905.1_ASM103490v1_genomic.fna	Bioproject PRJNA282164	274	Canada	2011	Cystic fibrosis	Human	Sputum
8c_CA_11	GCF_001034915.1_ASM103491v1_genomic.fna	Bioproject PRJNA282164	274	Canada	2011	Cystic fibrosis	Human	Sputum
8e_CA_11	GCF_001034955.1_ASM103495v1_genomic.fna	Bioproject PRJNA282164	274	Canada	2011	Cystic fibrosis	Human	Sputum
8g_CA_11	GCF_001035005.1_ASM103500v1_genomic.fna	Bioproject PRJNA282164	274	Canada	2011	Cystic fibrosis	Human	Sputum
8h_CA_11	GCF_001035025.1_ASM103502v1_genomic.fna	Bioproject PRJNA282164	274	Canada	2011	Cystic fibrosis	Human	Sputum
8i_CA_11	GCF_001035035.1_ASM103503v1_genomic.fna	Bioproject PRJNA282164	274	Canada	2011	Cystic fibrosis	Human	Sputum
8j_CA_11	GCF_001035065.1_ASM103506v1_genomic.fna	Bioproject PRJNA282164	274	Canada	2011	Cystic fibrosis	Human	Sputum
8k_CA_11	GCF_001035075.1_ASM103507v1_genomic.fna	Bioproject PRJNA282164	274	Canada	2011	Cystic fibrosis	Human	Sputum
8l_CA_11	GCF_001035105.1_ASM103510v1_genomic.fna	Bioproject PRJNA282164	274	Canada	2011	Cystic fibrosis	Human	Sputum
8m_CA_11	GCF_001035115.1_ASM103511v1_genomic.fna	Bioproject PRJNA282164	274	Canada	2011	Cystic fibrosis	Human	Sputum
8n_CA_11	GCF_001035145.1_ASM103514v1_genomic.fna	Bioproject PRJNA282164	274	Canada	2011	Cystic fibrosis	Human	Sputum
8o_CA_11	GCF_001035155.1_ASM103515v1_genomic.fna	Bioproject PRJNA282164	274	Canada	2011	Cystic fibrosis	Human	Sputum
8r_CA_11	GCF_001035225.1_ASM103522v1_genomic.fna	Bioproject PRJNA282164	274	Canada	2011	Cystic fibrosis	Human	Sputum
8t_CA_11	GCF_001035245.1_ASM103524v1_genomic.fna	Bioproject PRJNA282164	274	Canada	2011	Cystic fibrosis	Human	Sputum
9b_CA_11	GCF_001035305.1_ASM103530v1_genomic.fna	Bioproject PRJNA282164	274	Canada	2011	Cystic fibrosis	Human	Sputum
9c_CA_11	GCF_001035325.1_ASM103532v1_genomic.fna	Bioproject PRJNA282164	274	Canada	2011	Cystic fibrosis	Human	Sputum
9e_CA_11	GCF_001035365.1_ASM103536v1_genomic.fna	Bioproject PRJNA282164	274	Canada	2011	Cystic fibrosis	Human	Sputum
9f_CA_11	GCF_001035385.1_ASM103538v1_genomic.fna	Bioproject PRJNA282164	274	Canada	2011	Cystic fibrosis	Human	Sputum
9g_CA_11	GCF_001035395.1_ASM103539v1_genomic.fna	Bioproject PRJNA282164	274	Canada	2011	Cystic fibrosis	Human	Sputum
9h_CA_11	GCF_001035415.1_ASM103541v1_genomic.fna	Bioproject PRJNA282164	274	Canada	2011	Cystic fibrosis	Human	Sputum
9i_CA_11	GCF_001035445.1_ASM103544v1_genomic.fna	Bioproject PRJNA282164	274	Canada	2011	Cystic fibrosis	Human	Sputum
9j_CA_11	GCF_001035465.1_ASM103546v1_genomic.fna	Bioproject PRJNA282164	274	Canada	2011	Cystic fibrosis	Human	Sputum
9k_CA_11	GCF_001035485.1_ASM103548v1_genomic.fna	Bioproject PRJNA282164	274	Canada	2011	Cystic fibrosis	Human	Sputum
9l_CA_11	GCF_001035495.1_ASM103549v1_genomic.fna	Bioproject PRJNA282164	274	Canada	2011	Cystic fibrosis	Human	Sputum
9m_CA_11	GCF_001035525.1_ASM103552v1_genomic.fna	Bioproject PRJNA282164	274	Canada	2011	Cystic fibrosis	Human	Sputum
9n_CA_11	GCF_001035535.1_ASM103553v1_genomic.fna	Bioproject PRJNA282164	274	Canada	2011	Cystic fibrosis	Human	Sputum
9o_CA_11	GCF_001035565.1_ASM103556v1_genomic.fna	Bioproject PRJNA282164	274	Canada	2011	Cystic fibrosis	Human	Sputum
9p_CA_11	GCF_001035575.1_ASM103557v1_genomic.fna	Bioproject PRJNA282164	274	Canada	2011	Cystic fibrosis	Human	Sputum
9s_CA_11	GCF_001035635.1_ASM103563v1_genomic.fna	Bioproject PRJNA282164	274	Canada	2011	Cystic fibrosis	Human	Sputum
9t_CA_11	GCF_001035645.1_ASM103564v1_genomic.fna	Bioproject PRJNA282164	274	Canada	2011	Cystic fibrosis	Human	Sputum
10a_CA_11	GCF_001035685.1_ASM103568v1_genomic.fna	Bioproject PRJNA282164	274	Canada	2011	Cystic fibrosis	Human	Sputum
10b_CA_11	GCF_001035705.1_ASM103570v1_genomic.fna	Bioproject PRJNA282164	274	Canada	2011	Cystic fibrosis	Human	Sputum
10c_CA_11	GCF_001035715.1_ASM103571v1_genomic.fna	Bioproject PRJNA282164	274	Canada	2011	Cystic fibrosis	Human	Sputum
10d_CA_11	GCF_001035725.1_ASM103572v1_genomic.fna	Bioproject PRJNA282164	274	Canada	2011	Cystic fibrosis	Human	Sputum
10e_CA_11	GCF_001035765.1_ASM103576v1_genomic.fna	Bioproject PRJNA282164	274	Canada	2011	Cystic fibrosis	Human	Sputum
10f_CA_11	GCF_001035785.1_ASM103578v1_genomic.fna	Bioproject PRJNA282164	274	Canada	2011	Cystic fibrosis	Human	Sputum
10g_CA_11	GCF_001035795.1_ASM103579v1_genomic.fna	Bioproject PRJNA282164	274	Canada	2011	Cystic fibrosis	Human	Sputum
10h_CA_11	GCF_001035805.1_ASM103580v1_genomic.fna	Bioproject PRJNA282164	274	Canada	2011	Cystic fibrosis	Human	Sputum
10i_CA_11	GCF_001035845.1_ASM103584v1_genomic.fna	Bioproject PRJNA282164	274	Canada	2011	Cystic fibrosis	Human	Sputum
10j_CA_11	GCF_001035865.1_ASM103586v1_genomic.fna	Bioproject PRJNA282164	274	Canada	2011	Cystic fibrosis	Human	Sputum
10k_CA_11	GCF_001035875.1_ASM103587v1_genomic.fna	Bioproject PRJNA282164	274	Canada	2011	Cystic fibrosis	Human	Sputum
10l_CA_11	GCF_001035885.1_ASM103588v1_genomic.fna	Bioproject PRJNA282164	274	Canada	2011	Cystic fibrosis	Human	Sputum
10m_CA_11	GCF_001035925.1_ASM103592v1_genomic.fna	Bioproject PRJNA282164	274	Canada	2011	Cystic fibrosis	Human	Sputum
10n_CA_11	GCF_001035945.1_ASM103594v1_genomic.fna	Bioproject PRJNA282164	274	Canada	2011	Cystic fibrosis	Human	Sputum
10o_CA_11	GCF_001035955.1_ASM103595v1_genomic.fna	Bioproject PRJNA282164	274	Canada	2011	Cystic fibrosis	Human	Sputum
10p_CA_11	GCF_001035975.1_ASM103597v1_genomic.fna	Bioproject PRJNA282164	274	Canada	2011	Cystic fibrosis	Human	Sputum
10q_CA_11	GCF_001036005.1_ASM103600v1_genomic.fna	Bioproject PRJNA282164	274	Canada	2011	Cystic fibrosis	Human	Sputum
10r_CA_11	GCF_001036025.1_ASM103602v1_genomic.fna	Bioproject PRJNA282164	274	Canada	2011	Cystic fibrosis	Human	Sputum
10s_CA_11	GCF_001036035.1_ASM103603v1_genomic.fna	Bioproject PRJNA282164	274	Canada	2011	Cystic fibrosis	Human	Sputum
11d_CA_11	GCF_001036145.1_ASM103614v1_genomic.fna	Bioproject PRJNA282164	274	Canada	2011	Cystic fibrosis	Human	Sputum
11e_CA_11	GCF_001036155.1_ASM103615v1_genomic.fna	Bioproject PRJNA282164	274	Canada	2011	Cystic fibrosis	Human	Sputum
11f_CA_11	GCF_001036185.1_ASM103618v1_genomic.fna	Bioproject PRJNA282164	274	Canada	2011	Cystic fibrosis	Human	Sputum
11g_CA_11	GCF_001036195.1_ASM103619v1_genomic.fna	Bioproject PRJNA282164	274	Canada	2011	Cystic fibrosis	Human	Sputum
11h_CA_11	GCF_001036225.1_ASM103622v1_genomic.fna	Bioproject PRJNA282164	274	Canada	2011	Cystic fibrosis	Human	Sputum
11j_CA_11	GCF_001036255.1_ASM103625v1_genomic.fna	Bioproject PRJNA282164	274	Canada	2011	Cystic fibrosis	Human	Sputum
11k_CA_11	GCF_001036265.1_ASM103626v1_genomic.fna	Bioproject PRJNA282164	274	Canada	2011	Cystic fibrosis	Human	Sputum
11l_CA_11	GCF_001036335.1_ASM103633v1_genomic.fna	Bioproject PRJNA282164	274	Canada	2011	Cystic fibrosis	Human	Sputum
11n_CA_11	GCF_001036385.1_ASM103638v1_genomic.fna	Bioproject PRJNA282164	274	Canada	2011	Cystic fibrosis	Human	Sputum
11p_CA_11	GCF_001036415.1_ASM103641v1_genomic.fna	Bioproject PRJNA282164	274	Canada	2011	Cystic fibrosis	Human	Sputum
11q_CA_11	GCF_001036425.1_ASM103642v1_genomic.fna	Bioproject PRJNA282164	274	Canada	2011	Cystic fibrosis	Human	Sputum
11s_CA_11	GCF_001036465.1_ASM103646v1_genomic.fna	Bioproject PRJNA282164	274	Canada	2011	Cystic fibrosis	Human	Sputum
11t_CA_11	GCF_001036485.1_ASM103648v1_genomic.fna	Bioproject PRJNA282164	274	Canada	2011	Cystic fibrosis	Human	Sputum
12d_CA_11	GCF_001036495.1_ASM103649v1_genomic.fna	Bioproject PRJNA282164	274	Canada	2011	Cystic fibrosis	Human	Sputum
12c_CA_11	GCF_001036505.1_ASM103650v1_genomic.fna	Bioproject PRJNA282164	274	Canada	2011	Cystic fibrosis	Human	Sputum
12e_CA_11	GCF_001036545.1_ASM103654v1_genomic.fna	Bioproject PRJNA282164	274	Canada	2011	Cystic fibrosis	Human	Sputum
12f_CA_11	GCF_001036565.1_ASM103656v1_genomic.fna	Bioproject PRJNA282164	274	Canada	2011	Cystic fibrosis	Human	Sputum
12g_CA_11	GCF_001036575.1_ASM103657v1_genomic.fna	Bioproject PRJNA282164	274	Canada	2011	Cystic fibrosis	Human	Sputum
12h_CA_11	GCF_001036585.1_ASM103658v1_genomic.fna	Bioproject PRJNA282164	274	Canada	2011	Cystic fibrosis	Human	Sputum
12i_CA_11	GCF_001036605.1_ASM103660v1_genomic.fna	Bioproject PRJNA282164	274	Canada	2011	Cystic fibrosis	Human	Sputum
12j_CA_11	GCF_001036645.1_ASM103664v1_genomic.fna	Bioproject PRJNA282164	274	Canada	2011	Cystic fibrosis	Human	Sputum
12k_CA_11	GCF_001036655.1_ASM103665v1_genomic.fna	Bioproject PRJNA282164	274	Canada	2011	Cystic fibrosis	Human	Sputum
12l_CA_11	GCF_001036675.1_ASM103667v1_genomic.fna	Bioproject PRJNA282164	274	Canada	2011	Cystic fibrosis	Human	Sputum
12m_CA_11	GCF_001036685.1_ASM103668v1_genomic.fna	Bioproject PRJNA282164	274	Canada	2011	Cystic fibrosis	Human	Sputum
12o_CA_11	GCF_001036735.1_ASM103673v1_genomic.fna	Bioproject PRJNA282164	274	Canada	2011	Cystic fibrosis	Human	Sputum
12p_CA_11	GCF_001036765.1_ASM103676v1_genomic.fna	Bioproject PRJNA282164	274	Canada	2011	Cystic fibrosis	Human	Sputum
12q_CA_11	GCF_001036775.1_ASM103677v1_genomic.fna	Bioproject PRJNA282164	274	Canada	2011	Cystic fibrosis	Human	Sputum
12r_CA_11	GCF_001036805.1_ASM103680v1_genomic.fna	Bioproject PRJNA282164	274	Canada	2011	Cystic fibrosis	Human	Sputum
5q_CA_11	GCF_001036815.1_ASM103681v1_genomic.fna	Bioproject PRJNA282164	274	Canada	2011	Cystic fibrosis	Human	Sputum
5t_CA_11	GCF_001036835.1_ASM103683v1_genomic.fna	Bioproject PRJNA282164	274	Canada	2011	Cystic fibrosis	Human	Sputum
7c_CA_11	GCF_001037185.1_ASM103718v1_genomic.fna	Bioproject PRJNA282164	274	Canada	2011	Cystic fibrosis	Human	Sputum
7g_CA_11	GCF_001037195.1_ASM103719v1_genomic.fna	Bioproject PRJNA282164	274	Canada	2011	Cystic fibrosis	Human	Sputum
7h_CA_11	GCF_001037225.1_ASM103722v1_genomic.fna	Bioproject PRJNA282164	274	Canada	2011	Cystic fibrosis	Human	Sputum
7j_CA_11	GCF_001037235.1_ASM103723v1_genomic.fna	Bioproject PRJNA282164	274	Canada	2011	Cystic fibrosis	Human	Sputum
7k_CA_11	GCF_001037305.1_ASM103730v1_genomic.fna	Bioproject PRJNA282164	274	Canada	2011	Cystic fibrosis	Human	Sputum
7l_CA_11	GCF_001037315.1_ASM103731v1_genomic.fna	Bioproject PRJNA282164	274	Canada	2011	Cystic fibrosis	Human	Sputum
7o_CA_11	GCF_001037345.1_ASM103734v1_genomic.fna	Bioproject PRJNA282164	274	Canada	2011	Cystic fibrosis	Human	Sputum
7q_CA_11	GCF_001037355.1_ASM103735v1_genomic.fna	Bioproject PRJNA282164	274	Canada	2011	Cystic fibrosis	Human	Sputum
7s_CA_11	GCF_001037385.1_ASM103738v1_genomic.fna	Bioproject PRJNA282164	274	Canada	2011	Cystic fibrosis	Human	Sputum
7t_CA_11	GCF_001037395.1_ASM103739v1_genomic.fna	Bioproject PRJNA282164	274	Canada	2011	Cystic fibrosis	Human	Sputum
5j_CA_11	GCF_001039325.1_ASM103932v1_genomic.fna	Bioproject PRJNA282164	274	Canada	2011	Cystic fibrosis	Human	Sputum
TAL	GCF_901034995.1_TAL_genomic.fna	Bioproject PRJEB32170	235	France	2018	Infection	Human	Ventilator-associated pneumonia (VAP)
ILI	GCF_901035065.1_ILI_genomic.fna	Bioproject PRJEB32170	235	France	2018	Infection	Human	Osteitis
ROS	GCF_901035035.1_ROS_genomic.fna	Bioproject PRJEB32170	235	France	2018	Infection	Human	Mediastinitis
VEI	GCF_901035155.1_VEI_genomic.fna	Bioproject PRJEB32170	235	France	2018	Infection	Human	Ventilator-associated pneumonia (VAP)
