# Supplementary material for: A Core Genome Multilocus Sequence Typing Scheme for Pseudomonas aeruginosa
Source: Front Microbiol. 2020 May 26;11:1049. doi: 10.3389/fmicb.2020.01049 (PMC7264379; doi:10.3389/fmicb.2020.01049)
Supplement: Supplementary file 4 [file Table_3.xlsx]

## Sheet: Supplementary Table 3
Supplementary Table 3. List of core genome genes used for the P. aeruginosa cgMLST scheme.
Target	Genome	Contig	Start	Stop	protID	Name	url
GCF-001516305-protein12249.fasta	GCF_001516305	NZ_CP008859.2	6154535	6155108	12249	Uncharacterized conserved protein	http://purl.uniprot.org/uniprot/A0A157WGN3
GCF-002968515-protein737.fasta	GCF_002968515	NZ_CP027165.1	800787	801501	737	type II secretion system protein GspJ	http://purl.uniprot.org/uniparc/UPI0000DAF4A8
GCF-002968695-protein9165.fasta	GCF_002968695	NZ_CP027174.1	2764144	2764870	9165	Putative dienelactone hydrolase family protein	http://purl.uniprot.org/uniprot/A0A448BN58
GCF-002997005-protein174.fasta	GCF_002997005	NZ_CP027538.1	193734	195063	174	replication-associated recombination protein A	http://purl.uniprot.org/uniparc/UPI00053EF0CF
GCF-002968695-protein12014.fasta	GCF_002968695	NZ_CP027174.1	5896363	5897062	12014	Transcriptional regulator	http://purl.uniprot.org/uniprot/A0A4Z0FQ53
GCF-003028335-protein636.fasta	GCF_003028335	NZ_CP028162.1	689304	691227	636	AAA_PrkA domain-containing protein	http://purl.uniprot.org/uniprot/A0A0H2ZKX3
GCF-000473745-protein6489.fasta	GCF_000473745	NZ_CP008739.1	764818	765919	6489	Putative glycosyl transferase	http://purl.uniprot.org/uniprot/A0A0H2ZI12
GCF-000524595-protein3097.fasta	GCF_000524595	NZ_CP007147.1	3390965	3391517	3097	Exonuclease domain-containing protein	http://purl.uniprot.org/uniprot/Q9I3E2
GCF-003052005-protein12404.fasta	GCF_003052005	NZ_CP028584.2	6538944	6539436	12404	Disulfide bond formation protein B 1	http://purl.uniprot.org/uniprot/P21482
GCF-003028335-protein3799.fasta	GCF_003028335	NZ_CP028162.1	4141119	4142406	3799	Citrate synthase	http://purl.uniprot.org/uniprot/P14165
GCF-001792835-protein6544.fasta	GCF_001792835	NZ_CP015001.1	127211	128537	6544	TIGR02270 family protein	http://purl.uniprot.org/uniparc/UPI000188FA03
GCF-000473745-protein5960.fasta	GCF_000473745	NZ_CP008739.1	173824	174949	5960	Purine-binding protein BAB2_0673	http://purl.uniprot.org/uniprot/A0A157WFS3
GCF-002411865-protein3111.fasta	GCF_002411865	NZ_CP031449.1	3405856	3407188	3111	Uncharacterized conserved protein (Some members contain a von Willebrand factor type A (VWA) domain)	http://purl.uniprot.org/uniprot/A0A335Z067
GCF-002968695-protein7140.fasta	GCF_002968695	NZ_CP027174.1	514053	514944	7140	Segregation and condensation protein A	http://purl.uniprot.org/uniprot/A0A157VZN6
GCF-002968695-protein6799.fasta	GCF_002968695	NZ_CP027174.1	155735	158723	6799	autotransporter domain-containing protein	http://purl.uniprot.org/uniparc/UPI00066467AB
GCF-001518975-protein879.fasta	GCF_001518975	NZ_CP013989.1	956521	957118	879	Putative fimbrial subunit	http://purl.uniprot.org/uniprot/A0A485EY25
GCF-002968695-protein7417.fasta	GCF_002968695	NZ_CP027174.1	825298	826165	7417	MBL fold metallo-hydrolase	http://purl.uniprot.org/uniparc/UPI0002B58795
GCF-000496605-protein9162.fasta	GCF_000496605	NC_022808.2	2781091	2781364	9162	Uncharacterized protein	http://purl.uniprot.org/uniprot/A0A2V2TV59
GCF-000829885-protein10826.fasta	GCF_000829885	NZ_CP010555.1	4986448	4986907	10826	Cytoplasmic protein	http://purl.uniprot.org/uniprot/A0A1F0I753
GCF-000026645-protein5232.fasta	GCF_000026645	NC_011770.1	5686898	5687333	5232	Ribosome association toxin RatA	http://purl.uniprot.org/uniprot/O68560
GCF-001792835-protein8391.fasta	GCF_001792835	NZ_CP015001.1	2146113	2146836	8391	Glycerophosphodiester phosphodiesterase	http://purl.uniprot.org/uniprot/A0A1S1C669
GCF-002968755-protein2565.fasta	GCF_002968755	NZ_CP027169.1	2848099	2848321	2565	Fer2_BFD domain-containing protein	http://purl.uniprot.org/uniprot/A0A1C7BJU9
GCF-002946935-protein7273.fasta	GCF_002946935	NZ_CP026680.1	1214470	1215418	7273	Putative ornithine cyclodeaminase	http://purl.uniprot.org/uniprot/A0A080VKM9
GCF-002968695-protein9701.fasta	GCF_002968695	NZ_CP027174.1	3341448	3343743	9701	ATP-dependent transcriptional regulator	http://purl.uniprot.org/uniprot/A0A448BPP4
GCF-001516305-protein11070.fasta	GCF_001516305	NZ_CP008859.2	4825817	4826417	11070	biliverdin-producing heme oxygenase	http://purl.uniprot.org/uniparc/UPI0003B93C75
GCF-003028335-protein5194.fasta	GCF_003028335	NZ_CP028162.1	5626915	5627344	5194	50S ribosomal protein L13	http://purl.uniprot.org/uniprot/B7UZL1
GCF-000026645-protein238.fasta	GCF_000026645	NC_011770.1	262600	263479	238	EamA/RhaT family transporter	http://purl.uniprot.org/uniprot/A0A2V2THK0
GCF-000359505-protein9466.fasta	GCF_000359505	NC_020912.1	3635240	3635858	9466	Phosphoserine phosphatase ThrH	http://purl.uniprot.org/uniprot/Q9I2Y2
GCF-002968695-protein9627.fasta	GCF_002968695	NZ_CP027174.1	3268497	3269373	9627	Protein/nucleic acid deglycase HchA	http://purl.uniprot.org/uniprot/A0A2V2TP11
GCF-003028335-protein1771.fasta	GCF_003028335	NZ_CP028162.1	1895301	1895505	1771	DUF1656 domain-containing protein	http://purl.uniprot.org/uniparc/UPI000D00B3DF
GCF-000284555-protein4570.fasta	GCF_000284555	NC_017549.1	5028434	5029916	4570	Glycosyl transferase	http://purl.uniprot.org/uniprot/A0A1F0IDT4
GCF-002968695-protein12276.fasta	GCF_002968695	NZ_CP027174.1	6179036	6179738	12276	MOSC domain-containing protein	http://purl.uniprot.org/uniprot/A0A2X2DCL5
GCF-002411865-protein5220.fasta	GCF_002411865	NZ_CP031449.1	5652585	5653614	5220	Dihydroorotate dehydrogenase (quinone)	http://purl.uniprot.org/uniprot/B7UWL8
GCF-000496455-protein2024.fasta	GCF_000496455	NZ_CP013993.1	2126085	2126931	2024	Sugar ABC transporter permease	http://purl.uniprot.org/uniprot/A0A1F0J0G9
GCF-002968695-protein10441.fasta	GCF_002968695	NZ_CP027174.1	4116851	4117661	10441	DUF2135 domain-containing protein	http://purl.uniprot.org/uniparc/UPI000940B080
GCF-003028335-protein2993.fasta	GCF_003028335	NZ_CP028162.1	3273460	3274141	2993	Isochorismatase hydrolase	http://purl.uniprot.org/uniprot/A0A157WJ15
GCF-003028335-protein2200.fasta	GCF_003028335	NZ_CP028162.1	2364771	2365470	2200	Orotidine 5'-phosphate decarboxylase	http://purl.uniprot.org/uniprot/B7V800
GCF-000829885-protein8417.fasta	GCF_000829885	NZ_CP010555.1	2355032	2355890	8417	Putative selenate ABC transporter substrate-binding protein	http://purl.uniprot.org/uniprot/A0A2V2TZR3
GCF-002968695-protein8011.fasta	GCF_002968695	NZ_CP027174.1	1442601	1443192	8011	Flavodoxin_2 domain-containing protein	http://purl.uniprot.org/uniprot/Q9I0Q6
GCF-002753655-protein5468.fasta	GCF_002753655	NZ_CP024477.1	6035985	6039597	5468	Predicted membrane protein	http://purl.uniprot.org/uniprot/A0A157V526
GCF-002968695-protein12641.fasta	GCF_002968695	NZ_CP027174.1	6571417	6572287	12641	thioredoxin	http://purl.uniprot.org/uniparc/UPI0002B4E0B1
GCF-001077475-protein5229.fasta	GCF_001077475	NZ_CP012066.1	5775225	5776323	5229	Probable permease of ABC transporter	http://purl.uniprot.org/uniprot/Q9I6Z5
GCF-003028335-protein5995.fasta	GCF_003028335	NZ_CP028162.1	6521132	6522563	5995	DNA-binding transcriptional regulator NtrC	http://purl.uniprot.org/uniprot/A0A157V4V6
GCF-003028335-protein1389.fasta	GCF_003028335	NZ_CP028162.1	1471790	1472114	1389	Putative lipoprotein	http://purl.uniprot.org/uniprot/A0A0H2ZEP5
GCF-001729505-protein7185.fasta	GCF_001729505	NZ_CP017149.1	1254311	1254956	7185	TPR_21 domain-containing protein	http://purl.uniprot.org/uniprot/Q9HXJ6
GCF-003060845-protein5882.fasta	GCF_003060845	NZ_CP028917.1	6387057	6387702	5882	Predicted aspartyl protease	http://purl.uniprot.org/uniprot/A0A157WJJ3
GCF-003028335-protein1130.fasta	GCF_003028335	NZ_CP028162.1	1206547	1207057	1130	RNA polymerase subunit sigma	http://purl.uniprot.org/uniprot/A0A2V2TY05
GCF-000508765-protein5698.fasta	GCF_000508765	NC_023066.1	6225727	6226975	5698	Diaminopimelate decarboxylase	http://purl.uniprot.org/uniprot/A0A1F0I215
GCF-001547955-protein12354.fasta	GCF_001547955	NZ_AP014651.1	6559440	6560625	12354	Multidrug resistance protein	http://purl.uniprot.org/uniprot/A0A3S4RQX1
GCF-003028335-protein3295.fasta	GCF_003028335	NZ_CP028162.1	3616599	3616878	3295	Peptidylprolyl isomerase	http://purl.uniprot.org/uniprot/A0A157WS87
GCF-002968695-protein8944.fasta	GCF_002968695	NZ_CP027174.1	2532158	2532935	8944	Hydroxyacylglutathione hydrolase	http://purl.uniprot.org/uniprot/A0A4U6WQC2
GCF-003060845-protein2355.fasta	GCF_003060845	NZ_CP028917.1	2582470	2582713	2355	30S ribosomal protein S3	http://purl.uniprot.org/uniprot/A0A1F0IYE3
GCF-002968695-protein10231.fasta	GCF_002968695	NZ_CP027174.1	3897927	3898611	10231	lipoate--protein ligase family protein	http://purl.uniprot.org/uniparc/UPI000374F469
GCF-000829885-protein8013.fasta	GCF_000829885	NZ_CP010555.1	1915577	1916639	8013	Iron ABC transporter permease	http://purl.uniprot.org/uniprot/A0A425ACK1
GCF-000473745-protein8634.fasta	GCF_000473745	NZ_CP008739.1	3121594	3122767	8634	Probable RNA methyltransferase PA14_40730	http://purl.uniprot.org/uniprot/Q02KY4
GCF-001516165-protein10766.fasta	GCF_001516165	NZ_CP008869.2	5291933	5292926	10766	UDP-3-O-acyl-N-acetylglucosamine deacetylase	http://purl.uniprot.org/uniprot/Q02H34
GCF-001729505-protein9506.fasta	GCF_001729505	NZ_CP017149.1	3840447	3840987	9506	UPF0167 protein PA1536	http://purl.uniprot.org/uniprot/Q9I3H7
GCF-001900195-protein9566.fasta	GCF_001900195	NZ_CP013477.1	4042426	4042888	9566	Histidine triad family protein	http://purl.uniprot.org/uniprot/A0A335ERA7
GCF-000284555-protein68.fasta	GCF_000284555	NC_017549.1	79212	80340	68	Aminopeptidase	http://purl.uniprot.org/uniprot/A0A2V2TJD2
GCF-001729505-protein7292.fasta	GCF_001729505	NZ_CP017149.1	1378158	1379064	7292	Hydrolase_4 domain-containing protein	http://purl.uniprot.org/uniprot/Q9HXU5
GCF-003028335-protein5105.fasta	GCF_003028335	NZ_CP028162.1	5536699	5537035	5105	Amidase	http://purl.uniprot.org/uniprot/A0A2V2TES9
GCF-001045685-protein8901.fasta	GCF_001045685	NZ_CP012001.1	2117457	2118459	8901	Beta-hexosaminidase	http://purl.uniprot.org/uniprot/A0A4U6WVK5
GCF-001874465-protein11798.fasta	GCF_001874465	NZ_CP017969.1	5761281	5762793	11798	HDOD domain-containing protein	http://purl.uniprot.org/uniprot/A0A0H2ZII2
GCF-000568855-protein10314.fasta	GCF_000568855	NZ_CP020659.1	4635936	4636251	10314	DUF2845 domain-containing protein	http://purl.uniprot.org/uniparc/UPI000941873C
GCF-002968695-protein10232.fasta	GCF_002968695	NZ_CP027174.1	3898723	3899614	10232	DMT family transporter	http://purl.uniprot.org/uniparc/UPI000188FE36
GCF-000829885-protein8362.fasta	GCF_000829885	NZ_CP010555.1	2287985	2288417	8362	Uncharacterized conserved protein	http://purl.uniprot.org/uniprot/A0A485IHA0
GCF-003052005-protein8897.fasta	GCF_003052005	NZ_CP028584.2	2658722	2659553	8897	NADPH-dependent 7-cyano-7-deazaguanine reductase	http://purl.uniprot.org/uniprot/B7UWN0
GCF-002968655-protein701.fasta	GCF_002968655	NZ_CP027172.1	776246	777524	701	Bifunctional O-acetylhomoserine aminocarboxypropyltransferase/cysteine synthase	http://purl.uniprot.org/uniprot/A0A3E1N0R6
GCF-002997005-protein3296.fasta	GCF_002997005	NZ_CP027538.1	3548983	3551191	3296	Mechanosensitive ion channel family protein	http://purl.uniprot.org/uniprot/A0A2V2TNP5
GCF-003073735-protein11718.fasta	GCF_003073735	NZ_CP029088.1	6129063	6129456	11718	Ribosome-binding factor A	http://purl.uniprot.org/uniprot/B7V1F5
GCF-001447845-protein2104.fasta	GCF_001447845	NZ_CP013245.1	2282177	2283527	2104	Putrescine importer	http://purl.uniprot.org/uniprot/A0A157VG85
GCF-003060845-protein2298.fasta	GCF_003060845	NZ_CP028917.1	2522470	2523517	2298	2-heptyl-4(1H)-quinolone synthase subunit PqsC	http://purl.uniprot.org/uniprot/Q9I4X1
GCF-002968695-protein10593.fasta	GCF_002968695	NZ_CP027174.1	4274581	4275676	10593	Glycine oxidase ThiO	http://purl.uniprot.org/uniprot/A0A4Z0FU33
GCF-001447845-protein3669.fasta	GCF_001447845	NZ_CP013245.1	4033464	4033821	3669	Putative pterin-4-alpha-carbinolamine dehydratase	http://purl.uniprot.org/uniprot/B7UY63
GCF-001548335-protein7789.fasta	GCF_001548335	NZ_AP017302.1	1904070	1904955	7789	Alpha-D-ribose 1-methylphosphonate 5-phosphate C-P lyase	http://purl.uniprot.org/uniprot/A0A157WIH1
GCF-003193645-protein3006.fasta	GCF_003193645	NZ_CP029660.1	3261707	3263009	3006	Tol-Pal system protein TolB	http://purl.uniprot.org/uniparc/UPI0009370E45
GCF-003028335-protein3919.fasta	GCF_003028335	NZ_CP028162.1	4267896	4268685	3919	Chromosome (Plasmid) partitioning protein ParA, Sporulation initiation inhibitor protein Soj	http://purl.uniprot.org/uniprot/A0A157WHH3
GCF-002192475-protein7057.fasta	GCF_002192475	NZ_CP021774.1	821646	822084	7057	OsmC family protein	http://purl.uniprot.org/uniparc/UPI0009A28AF9
GCF-000829885-protein8791.fasta	GCF_000829885	NZ_CP010555.1	2753855	2754407	8791	Putative lipoprotein	http://purl.uniprot.org/uniprot/A0A3S4MM43
GCF-001515845-protein8650.fasta	GCF_001515845	NZ_CP008865.2	3030119	3030389	8650	Putative secreted protein	http://purl.uniprot.org/uniprot/V6AF39
GCF-000524595-protein260.fasta	GCF_000524595	NZ_CP007147.1	270538	271363	260	Malonyl-[acyl-carrier protein] O-methyltransferase	http://purl.uniprot.org/uniprot/A0A1F0IY08
GCF-001542795-protein10188.fasta	GCF_001542795	NZ_CP008872.2	4890380	4891187	10188	Tetratricopeptide repeat protein	http://purl.uniprot.org/uniprot/A0A071L8D1
GCF-003060845-protein5864.fasta	GCF_003060845	NZ_CP028917.1	6368340	6369171	5864	Protein mtfA	http://purl.uniprot.org/uniprot/A0A157WNI1
GCF-001516345-protein7200.fasta	GCF_001516345	NZ_CP008861.1	1366441	1366675	7200	Uncharacterized conserved small protein	http://purl.uniprot.org/uniprot/A0A157WLG4
GCF-002075065-protein3931.fasta	GCF_002075065	NZ_CP014866.1	4321877	4322690	3931	Alginate_lyase2 domain-containing protein	http://purl.uniprot.org/uniprot/A0A0H2Z860
GCF-002968695-protein11457.fasta	GCF_002968695	NZ_CP027174.1	5272859	5274254	11457	Probable xylitol oxidase	http://purl.uniprot.org/uniprot/A0A157YZW6
GCF-003028335-protein1326.fasta	GCF_003028335	NZ_CP028162.1	1400937	1401438	1326	YkuD domain-containing protein	http://purl.uniprot.org/uniprot/A0A2V2TDJ2
GCF-003052005-protein9106.fasta	GCF_003052005	NZ_CP028584.2	2858614	2858929	9106	PepSY domain-containing protein	http://purl.uniprot.org/uniprot/A0A1C7BU97
GCF-002968695-protein10297.fasta	GCF_002968695	NZ_CP027174.1	3969000	3969777	10297	1-acyl-sn-glycerol-3-phosphate acyltransferase	http://purl.uniprot.org/uniparc/UPI0002B5E078
GCF-001721745-protein4730.fasta	GCF_001721745	NZ_CP012585.1	5197646	5200703	4730	Putative RND efflux transporter	http://purl.uniprot.org/uniprot/A0A0H2ZGE4
GCF-000508765-protein1147.fasta	GCF_000508765	NC_023066.1	1231133	1232282	1147	Aminotransferase	http://purl.uniprot.org/uniprot/A0A1F0IAX8
GCF-000816985-protein1057.fasta	GCF_000816985	NZ_CP007399.1	1141524	1142589	1057	Lipoprotein	http://purl.uniprot.org/uniprot/A0A1C7BEN0
GCF-001447845-protein2220.fasta	GCF_001447845	NZ_CP013245.1	2409595	2410126	2220	V4R domain-containing protein	http://purl.uniprot.org/uniprot/A0A0H2ZJ94
GCF-002968755-protein1454.fasta	GCF_002968755	NZ_CP027169.1	1633831	1634338	1454	Transcriptional regulator	http://purl.uniprot.org/uniprot/A0A086BQ00
GCF-000524595-protein1230.fasta	GCF_000524595	NZ_CP007147.1	1331539	1332061	1230	DUF4124 domain-containing protein	http://purl.uniprot.org/uniparc/UPI00093C7325
GCF-001729505-protein10010.fasta	GCF_001729505	NZ_CP017149.1	4389488	4389806	10010	hypothetical protein	http://purl.uniprot.org/uniparc/UPI000D6A31D8
GCF-003028335-protein1345.fasta	GCF_003028335	NZ_CP028162.1	1417615	1418344	1345	Thiol:disulfide interchange protein	http://purl.uniprot.org/uniprot/A0A2V2TDH4
GCF-002968695-protein9434.fasta	GCF_002968695	NZ_CP027174.1	3053974	3054754	9434	Probable short-chain dehydrogenase	http://purl.uniprot.org/uniprot/Q9I414
GCF-000508765-protein5832.fasta	GCF_000508765	NC_023066.1	6369631	6370921	5832	Glycine-betaine demethylase subunit GbcA	http://purl.uniprot.org/uniprot/A0A2V2TKM6
GCF-002968755-protein173.fasta	GCF_002968755	NZ_CP027169.1	191189	192131	173	Ribose-phosphate pyrophosphokinase	http://purl.uniprot.org/uniprot/Q9HVC5
GCF-002968695-protein10293.fasta	GCF_002968695	NZ_CP027174.1	3965093	3966209	10293	Putative beta-lactamase	http://purl.uniprot.org/uniprot/V6AKD1
GCF-002968755-protein368.fasta	GCF_002968755	NZ_CP027169.1	416545	417895	368	Biotin carboxylase	http://purl.uniprot.org/uniprot/P37798
GCF-000026645-protein1427.fasta	GCF_000026645	NC_011770.1	1500080	1501496	1427	Alanine:cation symporter family protein	http://purl.uniprot.org/uniprot/A0A2V2TLB1
GCF-003060845-protein897.fasta	GCF_003060845	NZ_CP028917.1	971022	971718	897	Arginine transporter permease subunit ArtQ	http://purl.uniprot.org/uniprot/A0A157V4C2
GCF-001729505-protein7140.fasta	GCF_001729505	NZ_CP017149.1	1207546	1208089	7140	Isochorismatase domain-containing protein	http://purl.uniprot.org/uniprot/Q9HXG0
GCF-002968755-protein5293.fasta	GCF_002968755	NZ_CP027169.1	5781556	5781997	5293	Tol-Pal system protein TolR	http://purl.uniprot.org/uniprot/A0A157WTE0
GCF-002968695-protein8755.fasta	GCF_002968695	NZ_CP027174.1	2321249	2323205	8755	acetoacetate--CoA ligase	http://purl.uniprot.org/uniparc/UPI0002B53437
GCF-003028335-protein1801.fasta	GCF_003028335	NZ_CP028162.1	1929717	1930005	1801	Putative secreted protein	http://purl.uniprot.org/uniprot/V6AC89
GCF-002968695-protein11821.fasta	GCF_002968695	NZ_CP027174.1	5677329	5678901	11821	SulP family inorganic anion transporter	http://purl.uniprot.org/uniparc/UPI000281AA9F
GCF-002968755-protein1267.fasta	GCF_002968755	NZ_CP027169.1	1414812	1416183	1267	guanine deaminase	http://purl.uniprot.org/uniparc/UPI0009408A9F
GCF-001516365-protein3664.fasta	GCF_001516365	NZ_CP008862.2	4040856	4041621	3664	CPBP family intramembrane metalloprotease	http://purl.uniprot.org/uniprot/A0A2V2TI14
GCF-000508765-protein3376.fasta	GCF_000508765	NC_023066.1	3667298	3668234	3376	Transcriptional regulator	http://purl.uniprot.org/uniprot/A0A2V2TS80
GCF-001518975-protein3311.fasta	GCF_001518975	NZ_CP013989.1	3680280	3680607	3311	Nitrite reductase (NAD(P)H) small subunit	http://purl.uniprot.org/uniprot/A0A2V2TA50
GCF-003025345-protein11766.fasta	GCF_003025345	NZ_CP020560.1	6107234	6108104	11766	ATP synthase subunit a	http://purl.uniprot.org/uniprot/A6VF38
GCF-002997005-protein1429.fasta	GCF_002997005	NZ_CP027538.1	1515550	1515835	1429	Cell division protein FtsB	http://purl.uniprot.org/uniprot/Q9HXZ6
GCF-003028335-protein6395.fasta	GCF_003028335	NZ_CP028162.1	6956229	6956865	6395	Thiol:disulfide interchange protein DsbA	http://purl.uniprot.org/uniprot/P0C2B2
GCF-002946935-protein8444.fasta	GCF_002946935	NZ_CP026680.1	2449755	2450160	8444	Acyl-CoA thioesterase	http://purl.uniprot.org/uniprot/A0A2V2TYL9
GCF-000829885-protein6403.fasta	GCF_000829885	NZ_CP010555.1	142482	142824	6403	Membrane protein	http://purl.uniprot.org/uniprot/A0A448BN82
GCF-002968695-protein7236.fasta	GCF_002968695	NZ_CP027174.1	621305	621830	7236	Type II secretion system protein M	http://purl.uniprot.org/uniprot/A0A2V2TUQ2
GCF-003028335-protein449.fasta	GCF_003028335	NZ_CP028162.1	489612	490020	449	Protein PilG	http://purl.uniprot.org/uniprot/P46384
GCF-003060845-protein3042.fasta	GCF_003060845	NZ_CP028917.1	3292072	3292618	3042	Acireductone dioxygenase	http://purl.uniprot.org/uniprot/Q02KH4
GCF-001293085-protein11628.fasta	GCF_001293085	NZ_CP012679.1	6412538	6415280	11628	DNA polymerase I	http://purl.uniprot.org/uniprot/A0A1F0IU88
GCF-002968755-protein1349.fasta	GCF_002968755	NZ_CP027169.1	1506859	1508161	1349	Alpha-ketoglutarate permease	http://purl.uniprot.org/uniprot/A0A086C394
GCF-003028335-protein5567.fasta	GCF_003028335	NZ_CP028162.1	6029457	6029730	5567	TfoX_C domain-containing protein	http://purl.uniprot.org/uniprot/A0A0H2ZI00
GCF-000829885-protein10349.fasta	GCF_000829885	NZ_CP010555.1	4460299	4461106	10349	Ribosomal RNA small subunit methyltransferase A	http://purl.uniprot.org/uniprot/A0A335NL77
GCF-001045685-protein12673.fasta	GCF_001045685	NZ_CP012001.1	6280247	6280889	12673	DUF1826 domain-containing protein	http://purl.uniprot.org/uniparc/UPI000941842A
GCF-003028335-protein1546.fasta	GCF_003028335	NZ_CP028162.1	1647435	1648518	1546	ABC transporter ATP-binding protein	http://purl.uniprot.org/uniprot/A0A157WPP7
GCF-003052005-protein12636.fasta	GCF_003052005	NZ_CP028584.2	6798617	6799211	12636	UPF0056 membrane protein	http://purl.uniprot.org/uniprot/A0A2V2TVC1
GCF-003073615-protein7519.fasta	GCF_003073615	NZ_CP029089.1	1282750	1283611	7519	Alpha/beta hydrolase	http://purl.uniprot.org/uniprot/A0A157W3D2
GCF-000829885-protein10716.fasta	GCF_000829885	NZ_CP010555.1	4847250	4847688	10716	D-aminoacyl-tRNA deacylase	http://purl.uniprot.org/uniprot/B7V3H2
GCF-002968695-protein12692.fasta	GCF_002968695	NZ_CP027174.1	6621441	6622299	12692	O-Methyltransferase involved in polyketide biosynthesis	http://purl.uniprot.org/uniprot/A0A157TV03
GCF-001482325-protein3186.fasta	GCF_001482325	NZ_CP013696.1	3471041	3471671	3186	YrdC-like domain-containing protein	http://purl.uniprot.org/uniprot/V6ACT3
GCF-000026645-protein5452.fasta	GCF_000026645	NC_011770.1	5930642	5931377	5452	Transcriptional regulatory protein AruR	http://purl.uniprot.org/uniprot/Q9HUI2
GCF-000829885-protein7992.fasta	GCF_000829885	NZ_CP010555.1	1893148	1894975	7992	Long-chain-acyl-CoA synthetase	http://purl.uniprot.org/uniprot/A0A2V2T935
GCF-003052005-protein12186.fasta	GCF_003052005	NZ_CP028584.2	6307504	6308275	12186	Ubiquinone/menaquinone biosynthesis C-methyltransferase UbiE	http://purl.uniprot.org/uniprot/B7V3F6
GCF-001729505-protein7812.fasta	GCF_001729505	NZ_CP017149.1	1939655	1940507	7812	Putative glucose-6-phosphate 1-epimerase	http://purl.uniprot.org/uniprot/A0A2V2TV01
GCF-003288335-protein751.fasta	GCF_003288335	NZ_CP030351.1	781212	781803	751	Transcriptional regulator	http://purl.uniprot.org/uniprot/A0A485FVZ6
GCF-003028335-protein2418.fasta	GCF_003028335	NZ_CP028162.1	2575656	2576001	2418	HTH cro/C1-type domain-containing protein	http://purl.uniprot.org/uniprot/A0A1C7CC56
GCF-002442855-protein11190.fasta	GCF_002442855	NZ_CP017306.1	5275865	5277311	11190	deoxyribodipyrimidine photo-lyase	http://purl.uniprot.org/uniparc/UPI00053F087B
GCF-003073695-protein4748.fasta	GCF_003073695	NZ_CP029093.1	5142628	5143429	4748	HugZ family protein	http://purl.uniprot.org/uniprot/A0A4V8E0I7
GCF-000510305-protein6342.fasta	GCF_000510305	NC_023149.1	384561	385392	6342	Thymidylate synthase	http://purl.uniprot.org/uniprot/B7V2Q5
GCF-001879525-protein3574.fasta	GCF_001879525	NZ_CP013113.1	3955561	3956491	3574	ABC transporter substrate-binding protein	http://purl.uniprot.org/uniprot/A0A1F0I0P0
GCF-003060845-protein5.fasta	GCF_003060845	NZ_CP028917.1	6535	7309	5	Phospholipid/glycerol acyltransferase	http://purl.uniprot.org/uniprot/A0A157VHM4
GCF-001594325-protein5820.fasta	GCF_001594325	NZ_CP008858.2	6319875	6320448	5820	Xanthine phosphoribosyltransferase	http://purl.uniprot.org/uniprot/B7V5I9
GCF-002968755-protein3557.fasta	GCF_002968755	NZ_CP027169.1	3863481	3863700	3557	Translation initiation factor IF-1	http://purl.uniprot.org/uniprot/A0A2G4E451
GCF-003028335-protein961.fasta	GCF_003028335	NZ_CP028162.1	1029367	1030066	961	Outer membrane protein W	http://purl.uniprot.org/uniprot/A0A157WHP9
GCF-002968695-protein9264.fasta	GCF_002968695	NZ_CP027174.1	2873747	2874530	9264	hydroxypyruvate isomerase	http://purl.uniprot.org/uniparc/UPI0002B51C60
GCF-003028335-protein5172.fasta	GCF_003028335	NZ_CP028162.1	5605032	5606475	5172	UDP-N-acetylmuramate--L-alanine ligase	http://purl.uniprot.org/uniprot/B7UZI9
GCF-003028335-protein1798.fasta	GCF_003028335	NZ_CP028162.1	1927845	1928658	1798	Short chain dehydrogenase	http://purl.uniprot.org/uniprot/A0A157WNJ3
GCF-003028335-protein972.fasta	GCF_003028335	NZ_CP028162.1	1038162	1038822	972	Riboflavin synthase subunit alpha	http://purl.uniprot.org/uniprot/A0A157WHQ2
GCF-001516225-protein5629.fasta	GCF_001516225	NZ_CP008864.2	6137358	6138018	5629	Isochorismatase domain-containing protein	http://purl.uniprot.org/uniprot/A0A1C7BCP2
GCF-002968695-protein10723.fasta	GCF_002968695	NZ_CP027174.1	4419607	4420708	10723	redox-regulated ATPase YchF	http://purl.uniprot.org/uniparc/UPI00053E7415
GCF-002968695-protein12135.fasta	GCF_002968695	NZ_CP027174.1	6023119	6023539	12135	DUF4426 domain-containing protein	http://purl.uniprot.org/uniparc/UPI00093F23F4
GCF-002968695-protein12411.fasta	GCF_002968695	NZ_CP027174.1	6309777	6311217	12411	LysM domain-containing protein	http://purl.uniprot.org/uniprot/A0A080VRU4
GCF-002968695-protein7756.fasta	GCF_002968695	NZ_CP027174.1	1165600	1165996	7756	Ribulose phosphate epimerase	http://purl.uniprot.org/uniprot/A0A1F0J8W8
GCF-002968695-protein10897.fasta	GCF_002968695	NZ_CP027174.1	4618520	4619312	10897	pseudopaline biosynthesis protein CntL	http://purl.uniprot.org/uniparc/UPI00053F0A4B
GCF-003028335-protein2923.fasta	GCF_003028335	NZ_CP028162.1	3198698	3199199	2923	NADH-quinone oxidoreductase subunit E	http://purl.uniprot.org/uniprot/Q9I0J8
GCF-003028335-protein1687.fasta	GCF_003028335	NZ_CP028162.1	1800612	1801407	1687	Phosphonate ABC transporter, permease protein PhnE	http://purl.uniprot.org/uniprot/A0A2V2TCN4
GCF-000496455-protein475.fasta	GCF_000496455	NZ_CP013993.1	526263	526665	475	4HBT domain-containing protein	http://purl.uniprot.org/uniprot/A0A1C7BJG3
GCF-001447845-protein3574.fasta	GCF_001447845	NZ_CP013245.1	3924578	3925547	3574	tRNA U34 carboxymethyltransferase	http://purl.uniprot.org/uniprot/B7UYW8
GCF-002968695-protein11384.fasta	GCF_002968695	NZ_CP027174.1	5179948	5180647	11384	HAD family hydrolase	http://purl.uniprot.org/uniprot/A0A1F0I158
GCF-001632245-protein10214.fasta	GCF_001632245	NZ_CP015377.1	4217165	4218482	10214	bifunctional tetrahydrofolate synthase/dihydrofolate synthase	http://purl.uniprot.org/uniparc/UPI0007B3FE64
GCF-001447845-protein4600.fasta	GCF_001447845	NZ_CP013245.1	5015259	5015757	4600	Peptidyl-prolyl cis-trans isomerase	http://purl.uniprot.org/uniprot/A0A2V2TJ11
GCF-000829885-protein6347.fasta	GCF_000829885	NZ_CP010555.1	79379	82868	6347	Chromosome partition protein Smc	http://purl.uniprot.org/uniprot/A0A3S4MXC7
GCF-001900195-protein6376.fasta	GCF_001900195	NZ_CP013477.1	539959	541687	6376	NCS1 family nucleobase:cation symporter-1	http://purl.uniprot.org/uniprot/A0A4Z0G0W7
GCF-003028335-protein1427.fasta	GCF_003028335	NZ_CP028162.1	1513195	1513936	1427	30S ribosomal protein S2	http://purl.uniprot.org/uniprot/B7V7F7
GCF-000524595-protein4732.fasta	GCF_000524595	NZ_CP007147.1	5229205	5229952	4732	Sugar dehydrogenase	http://purl.uniprot.org/uniprot/A0A1S1C5Y7
GCF-003028335-protein5547.fasta	GCF_003028335	NZ_CP028162.1	5999481	6000780	5547	hypothetical protein	http://purl.uniprot.org/uniparc/UPI000E03FE89
GCF-002968695-protein12266.fasta	GCF_002968695	NZ_CP027174.1	6169436	6171143	12266	nitrite reductase	http://purl.uniprot.org/uniparc/UPI00053D314D
GCF-001729505-protein6444.fasta	GCF_001729505	NZ_CP017149.1	461057	462089	6444	Probable methylesterase	http://purl.uniprot.org/uniprot/G3XD63
GCF-003028335-protein6155.fasta	GCF_003028335	NZ_CP028162.1	6686191	6687430	6155	Protoheme IX biogenesis protein	http://purl.uniprot.org/uniprot/A0A157WRA2
GCF-003052005-protein8035.fasta	GCF_003052005	NZ_CP028584.2	1708926	1709847	8035	LysR family transcriptional regulator	http://purl.uniprot.org/uniprot/A0A157WID9
GCF-002968955-protein7304.fasta	GCF_002968955	NZ_CP027166.1	1354986	1355856	7304	Sulfate ABC transporter permease subunit CysW	http://purl.uniprot.org/uniprot/A0A2V2TZC1
GCF-002968695-protein11589.fasta	GCF_002968695	NZ_CP027174.1	5421525	5422827	11589	glycosyltransferase	http://purl.uniprot.org/uniparc/UPI000451E1B1
GCF-000508765-protein411.fasta	GCF_000508765	NC_023066.1	440511	441081	411	UPF0301 protein AlgH	http://purl.uniprot.org/uniprot/Q9RQ16
GCF-000508765-protein123.fasta	GCF_000508765	NC_023066.1	136861	137449	123	2-hydroxychromene-2-carboxylate isomerase	http://purl.uniprot.org/uniprot/A0A1F0J5B2
GCF-000473745-protein7169.fasta	GCF_000473745	NZ_CP008739.1	1568140	1568782	7169	type II secretion system protein	http://purl.uniprot.org/uniparc/UPI00068B140F
GCF-000508765-protein1974.fasta	GCF_000508765	NC_023066.1	2097752	2100134	1974	RND family transporter	http://purl.uniprot.org/uniprot/A0A2V2U2A4
GCF-001606045-protein6229.fasta	GCF_001606045	NZ_CP014948.1	146139	147633	6229	Putative 3-oxopropanoate dehydrogenase	http://purl.uniprot.org/uniprot/Q9I702
GCF-000508765-protein621.fasta	GCF_000508765	NC_023066.1	666622	666976	621	Putative holin	http://purl.uniprot.org/uniprot/A0A3S4NR98
GCF-003028335-protein2917.fasta	GCF_003028335	NZ_CP028162.1	3190709	3192305	2917	Isocitrate lyase	http://purl.uniprot.org/uniprot/A0A157W8Y4
GCF-002968695-protein12873.fasta	GCF_002968695	NZ_CP027174.1	6819874	6822727	12873	valine--tRNA ligase	http://purl.uniprot.org/uniparc/UPI0002B53951
GCF-000508765-protein4689.fasta	GCF_000508765	NC_023066.1	5097495	5098299	4689	AraC family transcriptional regulator	http://purl.uniprot.org/uniprot/A0A1F0I5E8
GCF-000271365-protein1093.fasta	GCF_000271365	NC_018080.1	1175231	1176209	1093	Helix-turn-helix transcriptional regulator	http://purl.uniprot.org/uniprot/A0A1F0IAW2
GCF-001516165-protein11401.fasta	GCF_001516165	NZ_CP008869.2	5983346	5984048	11401	LysM peptidoglycan-binding domain-containing protein	http://purl.uniprot.org/uniprot/A0A367M8Q1
GCF-003028335-protein2926.fasta	GCF_003028335	NZ_CP028162.1	3203387	3204383	2926	NADH-quinone oxidoreductase subunit H	http://purl.uniprot.org/uniprot/B7VAQ9
GCF-003060845-protein832.fasta	GCF_003060845	NZ_CP028917.1	896907	897906	832	Probable binding protein component of ABC iron transporter PA5217	http://purl.uniprot.org/uniprot/Q9HTX3
GCF-002237405-protein8637.fasta	GCF_002237405	NZ_CP022526.1	2872219	2873386	8637	Membrane protein	http://purl.uniprot.org/uniprot/W1MSJ6
GCF-003052005-protein11694.fasta	GCF_003052005	NZ_CP028584.2	5727790	5728279	11694	Putative activator of alkane oxidation	http://purl.uniprot.org/uniprot/A0A0H2ZHF1
GCF-003429185-protein5266.fasta	GCF_003429185	NZ_CP031659.1	5733062	5734331	5266	urea ABC transporter substrate-binding protein	http://purl.uniprot.org/uniparc/UPI000D92BE9F
GCF-002812865-protein10764.fasta	GCF_002812865	NZ_CP025051.1	5039264	5040050	10764	FprA family A-type flavoprotein	http://purl.uniprot.org/uniprot/A0A485G4K2
GCF-900243355-protein336.fasta	GCF_900243355	NZ_LT969520.1	385484	385961	336	Putative integral membrane protein	http://purl.uniprot.org/uniprot/A0A0H2ZKD8
GCF-001447845-protein882.fasta	GCF_001447845	NZ_CP013245.1	970705	971656	882	NADP-dependent aryl-alcohol dehydrogenase	http://purl.uniprot.org/uniprot/A0A157T9Y9
GCF-002968695-protein9738.fasta	GCF_002968695	NZ_CP027174.1	3376358	3377000	9738	thiol:disulfide oxidoreductase	http://purl.uniprot.org/uniparc/UPI0002B5B36F
GCF-002968755-protein1693.fasta	GCF_002968755	NZ_CP027169.1	1885861	1887052	1693	S-adenosylmethionine synthase	http://purl.uniprot.org/uniprot/A6UZ09
GCF-002968695-protein12627.fasta	GCF_002968695	NZ_CP027174.1	6558666	6559335	12627	helix-turn-helix transcriptional regulator	http://purl.uniprot.org/uniparc/UPI000447E96C
GCF-000026645-protein5068.fasta	GCF_000026645	NC_011770.1	5498921	5500988	5068	Carbon starvation protein A	http://purl.uniprot.org/uniprot/A0A2V2TZ31
GCF-001900195-protein6954.fasta	GCF_001900195	NZ_CP013477.1	1165331	1166267	6954	Glycine betaine ABC transporter substrate-binding protein	http://purl.uniprot.org/uniprot/A0A4Y7V947
GCF-003028335-protein142.fasta	GCF_003028335	NZ_CP028162.1	157288	158206	142	HTH-type transcriptional activator BauR	http://purl.uniprot.org/uniprot/Q9I6Z9
GCF-002968695-protein6771.fasta	GCF_002968695	NZ_CP027174.1	117974	118964	6771	catabolite repressor/activator	http://purl.uniprot.org/uniparc/UPI00053D831D
GCF-002968695-protein6723.fasta	GCF_002968695	NZ_CP027174.1	68935	69829	6723	ABC transporter permease	http://purl.uniprot.org/uniparc/UPI0002B55F67
GCF-000026645-protein4856.fasta	GCF_000026645	NC_011770.1	5261705	5263802	4856	PAS domain-containing sensor histidine kinase	http://purl.uniprot.org/uniprot/A0A2V2TN09
GCF-001874465-protein6719.fasta	GCF_001874465	NZ_CP017969.1	242663	244031	6719	Dihydropyrimidine dehydrogenase subunit A	http://purl.uniprot.org/uniprot/W1MUQ4
GCF-002812865-protein7253.fasta	GCF_002812865	NZ_CP025051.1	1220247	1221603	7253	TRAP transporter solute receptor, TAXI family	http://purl.uniprot.org/uniprot/A0A335MW13
GCF-000496455-protein398.fasta	GCF_000496455	NZ_CP013993.1	431738	432638	398	CDF family zinc transporter CzcD	http://purl.uniprot.org/uniprot/A0A2V2TT51
GCF-002968695-protein8907.fasta	GCF_002968695	NZ_CP027174.1	2494775	2495945	8907	MFS transporter	http://purl.uniprot.org/uniprot/A0A2V2U1L9
GCF-003028335-protein4379.fasta	GCF_003028335	NZ_CP028162.1	4757789	4758668	4379	4-hydroxy-tetrahydrodipicolinate synthase	http://purl.uniprot.org/uniprot/Q9I4W3
GCF-000508765-protein4132.fasta	GCF_000508765	NC_023066.1	4481787	4482195	4132	Peroxiredoxin	http://purl.uniprot.org/uniprot/A0A1F0I390
GCF-000496455-protein2132.fasta	GCF_000496455	NZ_CP013993.1	2253061	2254000	2132	DUF58 domain-containing protein	http://purl.uniprot.org/uniparc/UPI00093BE316
GCF-001516005-protein8964.fasta	GCF_001516005	NZ_CP008867.1	3035908	3036667	8964	DNA-binding transcriptional regulator ModE	http://purl.uniprot.org/uniprot/A0A157U7N7
GCF-003028335-protein444.fasta	GCF_003028335	NZ_CP028162.1	485688	486201	444	Bifunctional protein PyrR	http://purl.uniprot.org/uniprot/B7V3Z0
GCF-002968695-protein7372.fasta	GCF_002968695	NZ_CP027174.1	778334	779468	7372	aminotransferase class V-fold PLP-dependent enzyme	http://purl.uniprot.org/uniparc/UPI0002B50DB9
GCF-003060845-protein2376.fasta	GCF_003060845	NZ_CP028917.1	2602305	2603229	2376	High-affinity branched-chain amino acid transport system permease protein BraD	http://purl.uniprot.org/uniprot/P21627
GCF-001729505-protein6053.fasta	GCF_001729505	NZ_CP017149.1	35422	35788	6053	HPt domain-containing protein	http://purl.uniprot.org/uniprot/V6APM2
GCF-003028335-protein1787.fasta	GCF_003028335	NZ_CP028162.1	1918017	1918533	1787	Putative ankyrin repeat protein PA3287	http://purl.uniprot.org/uniprot/Q9HYV6
GCF-001632245-protein6703.fasta	GCF_001632245	NZ_CP015377.1	456758	458339	6703	Membrane protein	http://purl.uniprot.org/uniprot/A0A4U9QL60
GCF-003028335-protein5241.fasta	GCF_003028335	NZ_CP028162.1	5672246	5672741	5241	Rod shape-determining protein MreD	http://purl.uniprot.org/uniprot/A0A157V1C3
GCF-000026645-protein5914.fasta	GCF_000026645	NC_011770.1	6455868	6456819	5914	HTH lysR-type domain-containing protein	http://purl.uniprot.org/uniprot/V6APG3
GCF-002968755-protein2121.fasta	GCF_002968755	NZ_CP027169.1	2343008	2343593	2121	Acetyltransferase family protein	http://purl.uniprot.org/uniprot/A0A2R3IT03
GCF-002968695-protein11335.fasta	GCF_002968695	NZ_CP027174.1	5125390	5126368	11335	NADPH:quinone oxidoreductase family protein	http://purl.uniprot.org/uniparc/UPI0002B58358
GCF-003319235-protein8798.fasta	GCF_003319235	NZ_CP030861.1	2837005	2839123	8798	ATP-dependent DNA helicase Rep	http://purl.uniprot.org/uniprot/A0A2V2TRM8
GCF-001516005-protein7660.fasta	GCF_001516005	NZ_CP008867.1	1592792	1593329	7660	Lrp/AsnC family transcriptional regulator	http://purl.uniprot.org/uniparc/UPI000A690665
GCF-002968695-protein10259.fasta	GCF_002968695	NZ_CP027174.1	3931607	3931820	10259	Membrane protein	http://purl.uniprot.org/uniprot/A0A086BWK2
GCF-003028335-protein5209.fasta	GCF_003028335	NZ_CP028162.1	5643502	5644825	5209	Histidinol dehydrogenase	http://purl.uniprot.org/uniprot/Q9HVW9
GCF-002812865-protein10194.fasta	GCF_002812865	NZ_CP025051.1	4444135	4445344	10194	PAS domain-containing sensor histidine kinase	http://purl.uniprot.org/uniprot/A0A2V2TDZ0
GCF-000026645-protein3649.fasta	GCF_000026645	NC_011770.1	3963834	3966558	3649	HTH luxR-type domain-containing protein	http://purl.uniprot.org/uniprot/V6AHD4
GCF-002968695-protein11585.fasta	GCF_002968695	NZ_CP027174.1	5416170	5417610	11585	mannose-1-phosphate guanylyltransferase/mannose-6-phosphate isomerase	http://purl.uniprot.org/uniparc/UPI0004232A3D
GCF-003028335-protein3816.fasta	GCF_003028335	NZ_CP028162.1	4156755	4156995	3816	Sulfur carrier protein TusA	http://purl.uniprot.org/uniprot/B7UVF9
GCF-002968695-protein10840.fasta	GCF_002968695	NZ_CP027174.1	4561169	4562063	10840	serine protein kinase RIO	http://purl.uniprot.org/uniparc/UPI00053F2971
GCF-000508765-protein1669.fasta	GCF_000508765	NC_023066.1	1759856	1760693	1669	Phosphonates import ATP-binding protein PhnC	http://purl.uniprot.org/uniprot/A0A2V2TJP1
GCF-001729505-protein7789.fasta	GCF_001729505	NZ_CP017149.1	1917554	1918034	7789	hypothetical protein	http://purl.uniprot.org/uniparc/UPI0003B993E0
GCF-002968755-protein373.fasta	GCF_002968755	NZ_CP027169.1	422396	422720	373	DNA-binding protein Fis	http://purl.uniprot.org/uniprot/A0A157VBJ0
GCF-003028335-protein1958.fasta	GCF_003028335	NZ_CP028162.1	2093313	2094426	1958	Aspartate-semialdehyde dehydrogenase	http://purl.uniprot.org/uniprot/Q51344
GCF-000508765-protein359.fasta	GCF_000508765	NC_023066.1	393229	393769	359	Type 1 glutamine amidotransferase	http://purl.uniprot.org/uniprot/A0A2V2TX22
GCF-001077475-protein1681.fasta	GCF_001077475	NZ_CP012066.1	1861304	1861772	1681	Cytochrome c-type biogenesis protein	http://purl.uniprot.org/uniprot/A0A2V3G9P2
GCF-001618925-protein4615.fasta	GCF_001618925	NZ_CP015117.1	4975490	4976699	4615	Probable aminotransferase	http://purl.uniprot.org/uniprot/Q9HXY0
GCF-002968695-protein10250.fasta	GCF_002968695	NZ_CP027174.1	3918819	3919731	10250	type 4b pilus Flp biogenesis protein RcpC	http://purl.uniprot.org/uniparc/UPI00053CFBAD
GCF-000568855-protein10847.fasta	GCF_000568855	NZ_CP020659.1	5212226	5213732	10847	Exopolyphosphatase	http://purl.uniprot.org/uniprot/A0A1F0I804
GCF-001293085-protein9280.fasta	GCF_001293085	NZ_CP012679.1	3840148	3840700	9280	Potassium-transporting ATPase KdpC subunit	http://purl.uniprot.org/uniprot/A0A1C7C153
GCF-000026645-protein4774.fasta	GCF_000026645	NC_011770.1	5180466	5181216	4774	RDD domain-containing protein	http://purl.uniprot.org/uniprot/A0A1F0IN86
GCF-000017205-protein11747.fasta	GCF_000017205	NC_009656.1	6391832	6393809	11747	Putative ferredoxin	http://purl.uniprot.org/uniprot/A6VEL2
GCF-001045685-protein7379.fasta	GCF_001045685	NZ_CP012001.1	454229	454736	7379	Chemotaxis protein	http://purl.uniprot.org/uniprot/A0A2V2TWI2
GCF-002968695-protein7446.fasta	GCF_002968695	NZ_CP027174.1	857349	859152	7446	Terpene utilization protein AtuA	http://purl.uniprot.org/uniprot/A0A1F0J6V6
GCF-003028335-protein5176.fasta	GCF_003028335	NZ_CP028162.1	5610089	5611172	5176	Phospho-N-acetylmuramoyl-pentapeptide-transferase	http://purl.uniprot.org/uniprot/A6VB88
GCF-002968755-protein973.fasta	GCF_002968755	NZ_CP027169.1	1085042	1085534	973	N5-carboxyaminoimidazole ribonucleotide mutase	http://purl.uniprot.org/uniprot/A0A157VMF2
GCF-002968755-protein5595.fasta	GCF_002968755	NZ_CP027169.1	6116878	6117106	5595	Uncharacterized protein	http://purl.uniprot.org/uniprot/A0A157WPY0
GCF-000271365-protein1517.fasta	GCF_000271365	NC_018080.1	1641536	1642349	1517	Class I SAM-dependent methyltransferase	http://purl.uniprot.org/uniprot/A0A0T6GD42
GCF-001879525-protein1887.fasta	GCF_001879525	NZ_CP013113.1	2064996	2065977	1887	MoxR family ATPase	http://purl.uniprot.org/uniprot/A0A2V2TUQ6
GCF-002968695-protein9942.fasta	GCF_002968695	NZ_CP027174.1	3581031	3581493	9942	DUF1456 family protein	http://purl.uniprot.org/uniparc/UPI000941843F
GCF-002968755-protein1821.fasta	GCF_002968755	NZ_CP027169.1	2019337	2019613	1821	30S ribosomal protein S19	http://purl.uniprot.org/uniprot/A0A157WLW1
GCF-003052005-protein12345.fasta	GCF_003052005	NZ_CP028584.2	6472471	6473791	12345	Sensory histidine kinase in two-component regulatory system with OmpR	http://purl.uniprot.org/uniprot/A0A335E9Y1
GCF-001447845-protein2735.fasta	GCF_001447845	NZ_CP013245.1	3003289	3003793	2735	Urease accessory protein UreE	http://purl.uniprot.org/uniprot/B7V1V4
GCF-002968695-protein10246.fasta	GCF_002968695	NZ_CP027174.1	3914218	3915103	10246	type 4b pilus Flp biogenesis protein TadB	http://purl.uniprot.org/uniparc/UPI00053D8791
GCF-003028335-protein1435.fasta	GCF_003028335	NZ_CP028162.1	1520647	1523041	1435	Outer membrane protein assembly factor BamA	http://purl.uniprot.org/uniprot/A0A232C799
GCF-003073795-protein4728.fasta	GCF_003073795	NZ_CP029090.1	5038153	5039602	4728	Putative outer membrane protein	http://purl.uniprot.org/uniprot/A0A485EJA0
GCF-001516345-protein7253.fasta	GCF_001516345	NZ_CP008861.1	1419452	1419830	7253	hypothetical protein	http://purl.uniprot.org/uniparc/UPI00093582BA
GCF-000508765-protein318.fasta	GCF_000508765	NC_023066.1	348214	349444	318	Phosphoglycerate dehydrogenase	http://purl.uniprot.org/uniprot/A0A2V2TTL6
GCF-000510305-protein11273.fasta	GCF_000510305	NC_023149.1	5741712	5744235	11273	Translation initiation factor IF-2	http://purl.uniprot.org/uniprot/Q9HV55
GCF-003060845-protein2438.fasta	GCF_003060845	NZ_CP028917.1	2664737	2665727	2438	Probable oxidoreductase	http://purl.uniprot.org/uniprot/A0A0H2Z884
GCF-002968955-protein9462.fasta	GCF_002968955	NZ_CP027166.1	3760219	3761050	9462	Nucleoside triphosphate pyrophosphohydrolase	http://purl.uniprot.org/uniprot/A0A2V2TL60
GCF-001687285-protein7937.fasta	GCF_001687285	NZ_CP011857.1	2259622	2260477	7937	Putative transcriptional regulator, LysR family	http://purl.uniprot.org/uniprot/A0A0H2ZCT8
GCF-002968695-protein7735.fasta	GCF_002968695	NZ_CP027174.1	1145276	1145915	7735	Radical activating enzyme	http://purl.uniprot.org/uniprot/A0A2V2TE56
GCF-003571505-protein8270.fasta	GCF_003571505	NZ_CP012901.1	1893487	1894822	8270	Ribosomal protein S12 methylthiotransferase RimO	http://purl.uniprot.org/uniprot/A0A1C7C2Z2
GCF-000026645-protein5804.fasta	GCF_000026645	NC_011770.1	6335700	6336090	5804	Cytochrome c5 family protein	http://purl.uniprot.org/uniprot/A0A2V2TRP8
GCF-000568855-protein9952.fasta	GCF_000568855	NZ_CP020659.1	4250402	4251587	9952	Cell division protein FtsZ	http://purl.uniprot.org/uniprot/A0A335EN72
GCF-002968755-protein631.fasta	GCF_002968755	NZ_CP027169.1	726004	726424	631	Rhodanese domain-containing protein	http://purl.uniprot.org/uniprot/Q9HU54
GCF-000508765-protein5017.fasta	GCF_000508765	NC_023066.1	5451626	5451881	5017	DUF465 domain-containing protein	http://purl.uniprot.org/uniprot/A0A2V2U1A3
GCF-002968695-protein6661.fasta	GCF_002968695	NZ_CP027174.1	1667	3515	6661	ABC_transp_aux domain-containing protein	http://purl.uniprot.org/uniprot/Q9HXX0
GCF-001516185-protein3361.fasta	GCF_001516185	NZ_CP008870.2	3726099	3726471	3361	Thioredoxin	http://purl.uniprot.org/uniprot/A0A1C7C0L7
GCF-002192475-protein6929.fasta	GCF_002192475	NZ_CP021774.1	702307	703150	6929	uroporphyrinogen-III C-methyltransferase	http://purl.uniprot.org/uniparc/UPI0003B9FAD2
GCF-003028335-protein977.fasta	GCF_003028335	NZ_CP028162.1	1041995	1042511	977	Phosphatidylglycerophosphatase A	http://purl.uniprot.org/uniprot/A0A157WHN4
GCF-003028335-protein1963.fasta	GCF_003028335	NZ_CP028162.1	2100353	2101226	1963	Acetyl-coenzyme A carboxylase carboxyl transferase subunit beta	http://purl.uniprot.org/uniprot/Q02PS5
GCF-002968695-protein10484.fasta	GCF_002968695	NZ_CP027174.1	4167043	4167469	10484	GNAT family N-acetyltransferase	http://purl.uniprot.org/uniparc/UPI0002B5696D
GCF-000829885-protein6396.fasta	GCF_000829885	NZ_CP010555.1	137370	138252	6396	LysR family transcriptional regulator	http://purl.uniprot.org/uniprot/A0A2V2TDM8
GCF-003028335-protein337.fasta	GCF_003028335	NZ_CP028162.1	380867	381779	337	Binding-protein-dependent transport system inner membrane protein	http://purl.uniprot.org/uniprot/A0A157W206
GCF-000508765-protein4292.fasta	GCF_000508765	NC_023066.1	4646774	4647122	4292	Na+/H+ antiporter subunit G	http://purl.uniprot.org/uniprot/A0A2V2TE29
GCF-002812865-protein10537.fasta	GCF_002812865	NZ_CP025051.1	4805170	4805623	10537	Uncharacterized protein	http://purl.uniprot.org/uniprot/A0A1C7BF15
GCF-003052005-protein10923.fasta	GCF_003052005	NZ_CP028584.2	4900552	4901263	10923	Phosphoribosylaminoimidazole-succinocarboxamide synthase	http://purl.uniprot.org/uniprot/B7UXT0
GCF-002968655-protein4566.fasta	GCF_002968655	NZ_CP027172.1	4966017	4967046	4566	FAD:protein FMN transferase	http://purl.uniprot.org/uniprot/A0A0H2ZBV4
GCF-001077475-protein3887.fasta	GCF_001077475	NZ_CP012066.1	4316092	4317058	3887	OmpA-like domain-containing protein	http://purl.uniprot.org/uniprot/A0A1F0IGE1
GCF-003052005-protein10018.fasta	GCF_003052005	NZ_CP028584.2	3936252	3936786	10018	N-acetyltransferase domain-containing protein	http://purl.uniprot.org/uniprot/A0A1C7BI85
GCF-003060845-protein6154.fasta	GCF_003060845	NZ_CP028917.1	6694460	6695501	6154	L-threonine aldolase	http://purl.uniprot.org/uniprot/A0A157WGM1
GCF-900095805-protein11493.fasta	GCF_900095805	NZ_LT608330.1	6444534	6445575	11493	Putative membrane protein	http://purl.uniprot.org/uniprot/A0A0H2ZJR4
GCF-003028335-protein4599.fasta	GCF_003028335	NZ_CP028162.1	4979902	4980964	4599	Phosphoribosylformylglycinamidine cyclo-ligase	http://purl.uniprot.org/uniprot/B7UXY9
GCF-002968955-protein7449.fasta	GCF_002968955	NZ_CP027166.1	1516668	1516956	7449	Beta-alanine degradation protein BauB	http://purl.uniprot.org/uniprot/Q9I701
GCF-001077475-protein4437.fasta	GCF_001077475	NZ_CP012066.1	4922370	4923636	4437	Gamma-glutamyl phosphate reductase	http://purl.uniprot.org/uniprot/Q9HX20
GCF-001632245-protein8250.fasta	GCF_001632245	NZ_CP015377.1	2138470	2139445	8250	Glycine cleavage system transcriptional activator GcvA	http://purl.uniprot.org/uniprot/A0A157WP68
GCF-000829885-protein8243.fasta	GCF_000829885	NZ_CP010555.1	2168468	2169665	8243	Aspartate aminotransferase	http://purl.uniprot.org/uniprot/P72173
GCF-000026645-protein5390.fasta	GCF_000026645	NC_011770.1	5853990	5854437	5390	Azurin	http://purl.uniprot.org/uniprot/P00282
GCF-001721745-protein5000.fasta	GCF_001721745	NZ_CP012585.1	5502941	5504465	5000	Probable malate:quinone oxidoreductase 2	http://purl.uniprot.org/uniprot/Q9HVF1
GCF-002812865-protein9437.fasta	GCF_002812865	NZ_CP025051.1	3636600	3637119	9437	hypothetical protein	http://purl.uniprot.org/uniparc/UPI0002B52067
GCF-001293085-protein9242.fasta	GCF_001293085	NZ_CP012679.1	3795864	3796245	9242	VOC domain-containing protein	http://purl.uniprot.org/uniprot/Q9I353
GCF-002968695-protein12244.fasta	GCF_002968695	NZ_CP027174.1	6147383	6148361	12244	biotin-dependent carboxyltransferase family protein	http://purl.uniprot.org/uniparc/UPI00006D951F
GCF-001874465-protein9661.fasta	GCF_001874465	NZ_CP017969.1	3463969	3464707	9661	Uncharacterized protein	http://purl.uniprot.org/uniprot/A0A509J7H5
GCF-003073695-protein3372.fasta	GCF_003073695	NZ_CP029093.1	3655483	3657862	3372	Phosphoenolpyruvate synthase	http://purl.uniprot.org/uniprot/A0A086BY76
GCF-003028335-protein3291.fasta	GCF_003028335	NZ_CP028162.1	3612077	3612734	3291	3-oxoacid CoA-transferase subunit B	http://purl.uniprot.org/uniprot/A0A157WVL2
GCF-002968755-protein3329.fasta	GCF_002968755	NZ_CP027169.1	3640650	3640914	3329	DUF4404 domain-containing protein	http://purl.uniprot.org/uniprot/A0A2V2TW53
GCF-002968755-protein741.fasta	GCF_002968755	NZ_CP027169.1	829730	830636	741	Probable alpha-L-glutamate ligase	http://purl.uniprot.org/uniprot/A0A157WKM5
GCF-003028335-protein2728.fasta	GCF_003028335	NZ_CP028162.1	2953234	2954158	2728	Probable transcriptional regulator	http://purl.uniprot.org/uniprot/A0A0H2ZBJ9
GCF-002968695-protein8885.fasta	GCF_002968695	NZ_CP027174.1	2472953	2475284	8885	type II secretion system protein GspD	http://purl.uniprot.org/uniparc/UPI0002B519F8
GCF-000017205-protein6495.fasta	GCF_000017205	NC_009656.1	648141	649338	6495	Putative class III pyridoxal phosphate-dependent aminotransferase	http://purl.uniprot.org/uniprot/A6UYZ2
GCF-000829885-protein10749.fasta	GCF_000829885	NZ_CP010555.1	4881829	4883098	10749	Malic enzyme	http://purl.uniprot.org/uniprot/Q9HUD3
GCF-003052005-protein6955.fasta	GCF_003052005	NZ_CP028584.2	518400	519288	6955	PlsC domain-containing protein	http://purl.uniprot.org/uniprot/A6UYS6
GCF-001729505-protein10814.fasta	GCF_001729505	NZ_CP017149.1	5262187	5263234	10814	hypothetical protein	http://purl.uniprot.org/uniparc/UPI000D64E896
GCF-002968695-protein7011.fasta	GCF_002968695	NZ_CP027174.1	380242	381055	7011	Transcriptional regulator MerD	http://purl.uniprot.org/uniprot/A0A157WBB0
GCF-000473745-protein11466.fasta	GCF_000473745	NZ_CP008739.1	6313167	6314445	11466	Glycerophosphoryl diester phosphodiesterase, periplasmic	http://purl.uniprot.org/uniprot/A0A0H2ZKR6
GCF-003052005-protein8091.fasta	GCF_003052005	NZ_CP028584.2	1777441	1778593	8091	MFS transporter	http://purl.uniprot.org/uniprot/A0A2V2TFY9
GCF-003288355-protein9263.fasta	GCF_003288355	NZ_CP030328.1	3783695	3784343	9263	VWA domain-containing protein	http://purl.uniprot.org/uniprot/A0A4V8E2N5
GCF-002968695-protein12715.fasta	GCF_002968695	NZ_CP027174.1	6645128	6646664	12715	apolipoprotein N-acyltransferase	http://purl.uniprot.org/uniparc/UPI0002B5CE70
GCF-003052005-protein8944.fasta	GCF_003052005	NZ_CP028584.2	2696365	2697247	8944	Predicted iron-dependent peroxidase, Dyp-type family	http://purl.uniprot.org/uniprot/A0A157W9L0
GCF-001293085-protein6429.fasta	GCF_001293085	NZ_CP012679.1	708056	708857	6429	SDR family oxidoreductase	http://purl.uniprot.org/uniparc/UPI0002B5E98A
GCF-003060845-protein2499.fasta	GCF_003060845	NZ_CP028917.1	2735759	2736359	2499	YIP1 family protein	http://purl.uniprot.org/uniprot/A0A2V2TTN1
GCF-003052005-protein10071.fasta	GCF_003052005	NZ_CP028584.2	3997230	3997812	10071	TetR/AcrR family transcriptional regulator	http://purl.uniprot.org/uniprot/A0A2V2TTZ0
GCF-002968695-protein7780.fasta	GCF_002968695	NZ_CP027174.1	1194824	1195787	7780	threo-3-hydroxy-L-aspartate ammonia-lyase	http://purl.uniprot.org/uniparc/UPI000281A1B7
GCF-000508765-protein332.fasta	GCF_000508765	NC_023066.1	364451	364784	332	Protein YegP	http://purl.uniprot.org/uniprot/A0A157W245
GCF-002968755-protein4621.fasta	GCF_002968755	NZ_CP027169.1	5069432	5070320	4621	Succinate--CoA ligase [ADP-forming] subunit alpha	http://purl.uniprot.org/uniprot/Q51567
GCF-002968755-protein1819.fasta	GCF_002968755	NZ_CP027169.1	2018188	2018488	1819	50S ribosomal protein L23	http://purl.uniprot.org/uniprot/A0A157WLU0
GCF-000508765-protein4228.fasta	GCF_000508765	NC_023066.1	4580085	4581393	4228	Sensor domain-containing diguanylate cyclase	http://purl.uniprot.org/uniprot/A0A2V2TLZ0
GCF-001516165-protein11924.fasta	GCF_001516165	NZ_CP008869.2	6568360	6569116	11924	Transcriptional regulator GlcC	http://purl.uniprot.org/uniprot/A0A2V2TMS5
GCF-002968515-protein165.fasta	GCF_002968515	NZ_CP027165.1	186018	186999	165	DUF4340 domain-containing protein	http://purl.uniprot.org/uniparc/UPI00053E13B1
GCF-003028335-protein5506.fasta	GCF_003028335	NZ_CP028162.1	5957832	5958318	5506	hypothetical protein	http://purl.uniprot.org/uniparc/UPI00070A1C62
GCF-000271365-protein2261.fasta	GCF_000271365	NC_018080.1	2409547	2410885	2261	HAMP domain-containing protein	http://purl.uniprot.org/uniprot/A0A2V2TQB7
GCF-002968695-protein10390.fasta	GCF_002968695	NZ_CP027174.1	4064150	4066052	10390	Multifunctional fusion protein	http://purl.uniprot.org/uniprot/A0A2V2TJZ7
GCF-003028335-protein6299.fasta	GCF_003028335	NZ_CP028162.1	6849834	6850404	6299	Protein of uncharacterized function (DUF2975)	http://purl.uniprot.org/uniprot/A0A157WGV7
GCF-002968755-protein1726.fasta	GCF_002968755	NZ_CP027169.1	1921278	1921494	1726	30S ribosomal protein S21	http://purl.uniprot.org/uniprot/B7V4G5
GCF-000504045-protein9165.fasta	GCF_000504045	NC_023019.1	3748689	3749619	9165	DNA-3-methyladenine glycosylase II	http://purl.uniprot.org/uniprot/A0A157WSZ9
GCF-001516005-protein7525.fasta	GCF_001516005	NZ_CP008867.1	1445831	1446449	7525	Outer-membrane lipoprotein LolB	http://purl.uniprot.org/uniprot/B7V0L4
GCF-002968755-protein5884.fasta	GCF_002968755	NZ_CP027169.1	6449166	6449760	5884	Ubiquinol-cytochrome c reductase iron-sulfur subunit	http://purl.uniprot.org/uniprot/A0A157V2E2
GCF-001547955-protein11418.fasta	GCF_001547955	NZ_AP014651.1	5542524	5543472	11418	Nudix hydrolase domain-containing protein	http://purl.uniprot.org/uniprot/A0A1C7BXP6
GCF-003052005-protein12631.fasta	GCF_003052005	NZ_CP028584.2	6793514	6793982	12631	Inhibitor of vertebrate lysozyme	http://purl.uniprot.org/uniprot/A0A157VM30
GCF-002968755-protein2625.fasta	GCF_002968755	NZ_CP027169.1	2918854	2919070	2625	TOBE domain-containing protein	http://purl.uniprot.org/uniprot/V6ABT1
GCF-003052005-protein10982.fasta	GCF_003052005	NZ_CP028584.2	4957608	4957992	10982	hypothetical protein	http://purl.uniprot.org/uniparc/UPI00093DCD1C
GCF-002968755-protein4332.fasta	GCF_002968755	NZ_CP027169.1	4778915	4779230	4332	SCP2 domain-containing protein	http://purl.uniprot.org/uniprot/A0A1C7BTY0
GCF-002968755-protein4860.fasta	GCF_002968755	NZ_CP027169.1	5325837	5326125	4860	XapX domain protein	http://purl.uniprot.org/uniprot/A0A2R3IMX2
GCF-001547955-protein12724.fasta	GCF_001547955	NZ_AP014651.1	6959614	6960043	12724	EamA family transporter	http://purl.uniprot.org/uniprot/A0A0C6F4Z8
GCF-001542835-protein6014.fasta	GCF_001542835	NZ_CP008873.1	6533432	6533996	6014	Flavodoxin/nitric oxide synthase	http://purl.uniprot.org/uniprot/A0A157W0V5
GCF-000508765-protein3924.fasta	GCF_000508765	NC_023066.1	4253479	4254757	3924	Urate_ox_N domain-containing protein	http://purl.uniprot.org/uniprot/A0A2V2THB2
GCF-001542795-protein6943.fasta	GCF_001542795	NZ_CP008872.2	1276949	1278002	6943	C4-dicarboxylate ABC transporter	http://purl.uniprot.org/uniprot/A0A157TAQ5
GCF-002968695-protein10990.fasta	GCF_002968695	NZ_CP027174.1	4720032	4722276	10990	UPF0313 protein DZ934_20020	http://purl.uniprot.org/uniprot/A0A3S3V412
GCF-000026645-protein3735.fasta	GCF_000026645	NC_011770.1	4041511	4042069	3735	Smr domain-containing protein	http://purl.uniprot.org/uniprot/Q9I350
GCF-002968695-protein10663.fasta	GCF_002968695	NZ_CP027174.1	4353200	4354325	10663	class I SAM-dependent methyltransferase	http://purl.uniprot.org/uniparc/UPI0003B9B153
GCF-001293085-protein10987.fasta	GCF_001293085	NZ_CP012679.1	5687291	5688134	10987	urease accessory protein UreD	http://purl.uniprot.org/uniparc/UPI0003C569AF
GCF-001721745-protein3453.fasta	GCF_001721745	NZ_CP012585.1	3787117	3787918	3453	Transglutaminase family protein	http://purl.uniprot.org/uniprot/A0A2V2TIV3
GCF-000271985-protein6583.fasta	GCF_000271985	NZ_CP015877.1	768038	768890	6583	CoA transferase subunit A	http://purl.uniprot.org/uniprot/A0A2V2TGE8
GCF-002968515-protein4596.fasta	GCF_002968515	NZ_CP027165.1	5085303	5086524	4596	YeeE/YedE family protein	http://purl.uniprot.org/uniparc/UPI000CF9F783
GCF-003193645-protein3263.fasta	GCF_003193645	NZ_CP029660.1	3524464	3525376	3263	AraC family transcriptional regulator	http://purl.uniprot.org/uniprot/A0A0C6F4G2
GCF-001516345-protein12015.fasta	GCF_001516345	NZ_CP008861.1	6629751	6631113	12015	Aminodeoxychorismate synthase component I	http://purl.uniprot.org/uniprot/A0A444LTV6
GCF-001516365-protein221.fasta	GCF_001516365	NZ_CP008862.2	230785	231166	221	DUF1987 domain-containing protein	http://purl.uniprot.org/uniprot/V6A7P3
GCF-002968695-protein10345.fasta	GCF_002968695	NZ_CP027174.1	4016494	4017406	10345	Probable 2-dehydropantoate 2-reductase	http://purl.uniprot.org/uniprot/Q9HW09
GCF-002968695-protein11517.fasta	GCF_002968695	NZ_CP027174.1	5339408	5340293	11517	3-keto-5-aminohexanoate cleavage protein	http://purl.uniprot.org/uniparc/UPI0002B4EFEB
GCF-001900195-protein6205.fasta	GCF_001900195	NZ_CP013477.1	355846	356476	6205	Putative proline hydroxylase	http://purl.uniprot.org/uniprot/A0A485HW89
GCF-003028335-protein3587.fasta	GCF_003028335	NZ_CP028162.1	3920026	3920722	3587	Alginate_lyase2 domain-containing protein	http://purl.uniprot.org/uniprot/V6AGW9
GCF-003060845-protein1889.fasta	GCF_003060845	NZ_CP028917.1	2060874	2062344	1889	Phosphate transporter	http://purl.uniprot.org/uniprot/A0A157WJU3
GCF-002753655-protein26.fasta	GCF_002753655	NZ_CP024477.1	26750	27737	26	Zinc dependent phospholipase C	http://purl.uniprot.org/uniprot/A0A157WP90
GCF-003028335-protein6236.fasta	GCF_003028335	NZ_CP028162.1	6775945	6776326	6236	RidA family protein	http://purl.uniprot.org/uniprot/A0A2V2TG25
GCF-001542835-protein5845.fasta	GCF_001542835	NZ_CP008873.1	6352761	6353091	5845	UPF0060 membrane protein SAMEA2273162_08264	http://purl.uniprot.org/uniprot/A0A157WNK1
GCF-001874465-protein12173.fasta	GCF_001874465	NZ_CP017969.1	6194638	6197251	12173	Phosphomannomutase/phosphoglucomutase	http://purl.uniprot.org/uniprot/A0A3E1N2F9
GCF-000473745-protein10172.fasta	GCF_000473745	NZ_CP008739.1	4930809	4932180	10172	Putative MFS transporter	http://purl.uniprot.org/uniprot/A0A0H2ZE80
GCF-003028335-protein488.fasta	GCF_003028335	NZ_CP028162.1	543689	544094	488	HotDog ACOT-type domain-containing protein	http://purl.uniprot.org/uniprot/A0A1C7BZT2
GCF-002968695-protein12907.fasta	GCF_002968695	NZ_CP027174.1	6855727	6857017	12907	Histidine--tRNA ligase	http://purl.uniprot.org/uniprot/B7UWI9
GCF-002968695-protein8192.fasta	GCF_002968695	NZ_CP027174.1	1645638	1647174	8192	sigma-54-dependent transcriptional regulator	http://purl.uniprot.org/uniparc/UPI000281A783
GCF-001679685-protein4692.fasta	GCF_001679685	NZ_CP016214.1	5135363	5136302	4692	MlaD domain-containing protein	http://purl.uniprot.org/uniprot/Q9HZ27
GCF-000026645-protein1564.fasta	GCF_000026645	NC_011770.1	1657039	1657606	1564	Ion-translocating oxidoreductase complex subunit B	http://purl.uniprot.org/uniprot/B7UWJ3
GCF-001900195-protein6613.fasta	GCF_001900195	NZ_CP013477.1	784768	786931	6613	TonB-dependent siderophore receptor	http://purl.uniprot.org/uniprot/A0A2V2TJ65
GCF-003028335-protein3474.fasta	GCF_003028335	NZ_CP028162.1	3791415	3792039	3474	Glutathione S-transferase	http://purl.uniprot.org/uniprot/A0A2V2T9C7
GCF-000496455-protein3944.fasta	GCF_000496455	NZ_CP013993.1	4212418	4213147	3944	Serine/threonine-protein phosphatase	http://purl.uniprot.org/uniprot/A0A2V2T8H7
GCF-001447845-protein5633.fasta	GCF_001447845	NZ_CP013245.1	6250383	6250671	5633	DUF3509 domain-containing protein	http://purl.uniprot.org/uniparc/UPI000E3BF34D
GCF-000829885-protein12129.fasta	GCF_000829885	NZ_CP010555.1	6377446	6378358	12129	LysR family transcriptional regulator	http://purl.uniprot.org/uniprot/A0A2V2TF50
GCF-002968695-protein11850.fasta	GCF_002968695	NZ_CP027174.1	5701938	5703285	11850	aspartate aminotransferase family protein	http://purl.uniprot.org/uniparc/UPI0002B5A37A
GCF-002968755-protein1828.fasta	GCF_002968755	NZ_CP027169.1	2021946	2022261	1828	50S ribosomal protein L24	http://purl.uniprot.org/uniprot/A6UZJ9
GCF-000414035-protein681.fasta	GCF_000414035	NC_021577.1	748598	749579	681	Peptidylprolyl isomerase	http://purl.uniprot.org/uniprot/A0A425A3Z0
GCF-001729505-protein10770.fasta	GCF_001729505	NZ_CP017149.1	5222038	5223061	10770	Ferrochelatase	http://purl.uniprot.org/uniprot/B7V0K1
GCF-002753655-protein4299.fasta	GCF_002753655	NZ_CP024477.1	4734270	4735110	4299	AraC family transcriptional regulator	http://purl.uniprot.org/uniprot/A0A157WND9
GCF-000226155-protein11438.fasta	GCF_000226155	NC_017548.1	5908422	5911164	11438	hotdog fold thioesterase	http://purl.uniprot.org/uniparc/UPI00022973FE
GCF-002968755-protein3177.fasta	GCF_002968755	NZ_CP027169.1	3486700	3486937	3177	Acyl carrier protein 1	http://purl.uniprot.org/uniprot/O54439
GCF-003193645-protein4621.fasta	GCF_003193645	NZ_CP029660.1	5026334	5027300	4621	AEC family transporter	http://purl.uniprot.org/uniprot/A0A2V2U471
GCF-002085755-protein4482.fasta	GCF_002085755	NZ_CP020603.1	4823800	4825948	4482	Pimeloyl-CoA synthetase	http://purl.uniprot.org/uniprot/V6AIT6
GCF-003028335-protein1015.fasta	GCF_003028335	NZ_CP028162.1	1081233	1081827	1015	Lon N-terminal domain-containing protein	http://purl.uniprot.org/uniprot/A0A1C7BPD2
GCF-000026645-protein231.fasta	GCF_000026645	NC_011770.1	254709	255111	231	CMD domain-containing protein	http://purl.uniprot.org/uniprot/V6A7C7
GCF-003060845-protein688.fasta	GCF_003060845	NZ_CP028917.1	738211	739075	688	YicC family protein	http://purl.uniprot.org/uniprot/A0A2V2TIS7
GCF-000026645-protein3756.fasta	GCF_000026645	NC_011770.1	4066390	4067557	3756	PLP-dependent aminotransferase family protein	http://purl.uniprot.org/uniprot/A0A2V2TP32
GCF-003073615-protein11008.fasta	GCF_003073615	NZ_CP029089.1	5201191	5201860	11008	Transcriptional regulator, TetR family	http://purl.uniprot.org/uniprot/A0A157VQW1
GCF-000568855-protein10972.fasta	GCF_000568855	NZ_CP020659.1	5338237	5339569	10972	Phosphate regulon sensor protein PhoR	http://purl.uniprot.org/uniprot/P23621
GCF-003429185-protein3272.fasta	GCF_003429185	NZ_CP031659.1	3555911	3557501	3272	ABC transporter	http://purl.uniprot.org/uniprot/A0A157WMJ5
GCF-000508765-protein2111.fasta	GCF_000508765	NC_023066.1	2247486	2248539	2111	Protein CobW	http://purl.uniprot.org/uniprot/A0A069QDA4
GCF-003060845-protein5877.fasta	GCF_003060845	NZ_CP028917.1	6382093	6382981	5877	Geranyltranstransferase	http://purl.uniprot.org/uniprot/A0A0H2ZFY9
GCF-000496455-protein2044.fasta	GCF_000496455	NZ_CP013993.1	2146245	2149023	2044	DNA gyrase subunit A	http://purl.uniprot.org/uniprot/A0A241XU71
GCF-000026645-protein37.fasta	GCF_000026645	NC_011770.1	37876	39085	37	Tryptophan synthase beta chain	http://purl.uniprot.org/uniprot/P07345
GCF-002968695-protein8132.fasta	GCF_002968695	NZ_CP027174.1	1580407	1581430	8132	anthranilate 1,2-dioxygenase electron transfer component AntC	http://purl.uniprot.org/uniparc/UPI0003FD77C8
GCF-001729505-protein10200.fasta	GCF_001729505	NZ_CP017149.1	4584877	4585840	10200	PALP domain-containing protein	http://purl.uniprot.org/uniprot/A0A1F0IP52
GCF-000510305-protein7739.fasta	GCF_000510305	NC_023149.1	1890102	1890423	7739	helix-turn-helix transcriptional regulator	http://purl.uniprot.org/uniparc/UPI0003BAFD17
GCF-000524595-protein152.fasta	GCF_000524595	NZ_CP007147.1	161102	161873	152	HTH-type transcriptional regulator PrtR	http://purl.uniprot.org/uniprot/Q06553
GCF-001874465-protein8482.fasta	GCF_001874465	NZ_CP017969.1	2131347	2132118	8482	CHAD domain-containing protein	http://purl.uniprot.org/uniprot/A0A2V2TA87
GCF-003028335-protein5446.fasta	GCF_003028335	NZ_CP028162.1	5882746	5884084	5446	Glutamate dehydrogenase	http://purl.uniprot.org/uniprot/A0A2V2TQ86
GCF-003028335-protein5927.fasta	GCF_003028335	NZ_CP028162.1	6444999	6445857	5927	Poly(3-hydroxyalkanoate) depolymerase	http://purl.uniprot.org/uniprot/A0A2V2TQT4
GCF-001516365-protein3947.fasta	GCF_001516365	NZ_CP008862.2	4366329	4367664	3947	Guanine deaminase	http://purl.uniprot.org/uniprot/A0A157WPJ9
GCF-001542835-protein1567.fasta	GCF_001542835	NZ_CP008873.1	1677238	1677592	1567	Endoribonuclease L-PSP	http://purl.uniprot.org/uniprot/A0A157YZP6
GCF-003028335-protein5189.fasta	GCF_003028335	NZ_CP028162.1	5622969	5623587	5189	Stringent starvation protein A	http://purl.uniprot.org/uniprot/A0A157V482
GCF-000026645-protein358.fasta	GCF_000026645	NC_011770.1	393932	394811	358	Histidine kinase	http://purl.uniprot.org/uniprot/A0A1F0IW97
GCF-000829885-protein8075.fasta	GCF_000829885	NZ_CP010555.1	1976436	1977129	8075	HAD family hydrolase	http://purl.uniprot.org/uniprot/A0A1F0J7J0
GCF-000508765-protein250.fasta	GCF_000508765	NC_023066.1	275253	275688	250	CBS domain-containing protein	http://purl.uniprot.org/uniprot/A0A2V2T976
GCF-000508765-protein5344.fasta	GCF_000508765	NC_023066.1	5814812	5816207	5344	Replicative DNA helicase	http://purl.uniprot.org/uniprot/A0A2V2TPA3
GCF-002968755-protein1597.fasta	GCF_002968755	NZ_CP027169.1	1790592	1791774	1597	Butyryl-CoA dehydrogenase	http://purl.uniprot.org/uniprot/A0A157U6S0
GCF-003028335-protein4017.fasta	GCF_003028335	NZ_CP028162.1	4376640	4377054	4017	3-dmu-9_3-mt domain-containing protein	http://purl.uniprot.org/uniprot/A0A0H2Z8L2
GCF-001729505-protein10594.fasta	GCF_001729505	NZ_CP017149.1	5013475	5014930	10594	Glutamyl-tRNA(Gln) amidotransferase subunit A	http://purl.uniprot.org/uniprot/Q9HVT8
GCF-002968695-protein10101.fasta	GCF_002968695	NZ_CP027174.1	3753481	3754318	10101	HDOD domain-containing protein	http://purl.uniprot.org/uniparc/UPI0002B52053
GCF-000816985-protein5655.fasta	GCF_000816985	NZ_CP007399.1	6227867	6230264	5655	Lon protease	http://purl.uniprot.org/uniprot/A0A1F0I1I5
GCF-000568855-protein9986.fasta	GCF_000568855	NZ_CP020659.1	4284519	4285149	9986	Alpha/beta superfamily hydrolase	http://purl.uniprot.org/uniprot/A0A1G5IBM7
GCF-002968755-protein952.fasta	GCF_002968755	NZ_CP027169.1	1062588	1062822	952	Uncharacterized protein	http://purl.uniprot.org/uniprot/A0A1F0IFK6
GCF-000508765-protein3885.fasta	GCF_000508765	NC_023066.1	4214524	4215037	3885	Lipoprotein, putative	http://purl.uniprot.org/uniprot/A6V8N5
GCF-003028335-protein3617.fasta	GCF_003028335	NZ_CP028162.1	3957627	3958602	3617	Cys regulon transcriptional activator CysB	http://purl.uniprot.org/uniprot/A0A157WS89
GCF-000829885-protein10797.fasta	GCF_000829885	NZ_CP010555.1	4950261	4950912	10797	Toluene tolerance protein	http://purl.uniprot.org/uniprot/A0A2V2TZ16
GCF-000026645-protein955.fasta	GCF_000026645	NC_011770.1	1007165	1007783	955	GTP cyclohydrolase-2	http://purl.uniprot.org/uniprot/Q9HWY1
GCF-003060845-protein1278.fasta	GCF_003060845	NZ_CP028917.1	1403270	1403516	1278	Putative secreted protein	http://purl.uniprot.org/uniprot/A0A0A8RHX1
GCF-003571505-protein8064.fasta	GCF_003571505	NZ_CP012901.1	1671423	1672437	8064	LysR family transcriptional regulator	http://purl.uniprot.org/uniprot/A0A425A3Q7
GCF-000829885-protein6346.fasta	GCF_000829885	NZ_CP010555.1	78694	79354	6346	GntR family transcriptional regulator	http://purl.uniprot.org/uniprot/A0A1F0IE71
GCF-003028335-protein1556.fasta	GCF_003028335	NZ_CP028162.1	1659663	1660338	1556	Ribonuclease T	http://purl.uniprot.org/uniprot/A0A157WPN9
GCF-001293085-protein11036.fasta	GCF_001293085	NZ_CP012679.1	5736499	5737624	11036	Branched-chain amino acid ABC transporter substrate-binding protein	http://purl.uniprot.org/uniprot/A0A2V2TVK0
GCF-000271985-protein10013.fasta	GCF_000271985	NZ_CP015877.1	4617326	4618826	10013	Outer membrane lipoprotein	http://purl.uniprot.org/uniprot/A0A3S4MVU2
GCF-003028335-protein1726.fasta	GCF_003028335	NZ_CP028162.1	1838794	1839100	1726	STAS-domain containing protein PA14_20770	http://purl.uniprot.org/uniprot/Q02QI1
GCF-002968755-protein1117.fasta	GCF_002968755	NZ_CP027169.1	1243190	1244051	1117	ATP synthase gamma chain	http://purl.uniprot.org/uniprot/A6VF33
GCF-002968695-protein10735.fasta	GCF_002968695	NZ_CP027174.1	4439296	4440535	10735	peptidase C69	http://purl.uniprot.org/uniparc/UPI00053F15E1
GCF-000473745-protein10083.fasta	GCF_000473745	NZ_CP008739.1	4817988	4818354	10083	Uncharacterized protein	http://purl.uniprot.org/uniprot/A0A3S4RJD4
GCF-003028335-protein642.fasta	GCF_003028335	NZ_CP028162.1	695054	696347	642	Chaperone SurA	http://purl.uniprot.org/uniprot/A0A157WJM0
GCF-001482325-protein4772.fasta	GCF_001482325	NZ_CP013696.1	5290087	5290906	4772	Putative phosphoenolpyruvate synthase regulatory protein	http://purl.uniprot.org/uniprot/A0A2V2TBA5
GCF-003073695-protein4571.fasta	GCF_003073695	NZ_CP029093.1	4934523	4934982	4571	Lipoprotein, putative	http://purl.uniprot.org/uniprot/A6VAP1
GCF-000496455-protein6039.fasta	GCF_000496455	NZ_CP013993.1	6479909	6480878	6039	Putative binding protein component of ABC transporter	http://purl.uniprot.org/uniprot/V6ANS4
GCF-003028335-protein3920.fasta	GCF_003028335	NZ_CP028162.1	4268779	4269670	3920	Outer membrane protein ImpK/VasF, OmpA/MotB domain	http://purl.uniprot.org/uniprot/A0A157WHB0
GCF-002968755-protein452.fasta	GCF_002968755	NZ_CP027169.1	507798	508245	452	50S ribosomal protein L9	http://purl.uniprot.org/uniprot/A6VD45
GCF-002812865-protein10484.fasta	GCF_002812865	NZ_CP025051.1	4743626	4744922	10484	Uncharacterized conserved protein	http://purl.uniprot.org/uniprot/A0A335EN33
GCF-003028335-protein4854.fasta	GCF_003028335	NZ_CP028162.1	5252686	5253604	4854	GTPase Era	http://purl.uniprot.org/uniprot/B7UYX1
GCF-001516265-protein5741.fasta	GCF_001516265	NZ_CP008857.1	6297096	6297390	5741	ABM domain-containing protein	http://purl.uniprot.org/uniprot/A0A1C7C9B5
GCF-003028335-protein975.fasta	GCF_003028335	NZ_CP028162.1	1040536	1041016	975	Transcription antitermination protein NusB	http://purl.uniprot.org/uniprot/Q9HWX6
GCF-003073615-protein7769.fasta	GCF_003073615	NZ_CP029089.1	1541099	1541855	7769	Molybdate ABC transporter periplasmic molybdate-binding protein	http://purl.uniprot.org/uniprot/A0A335EYP8
GCF-001516185-protein2356.fasta	GCF_001516185	NZ_CP008870.2	2567979	2568369	2356	Putative membrane protein	http://purl.uniprot.org/uniprot/A0A2R3IRR5
GCF-002968955-protein6291.fasta	GCF_002968955	NZ_CP027166.1	319625	320087	6291	Putative multicopper oxidase	http://purl.uniprot.org/uniprot/A0A485E3E5
GCF-000026645-protein2041.fasta	GCF_000026645	NC_011770.1	2152699	2153470	2041	Lipoprotein	http://purl.uniprot.org/uniprot/A0A3S4RJN0
GCF-002968695-protein6705.fasta	GCF_002968695	NZ_CP027174.1	49574	50642	6705	tRNA pseudouridine(13) synthase TruD	http://purl.uniprot.org/uniparc/UPI0002B55EC7
GCF-000524595-protein279.fasta	GCF_000524595	NZ_CP007147.1	287898	288342	279	GNAT family N-acetyltransferase	http://purl.uniprot.org/uniprot/A0A2V2TYY2
GCF-003028335-protein4812.fasta	GCF_003028335	NZ_CP028162.1	5202886	5204134	4812	MFS domain-containing protein	http://purl.uniprot.org/uniprot/V6AJM6
GCF-001632245-protein9174.fasta	GCF_001632245	NZ_CP015377.1	3126434	3127196	9174	YdcF family protein	http://purl.uniprot.org/uniparc/UPI0003BACCED
GCF-002968695-protein11443.fasta	GCF_002968695	NZ_CP027174.1	5258329	5259664	11443	Omega-amino acid--pyruvate aminotransferase	http://purl.uniprot.org/uniprot/A0A1J0J363
GCF-000829885-protein10527.fasta	GCF_000829885	NZ_CP010555.1	4645858	4646989	10527	Putative uroporphyrin-III C-methyltransferase	http://purl.uniprot.org/uniprot/A0A448BUJ8
GCF-001729505-protein9927.fasta	GCF_001729505	NZ_CP017149.1	4302911	4303466	9927	NAD/FAD-utilizing enzyme apparently involved in cell division	http://purl.uniprot.org/uniprot/A0A1S1C4Q8
GCF-003028335-protein4.fasta	GCF_003028335	NZ_CP028162.1	4274	6695	4	DNA gyrase subunit B	http://purl.uniprot.org/uniprot/Q9I7C2
GCF-000017205-protein10853.fasta	GCF_000017205	NC_009656.1	5379744	5381025	10853	Transporter	http://purl.uniprot.org/uniprot/A0A086BX66
GCF-002968695-protein7076.fasta	GCF_002968695	NZ_CP027174.1	456594	457341	7076	ABC transporter substrate-binding protein	http://purl.uniprot.org/uniprot/A0A1F0J0N3
GCF-002192475-protein12513.fasta	GCF_002192475	NZ_CP021774.1	6825737	6827924	12513	DNA helicase	http://purl.uniprot.org/uniprot/A0A157VMJ9
GCF-002997005-protein885.fasta	GCF_002997005	NZ_CP027538.1	924166	924430	885	DUF1315 domain-containing protein	http://purl.uniprot.org/uniprot/A0A2V2TUP4
GCF-003028335-protein1942.fasta	GCF_003028335	NZ_CP028162.1	2079346	2079889	1942	HTH tetR-type domain-containing protein	http://purl.uniprot.org/uniprot/V6AC57
GCF-000026645-protein177.fasta	GCF_000026645	NC_011770.1	196909	197512	177	Probable chemoreceptor glutamine deamidase CheD	http://purl.uniprot.org/uniprot/A0A2V2TFW8
GCF-000226155-protein11385.fasta	GCF_000226155	NC_017548.1	5852149	5852887	11385	SDR family NAD(P)-dependent oxidoreductase	http://purl.uniprot.org/uniprot/A0A2V2TEX5
GCF-000524595-protein1491.fasta	GCF_000524595	NZ_CP007147.1	1642573	1643038	1491	GNAT family N-acetyltransferase	http://purl.uniprot.org/uniparc/UPI0003BB04CC
GCF-002968755-protein1827.fasta	GCF_002968755	NZ_CP027169.1	2021565	2021934	1827	50S ribosomal protein L14	http://purl.uniprot.org/uniprot/B7V654
GCF-000829255-protein11252.fasta	GCF_000829255	NZ_AP014646.1	5656882	5657842	11252	Membrane protein	http://purl.uniprot.org/uniprot/A0A157W670
GCF-900185255-protein8170.fasta	GCF_900185255	NZ_LT883143.1	2666060	2667158	8170	polyamine ABC transporter substrate-binding protein	http://purl.uniprot.org/uniparc/UPI0000DAF426
GCF-003028335-protein499.fasta	GCF_003028335	NZ_CP028162.1	558978	559557	499	Protein of uncharacterized function VcgC/VcgE (DUF2780)	http://purl.uniprot.org/uniprot/A0A157U743
GCF-003060845-protein2374.fasta	GCF_003060845	NZ_CP028917.1	2600291	2601059	2374	High-affinity branched-chain amino acid transport ATP-binding protein BraF	http://purl.uniprot.org/uniprot/P21629
GCF-003060845-protein6307.fasta	GCF_003060845	NZ_CP028917.1	6859744	6861637	6307	tRNA uridine 5-carboxymethylaminomethyl modification enzyme MnmG	http://purl.uniprot.org/uniprot/A0A157VHE8
GCF-002968695-protein9565.fasta	GCF_002968695	NZ_CP027174.1	3194734	3195505	9565	NAD-dependent deacylase	http://purl.uniprot.org/uniparc/UPI00053DF7CC
GCF-003028335-protein332.fasta	GCF_003028335	NZ_CP028162.1	374132	375491	332	Glutamine synthetase	http://purl.uniprot.org/uniprot/A0A2V2TWX2
GCF-001516325-protein4754.fasta	GCF_001516325	NZ_CP008860.2	5245129	5245741	4754	Dephospho-CoA kinase	http://purl.uniprot.org/uniprot/A0A157WGH1
GCF-003028335-protein2189.fasta	GCF_003028335	NZ_CP028162.1	2354363	2355242	2189	3-oxoacyl-[acyl-carrier protein] reductase	http://purl.uniprot.org/uniprot/A0A157WQ44
GCF-003028335-protein5987.fasta	GCF_003028335	NZ_CP028162.1	6510414	6512232	5987	Translational GTPase TypA	http://purl.uniprot.org/uniprot/A0A2V2TYP4
GCF-002968755-protein3580.fasta	GCF_002968755	NZ_CP027169.1	3886817	3887378	3580	CDP-diacylglycerol--glycerol-3-phosphate 3-phosphatidyltransferase	http://purl.uniprot.org/uniprot/A0A2V2TBJ0
GCF-000496455-protein692.fasta	GCF_000496455	NZ_CP013993.1	741717	745791	692	DNA-directed RNA polymerase subunit beta	http://purl.uniprot.org/uniprot/A0A157WRF8
GCF-001045685-protein7410.fasta	GCF_001045685	NZ_CP012001.1	494311	495220	7410	Glycine cleavage system transcriptional activator	http://purl.uniprot.org/uniprot/A0A1G5LTU6
GCF-002968695-protein7405.fasta	GCF_002968695	NZ_CP027174.1	813669	815001	7405	Predicted esterase of the alpha/beta hydrolase fold	http://purl.uniprot.org/uniprot/A0A157WJX2
GCF-000496605-protein8961.fasta	GCF_000496605	NC_022808.2	2556562	2557315	8961	Methyltransf_11 domain-containing protein	http://purl.uniprot.org/uniprot/A0A1C7BNY1
GCF-003028335-protein5941.fasta	GCF_003028335	NZ_CP028162.1	6455798	6456506	5941	Ribosomal RNA small subunit methyltransferase E	http://purl.uniprot.org/uniprot/A0A157YZX1
GCF-002968695-protein12233.fasta	GCF_002968695	NZ_CP027174.1	6138465	6139362	12233	Putative permease	http://purl.uniprot.org/uniprot/A0A0H2ZLG9
GCF-003073615-protein6966.fasta	GCF_003073615	NZ_CP029089.1	686761	687169	6966	Flagellar basal body rod protein FlgB	http://purl.uniprot.org/uniprot/A0A2V2TP69
GCF-001447845-protein733.fasta	GCF_001447845	NZ_CP013245.1	801073	801829	733	Ditrans,polycis-undecaprenyl-diphosphate synthase ((2E,6E)-farnesyl-diphosphate specific)	http://purl.uniprot.org/uniprot/Q9HXY2
GCF-003028335-protein6376.fasta	GCF_003028335	NZ_CP028162.1	6933667	6934957	6376	MFS transporter	http://purl.uniprot.org/uniprot/A0A2V2TVA6
GCF-001516185-protein6054.fasta	GCF_001516185	NZ_CP008870.2	6648316	6648532	6054	Transcriptional regulator	http://purl.uniprot.org/uniprot/A0A2V2TKR0
GCF-003073695-protein4222.fasta	GCF_003073695	NZ_CP029093.1	4541042	4542164	4222	DUF2066 domain-containing protein	http://purl.uniprot.org/uniprot/A0A4Z0G6Y8
GCF-001542835-protein1941.fasta	GCF_001542835	NZ_CP008873.1	2111925	2112864	1941	3',5'-cyclic adenosine monophosphate phosphodiesterase CpdA	http://purl.uniprot.org/uniprot/A0A0H2ZI99
GCF-003060845-protein6162.fasta	GCF_003060845	NZ_CP028917.1	6704301	6705501	6162	Glutathione-independent formaldehyde dehydrogenase	http://purl.uniprot.org/uniprot/Q9HTE3
GCF-003028335-protein5965.fasta	GCF_003028335	NZ_CP028162.1	6484229	6485081	5965	Glycine betaine transporter membrane protein	http://purl.uniprot.org/uniprot/A0A157V5Q1
GCF-000508765-protein921.fasta	GCF_000508765	NC_023066.1	987774	988596	921	Ethanolamine ammonia-lyase light chain	http://purl.uniprot.org/uniprot/B7V7T3
GCF-002968695-protein11455.fasta	GCF_002968695	NZ_CP027174.1	5270547	5271498	11455	Protein involved in meta-pathway of phenol degradation	http://purl.uniprot.org/uniprot/A0A157YZW4
GCF-000226155-protein7804.fasta	GCF_000226155	NC_017548.1	1892438	1892996	7804	Ribosomal-protein-serine acetyltransferase	http://purl.uniprot.org/uniprot/A0A1S1C766
GCF-002753655-protein1875.fasta	GCF_002753655	NZ_CP024477.1	2041893	2042286	1875	General secretion pathway protein I	http://purl.uniprot.org/uniprot/A0A1C7CAM2
GCF-003073695-protein830.fasta	GCF_003073695	NZ_CP029093.1	916092	917376	830	Response regulator rpfG	http://purl.uniprot.org/uniprot/A0A157WBJ7
GCF-001447845-protein3536.fasta	GCF_001447845	NZ_CP013245.1	3887891	3888137	3536	Predicted membrane protein	http://purl.uniprot.org/uniprot/A0A157V822
GCF-002968695-protein9240.fasta	GCF_002968695	NZ_CP027174.1	2845233	2846688	9240	xanthine dehydrogenase small subunit	http://purl.uniprot.org/uniparc/UPI0002B5E4BE
GCF-000026645-protein3567.fasta	GCF_000026645	NC_011770.1	3870637	3870865	3567	DUF2970 domain-containing protein	http://purl.uniprot.org/uniprot/A0A2V2U1K9
GCF-000829885-protein8934.fasta	GCF_000829885	NZ_CP010555.1	2917373	2917850	8934	Copper resistance protein CopZ	http://purl.uniprot.org/uniprot/A0A1F0IAJ6
GCF-001516185-protein5609.fasta	GCF_001516185	NZ_CP008870.2	6139844	6141602	5609	Carbamoyltransferase	http://purl.uniprot.org/uniprot/A0A2V2TV98
GCF-002968755-protein5880.fasta	GCF_002968755	NZ_CP027169.1	6446052	6446460	5880	ClpXP protease specificity-enhancing factor	http://purl.uniprot.org/uniprot/A0A2V2TJG0
GCF-003028335-protein3618.fasta	GCF_003028335	NZ_CP028162.1	3958733	3959231	3618	Usp domain-containing protein	http://purl.uniprot.org/uniprot/V6AH02
GCF-003028335-protein4576.fasta	GCF_003028335	NZ_CP028162.1	4960357	4961416	4576	Holliday junction ATP-dependent DNA helicase RuvB	http://purl.uniprot.org/uniprot/A0A157WTF4
GCF-002812865-protein7970.fasta	GCF_002812865	NZ_CP025051.1	2000836	2001772	7970	Formimidoylglutamase	http://purl.uniprot.org/uniprot/A0A1F0IGB1
GCF-003369775-protein776.fasta	GCF_003369775	NZ_CP030910.1	839548	840325	776	1,6-dihydroxycyclohexa-2,4-diene-1-carboxylate dehydrogenase	http://purl.uniprot.org/uniparc/UPI000E217E50
GCF-002968695-protein11145.fasta	GCF_002968695	NZ_CP027174.1	4914150	4914627	11145	NUDIX hydrolase	http://purl.uniprot.org/uniparc/UPI0006647879
GCF-002968695-protein10041.fasta	GCF_002968695	NZ_CP027174.1	3685922	3686807	10041	Probable transcriptional regulator	http://purl.uniprot.org/uniprot/A0A0H2Z7E3
GCF-003052005-protein8901.fasta	GCF_003052005	NZ_CP028584.2	2661411	2662131	8901	2-aminoethylphosphonate uptake and metabolism regulator	http://purl.uniprot.org/uniprot/A0A157W7A4
GCF-003060845-protein841.fasta	GCF_003060845	NZ_CP028917.1	908781	909459	841	Phosphate transport regulator (Distant homolog of PhoU)	http://purl.uniprot.org/uniprot/A0A157WKN5
GCF-001516345-protein11342.fasta	GCF_001516345	NZ_CP008861.1	5922396	5923599	11342	Flagellar protein FlgJ	http://purl.uniprot.org/uniprot/A0A0H2Z6S0
GCF-002968515-protein5314.fasta	GCF_002968515	NZ_CP027165.1	5849762	5850110	5314	SMI1/KNR4 family protein	http://purl.uniprot.org/uniprot/A0A4V8DTJ4
GCF-000017205-protein8016.fasta	GCF_000017205	NC_009656.1	2283379	2284309	8016	Putative transcriptional regulator	http://purl.uniprot.org/uniprot/A6V3G6
GCF-002215345-protein8068.fasta	GCF_002215345	NZ_CP017293.1	1322634	1323207	8068	Putative natural product biosynthesis protein	http://purl.uniprot.org/uniprot/A0A0C6EYN1
GCF-003028335-protein3475.fasta	GCF_003028335	NZ_CP028162.1	3792052	3792436	3475	Uncharacterized protein	http://purl.uniprot.org/uniprot/A0A1F0IS65
GCF-002968755-protein2262.fasta	GCF_002968755	NZ_CP027169.1	2503517	2503949	2262	Nucleoside diphosphate kinase	http://purl.uniprot.org/uniprot/A6V0V6
GCF-000510305-protein10266.fasta	GCF_000510305	NC_023149.1	4652270	4653416	10266	Glycerate kinase	http://purl.uniprot.org/uniprot/A0A1F0J0Z0
GCF-001447845-protein2369.fasta	GCF_001447845	NZ_CP013245.1	2574469	2575099	2369	Threonine transporter RhtB	http://purl.uniprot.org/uniprot/A0A2V2TN51
GCF-000510305-protein11541.fasta	GCF_000510305	NC_023149.1	6040461	6041196	11541	Heptose kinase	http://purl.uniprot.org/uniprot/A0A1F0I959
GCF-002968515-protein1108.fasta	GCF_002968515	NZ_CP027165.1	1173705	1174488	1108	Methionine aminopeptidase	http://purl.uniprot.org/uniprot/A0A157W849
GCF-003028335-protein6391.fasta	GCF_003028335	NZ_CP028162.1	6951803	6952583	6391	N-acetylmuramyl-L-alanine amidase, negative regulator of AmpC, AmpD	http://purl.uniprot.org/uniprot/A0A157VLZ6
GCF-001900195-protein11397.fasta	GCF_001900195	NZ_CP013477.1	6070515	6071910	11397	Putative protease	http://purl.uniprot.org/uniprot/V6APV9
GCF-003028335-protein4049.fasta	GCF_003028335	NZ_CP028162.1	4411655	4412546	4049	Protoheme IX farnesyltransferase 2	http://purl.uniprot.org/uniprot/Q02JG2
GCF-002968695-protein9215.fasta	GCF_002968695	NZ_CP027174.1	2817007	2819443	9215	cadmium-translocating P-type ATPase	http://purl.uniprot.org/uniparc/UPI0003023454
GCF-002968755-protein4558.fasta	GCF_002968755	NZ_CP027169.1	5003689	5004982	4558	Inner membrane protein ydcO	http://purl.uniprot.org/uniprot/A0A4V0B969
GCF-002968695-protein11262.fasta	GCF_002968695	NZ_CP027174.1	5045428	5045974	11262	dTDP-4-dehydrorhamnose 3,5-epimerase	http://purl.uniprot.org/uniprot/A0A2V2TGN9
GCF-003028335-protein5529.fasta	GCF_003028335	NZ_CP028162.1	5980319	5981588	5529	Glutamyl-tRNA reductase	http://purl.uniprot.org/uniprot/B7V0L2
GCF-000508765-protein5398.fasta	GCF_000508765	NC_023066.1	5879808	5880456	5398	Transcriptional regulator	http://purl.uniprot.org/uniprot/A0A2V2TMP8
GCF-000017205-protein9830.fasta	GCF_000017205	NC_009656.1	4295443	4295953	9830	Thioredoxin family protein	http://purl.uniprot.org/uniprot/A0A425A8I7
GCF-000829885-protein8325.fasta	GCF_000829885	NZ_CP010555.1	2252011	2252575	8325	Peptidyl-prolyl cis-trans isomerase A	http://purl.uniprot.org/uniprot/Q59641
GCF-002968695-protein6942.fasta	GCF_002968695	NZ_CP027174.1	307211	309359	6942	regulatory protein NosR	http://purl.uniprot.org/uniparc/UPI0003BB0B8A
GCF-003028335-protein6465.fasta	GCF_003028335	NZ_CP028162.1	7029634	7031470	6465	Glutamine--fructose-6-phosphate aminotransferase [isomerizing]	http://purl.uniprot.org/uniprot/A0A157VGW6
GCF-000568855-protein11306.fasta	GCF_000568855	NZ_CP020659.1	5696535	5696988	11306	hypothetical protein	http://purl.uniprot.org/uniparc/UPI000D6522FE
GCF-002812865-protein11310.fasta	GCF_002812865	NZ_CP025051.1	5639650	5640265	11310	Thioredoxin reductase	http://purl.uniprot.org/uniprot/A0A1F0I9H8
GCF-001293085-protein9266.fasta	GCF_001293085	NZ_CP012679.1	3824688	3825693	9266	Putative NADP-dependent oxidoreductase yfmJ	http://purl.uniprot.org/uniprot/V6AGW6
GCF-003028335-protein1842.fasta	GCF_003028335	NZ_CP028162.1	1975014	1975326	1842	Membrane protein	http://purl.uniprot.org/uniprot/A0A086BZI4
GCF-003028335-protein3302.fasta	GCF_003028335	NZ_CP028162.1	3623937	3625083	3302	PqqA peptide cyclase	http://purl.uniprot.org/uniprot/Q02LD6
GCF-001516245-protein8284.fasta	GCF_001516245	NZ_CP008856.2	2161845	2162784	8284	Malonyl CoA-acyl carrier protein transacylase	http://purl.uniprot.org/uniprot/A0A0H2ZBT9
GCF-003028335-protein1763.fasta	GCF_003028335	NZ_CP028162.1	1886078	1887734	1763	Cell division protein	http://purl.uniprot.org/uniprot/A0A157WRI1
GCF-002968695-protein10047.fasta	GCF_002968695	NZ_CP027174.1	3692490	3693192	10047	haloacid dehalogenase type II	http://purl.uniprot.org/uniparc/UPI00053D8976
GCF-003028335-protein566.fasta	GCF_003028335	NZ_CP028162.1	622423	623302	566	Cyn operon transcriptional activator	http://purl.uniprot.org/uniprot/A0A157WHZ1
GCF-003028335-protein6071.fasta	GCF_003028335	NZ_CP028162.1	6596929	6597367	6071	LysM domain/BON superfamily protein	http://purl.uniprot.org/uniprot/A0A157V5N7
GCF-000496455-protein5993.fasta	GCF_000496455	NZ_CP013993.1	6430600	6431353	5993	Endonuclease YncB	http://purl.uniprot.org/uniprot/A0A1J0J2E1
GCF-003028335-protein5919.fasta	GCF_003028335	NZ_CP028162.1	6434906	6435122	5919	50S ribosomal protein L31	http://purl.uniprot.org/uniprot/B7V3E2
GCF-003028335-protein445.fasta	GCF_003028335	NZ_CP028162.1	486312	486747	445	Putative pre-16S rRNA nuclease	http://purl.uniprot.org/uniprot/A0A157U5N8
GCF-002968695-protein11432.fasta	GCF_002968695	NZ_CP027174.1	5245194	5246268	11432	alanine racemase	http://purl.uniprot.org/uniparc/UPI0003B9AC13
GCF-002968695-protein9591.fasta	GCF_002968695	NZ_CP027174.1	3222057	3223254	9591	Membrane-bound lytic murein transglycosylase	http://purl.uniprot.org/uniprot/A0A335EME9
GCF-003028335-protein5223.fasta	GCF_003028335	NZ_CP028162.1	5653316	5654042	5223	LPS export ABC transporter ATP-binding protein	http://purl.uniprot.org/uniprot/A0A2V2TEA9
GCF-000026645-protein6044.fasta	GCF_000026645	NC_011770.1	6594025	6594670	6044	Ribosomal RNA small subunit methyltransferase G	http://purl.uniprot.org/uniprot/B7V7A1
GCF-002812865-protein11252.fasta	GCF_002812865	NZ_CP025051.1	5576872	5579584	11252	Magnesium-translocating P-type ATPase	http://purl.uniprot.org/uniprot/A0A2X1Y8Q8
GCF-002968695-protein12028.fasta	GCF_002968695	NZ_CP027174.1	5913130	5914009	12028	N-carbamoylputrescine amidase	http://purl.uniprot.org/uniparc/UPI0002B59D9B
GCF-002968695-protein7799.fasta	GCF_002968695	NZ_CP027174.1	1212450	1213632	7799	Flavohemoprotein	http://purl.uniprot.org/uniprot/Q9I0H4
GCF-003028335-protein2805.fasta	GCF_003028335	NZ_CP028162.1	3062100	3065232	2805	Multidrug transporter subunit MdtB	http://purl.uniprot.org/uniprot/A0A2V2TBR2
GCF-002968695-protein8114.fasta	GCF_002968695	NZ_CP027174.1	1553143	1554268	8114	pyridoxal phosphate-dependent aminotransferase	http://purl.uniprot.org/uniparc/UPI0002B51D79
GCF-003028335-protein3833.fasta	GCF_003028335	NZ_CP028162.1	4176555	4176765	3833	Cytochrome oxidase maturation protein, cbb3-type	http://purl.uniprot.org/uniprot/A0A1C7BU71
GCF-002968695-protein10437.fasta	GCF_002968695	NZ_CP027174.1	4108185	4109835	10437	Predicted secreted protein	http://purl.uniprot.org/uniprot/A0A383LQ37
GCF-000524595-protein1229.fasta	GCF_000524595	NZ_CP007147.1	1330970	1331543	1229	Penicillin-Binding Protein family protein	http://purl.uniprot.org/uniprot/A0A2R3IXR3
GCF-000271365-protein4606.fasta	GCF_000271365	NC_018080.1	5000222	5000756	4606	lipopolysaccharide transport periplasmic protein LptA	http://purl.uniprot.org/uniparc/UPI00053D8F74
GCF-001606045-protein6505.fasta	GCF_001606045	NZ_CP014948.1	440790	441684	6505	TonB protein	http://purl.uniprot.org/uniprot/A0A1C7BUZ0
GCF-000496455-protein4345.fasta	GCF_000496455	NZ_CP013993.1	4648189	4648888	4345	Putative quercetin 2,3-dioxygenase PA1210	http://purl.uniprot.org/uniprot/Q9I4C8
GCF-002968695-protein11742.fasta	GCF_002968695	NZ_CP027174.1	5585513	5586437	11742	Glycine/betaine ABC transporter substrate-binding protein	http://purl.uniprot.org/uniprot/A0A1F0IVR1
GCF-002968695-protein10387.fasta	GCF_002968695	NZ_CP027174.1	4061442	4062789	10387	Tryptophan--tRNA ligase	http://purl.uniprot.org/uniprot/Q9HVX6
GCF-002968695-protein12809.fasta	GCF_002968695	NZ_CP027174.1	6753515	6754406	12809	AraC family transcriptional regulator	http://purl.uniprot.org/uniprot/A0A157TXT9
GCF-003028335-protein1176.fasta	GCF_003028335	NZ_CP028162.1	1255556	1255871	1176	UPF0213 protein PA14_14150	http://purl.uniprot.org/uniprot/Q02S14
GCF-001792835-protein10517.fasta	GCF_001792835	NZ_CP015001.1	4478861	4479533	10517	3-methyladenine DNA glycosylase	http://purl.uniprot.org/uniprot/A0A1S1C485
GCF-000816985-protein1544.fasta	GCF_000816985	NZ_CP007399.1	1678375	1678915	1544	4HBT domain-containing protein	http://purl.uniprot.org/uniprot/A0A1C7BQ94
GCF-001879525-protein5094.fasta	GCF_001879525	NZ_CP013113.1	5606964	5607405	5094	Uncharacterized protein	http://purl.uniprot.org/uniprot/A0A1C7BBP7
GCF-003028335-protein2054.fasta	GCF_003028335	NZ_CP028162.1	2215307	2215994	2054	hypothetical protein	http://purl.uniprot.org/uniparc/UPI000D6A204D
GCF-003028335-protein3794.fasta	GCF_003028335	NZ_CP028162.1	4134439	4137271	3794	2-oxoglutarate dehydrogenase E1 component	http://purl.uniprot.org/uniprot/A0A2V2TD84
GCF-001792835-protein6875.fasta	GCF_001792835	NZ_CP015001.1	483464	483881	6875	Protein of uncharacterized function (DUF2946)	http://purl.uniprot.org/uniprot/A0A335NNG8
GCF-002968695-protein7152.fasta	GCF_002968695	NZ_CP027174.1	526954	528115	7152	CysA	http://purl.uniprot.org/uniprot/A0A383LIX7
GCF-003052005-protein12614.fasta	GCF_003052005	NZ_CP028584.2	6773665	6774013	12614	DUF2388 domain-containing protein	http://purl.uniprot.org/uniprot/A0A2V2TWS9
GCF-000508765-protein3463.fasta	GCF_000508765	NC_023066.1	3766104	3767292	3463	Secretion protein	http://purl.uniprot.org/uniprot/A0A2V2TIB3
GCF-001516345-protein8788.fasta	GCF_001516345	NZ_CP008861.1	3108837	3109353	8788	Putative membrane protein	http://purl.uniprot.org/uniprot/A0A2R3IWB0
GCF-002968695-protein12601.fasta	GCF_002968695	NZ_CP027174.1	6527621	6529364	12601	Putative dehydrogenase	http://purl.uniprot.org/uniprot/A0A4U9PQS2
GCF-000568855-protein6262.fasta	GCF_000568855	NZ_CP020659.1	451518	452118	6262	Short chain dehydrogenase	http://purl.uniprot.org/uniprot/A0A485FR76
GCF-003060845-protein2820.fasta	GCF_003060845	NZ_CP028917.1	3053462	3053870	2820	Chemotaxis protein	http://purl.uniprot.org/uniprot/A0A241XUL2
GCF-000508765-protein5522.fasta	GCF_000508765	NC_023066.1	6033944	6034514	5522	Outer membrane lipoprotein Blc	http://purl.uniprot.org/uniprot/A0A2V2TYQ4
GCF-001729505-protein6535.fasta	GCF_001729505	NZ_CP017149.1	563069	563756	6535	ATP-dependent dethiobiotin synthetase BioD	http://purl.uniprot.org/uniprot/Q9I614
GCF-003073615-protein7553.fasta	GCF_003073615	NZ_CP029089.1	1319277	1319880	7553	Glutathione S-transferase	http://purl.uniprot.org/uniprot/A0A157WTP0
GCF-001516005-protein8698.fasta	GCF_001516005	NZ_CP008867.1	2744229	2745012	8698	3-oxoacid CoA-transferase subunit B	http://purl.uniprot.org/uniprot/A0A157VRD5
GCF-000017205-protein5909.fasta	GCF_000017205	NC_009656.1	13998	14655	5909	Probable queuosine precursor transporter	http://purl.uniprot.org/uniprot/A6UX74
GCF-003028335-protein1577.fasta	GCF_003028335	NZ_CP028162.1	1684127	1684712	1577	Ion-translocating oxidoreductase complex subunit A	http://purl.uniprot.org/uniprot/B7UWJ4
GCF-002968695-protein10093.fasta	GCF_002968695	NZ_CP027174.1	3746871	3747327	10093	positive regulator for alginate biosynthesis MucC	http://purl.uniprot.org/uniparc/UPI0002B54CB3
GCF-002753655-protein1355.fasta	GCF_002753655	NZ_CP024477.1	1483457	1484546	1355	Spermidine/putrescine import ATP-binding protein PotA	http://purl.uniprot.org/uniprot/A0A086C1E0
GCF-002968515-protein4023.fasta	GCF_002968515	NZ_CP027165.1	4433481	4434000	4023	N-acyltransferase YncA	http://purl.uniprot.org/uniprot/V6AMZ6
GCF-001792835-protein11648.fasta	GCF_001792835	NZ_CP015001.1	5667820	5668579	11648	Molybdopterin-synthase adenylyltransferase MoeB	http://purl.uniprot.org/uniprot/A0A2V2U0M4
GCF-002946935-protein7548.fasta	GCF_002946935	NZ_CP026680.1	1498737	1499928	7548	1-deoxy-D-xylulose 5-phosphate reductoisomerase	http://purl.uniprot.org/uniprot/B7V7G3
GCF-003028335-protein70.fasta	GCF_003028335	NZ_CP028162.1	80811	81228	70	Lipoprotein	http://purl.uniprot.org/uniprot/A0A1C7BBJ3
GCF-001447845-protein3794.fasta	GCF_001447845	NZ_CP013245.1	4160210	4161269	3794	Quinolinate synthase A	http://purl.uniprot.org/uniprot/Q02IG9
GCF-002968755-protein1561.fasta	GCF_002968755	NZ_CP027169.1	1739839	1740205	1561	Protein PilH	http://purl.uniprot.org/uniprot/P43501
GCF-000271365-protein3598.fasta	GCF_000271365	NC_018080.1	3920982	3921909	3598	NodB homology domain-containing protein	http://purl.uniprot.org/uniprot/A0A1C7C4T5
GCF-002968695-protein12353.fasta	GCF_002968695	NZ_CP027174.1	6259889	6261137	12353	Probable permease of ABC transporter	http://purl.uniprot.org/uniprot/Q9I5T3
GCF-003028335-protein6421.fasta	GCF_003028335	NZ_CP028162.1	6983659	6984160	6421	DUF3301 domain-containing protein	http://purl.uniprot.org/uniparc/UPI0003BB089F
GCF-000508765-protein1511.fasta	GCF_000508765	NC_023066.1	1617914	1618715	1511	Lipoprotein, putative	http://purl.uniprot.org/uniprot/A6V1U2
GCF-003028335-protein1911.fasta	GCF_003028335	NZ_CP028162.1	2039050	2039791	1911	Putative oxidoreductase	http://purl.uniprot.org/uniprot/A0A157WPJ1
GCF-000359505-protein8189.fasta	GCF_000359505	NC_020912.1	2157558	2158374	8189	Aminodeoxychorismate lyase	http://purl.uniprot.org/uniprot/A0A2V2T9A0
GCF-001547955-protein12284.fasta	GCF_001547955	NZ_AP014651.1	6484394	6485195	12284	N-formylglutamate amidohydrolase	http://purl.uniprot.org/uniprot/A0A157V5K3
GCF-003028335-protein3851.fasta	GCF_003028335	NZ_CP028162.1	4192715	4193093	3851	Uncharacterized protein	http://purl.uniprot.org/uniprot/A0A2V2TDF8
GCF-000017205-protein9843.fasta	GCF_000017205	NC_009656.1	4305803	4306964	9843	Membrane-bound lytic murein transglycosylase A	http://purl.uniprot.org/uniprot/A6V8Y5
GCF-002968695-protein12727.fasta	GCF_002968695	NZ_CP027174.1	6658028	6659678	12727	acyl-CoA dehydrogenase	http://purl.uniprot.org/uniparc/UPI00036AEBB6
GCF-002968695-protein9767.fasta	GCF_002968695	NZ_CP027174.1	3407388	3408462	9767	AI-2E family transporter	http://purl.uniprot.org/uniparc/UPI0002B54BEA
GCF-000829885-protein10718.fasta	GCF_000829885	NZ_CP010555.1	4849714	4852300	10718	Glucans biosynthesis glucosyltransferase H	http://purl.uniprot.org/uniprot/B7V3H0
GCF-001750705-protein4506.fasta	GCF_001750705	NZ_CP017353.1	4790132	4790510	4506	Endoribonuclease L-PSP	http://purl.uniprot.org/uniprot/A0A157WP64
GCF-002968695-protein10856.fasta	GCF_002968695	NZ_CP027174.1	4574991	4575459	10856	Glycine cleavage system protein H	http://purl.uniprot.org/uniprot/A0A1S1BX79
GCF-003028335-protein2065.fasta	GCF_003028335	NZ_CP028162.1	2226455	2227070	2065	LexA repressor	http://purl.uniprot.org/uniprot/B7UYS3
GCF-001542795-protein6719.fasta	GCF_001542795	NZ_CP008872.2	1035156	1036050	6719	Transcriptional regulator	http://purl.uniprot.org/uniprot/A0A2V2TIJ7
GCF-000508765-protein1211.fasta	GCF_000508765	NC_023066.1	1300995	1301676	1211	Bacteriophage N4 adsorption protein B	http://purl.uniprot.org/uniprot/A0A3S4NIF3
GCF-001750705-protein4599.fasta	GCF_001750705	NZ_CP017353.1	4898437	4898995	4599	TetR family transcriptional regulator	http://purl.uniprot.org/uniprot/A0A2V2TUJ2
GCF-002968695-protein12697.fasta	GCF_002968695	NZ_CP027174.1	6626123	6626591	12697	23S rRNA (pseudouridine(1915)-N(3))-methyltransferase RlmH	http://purl.uniprot.org/uniparc/UPI00053EE51E
GCF-000271365-protein5506.fasta	GCF_000271365	NC_018080.1	6011845	6012424	5506	Mechanosensitive ion channel family protein	http://purl.uniprot.org/uniprot/A0A2X1YQ79
GCF-002442855-protein7065.fasta	GCF_002442855	NZ_CP017306.1	741634	744478	7065	UvrABC system protein A	http://purl.uniprot.org/uniprot/A0A1S1C975
GCF-001516305-protein11125.fasta	GCF_001516305	NZ_CP008859.2	4903330	4904263	11125	iron-sulfur-binding ferredoxin reductase	http://purl.uniprot.org/uniparc/UPI0007446956
GCF-001447845-protein4579.fasta	GCF_001447845	NZ_CP013245.1	4990412	4990901	4579	Putative 4-hydroxy-4-methyl-2-oxoglutarate aldolase	http://purl.uniprot.org/uniprot/B7VBA7
GCF-000508765-protein5590.fasta	GCF_000508765	NC_023066.1	6107631	6108564	5590	Carbamate kinase	http://purl.uniprot.org/uniprot/P13982
GCF-000026645-protein4602.fasta	GCF_000026645	NC_011770.1	4973965	4974919	4602	LysR family transcriptional regulator	http://purl.uniprot.org/uniprot/A0A2V2U0D6
GCF-001516365-protein3902.fasta	GCF_001516365	NZ_CP008862.2	4310589	4311483	3902	LysR family transcriptional regulator	http://purl.uniprot.org/uniprot/A0A2V2TVC2
GCF-001729505-protein7666.fasta	GCF_001729505	NZ_CP017149.1	1786226	1787114	7666	Metal-dependent hydrolase	http://purl.uniprot.org/uniprot/A0A2V2TUZ8
GCF-001447845-protein1186.fasta	GCF_001447845	NZ_CP013245.1	1293205	1293967	1186	3-ketoacyl-ACP reductase	http://purl.uniprot.org/uniprot/A0A157WB74
GCF-002812865-protein10774.fasta	GCF_002812865	NZ_CP025051.1	5047404	5049705	10774	Ferrous iron transport protein B	http://purl.uniprot.org/uniprot/A0A3P3HRC2
GCF-000026645-protein1515.fasta	GCF_000026645	NC_011770.1	1595065	1595413	1515	Probable 4-amino-4-deoxy-L-arabinose-phosphoundecaprenol flippase subunit ArnE	http://purl.uniprot.org/uniprot/B7VBM9
GCF-002968755-protein1079.fasta	GCF_002968755	NZ_CP027169.1	1204252	1205011	1079	SDR family NAD(P)-dependent oxidoreductase	http://purl.uniprot.org/uniprot/A0A2V2U2S0
GCF-003028335-protein6153.fasta	GCF_003028335	NZ_CP028162.1	6684759	6685242	6153	Transcriptional regulatory protein AlgQ	http://purl.uniprot.org/uniprot/P15275
GCF-002968695-protein11098.fasta	GCF_002968695	NZ_CP027174.1	4858713	4859781	11098	Uroporphyrinogen decarboxylase	http://purl.uniprot.org/uniprot/P95458
GCF-002946935-protein6772.fasta	GCF_002946935	NZ_CP026680.1	676405	676720	6772	Transcriptional regulator	http://purl.uniprot.org/uniprot/A0A1F0IWN8
GCF-002968755-protein3049.fasta	GCF_002968755	NZ_CP027169.1	3339184	3339916	3049	Transcriptional regulatory protein CusR	http://purl.uniprot.org/uniprot/A0A157VQF0
GCF-002968755-protein3485.fasta	GCF_002968755	NZ_CP027169.1	3776960	3777317	3485	50S ribosomal protein L20	http://purl.uniprot.org/uniprot/A6V488
GCF-000414035-protein872.fasta	GCF_000414035	NC_021577.1	948826	949831	872	Beta_elim_lyase domain-containing protein	http://purl.uniprot.org/uniprot/G3XD13
GCF-002968695-protein9433.fasta	GCF_002968695	NZ_CP027174.1	3052371	3053919	9433	TerC family protein	http://purl.uniprot.org/uniparc/UPI0002C9344C
GCF-000271365-protein4925.fasta	GCF_000271365	NC_018080.1	5351030	5352050	4925	Uncharacterized protein	http://purl.uniprot.org/uniprot/A0A2V2U2V4
GCF-001447845-protein3455.fasta	GCF_001447845	NZ_CP013245.1	3781882	3783067	3455	TadZ_N domain-containing protein	http://purl.uniprot.org/uniprot/A0A1C7BNK1
GCF-002968695-protein10212.fasta	GCF_002968695	NZ_CP027174.1	3864863	3865829	10212	Type II secretion system protein K	http://purl.uniprot.org/uniprot/A0A1S1C7S6
GCF-900070375-protein3257.fasta	GCF_900070375	NZ_LN871187.1	3619346	3620150	3257	Phosphoadenosine phosphosulfate reductase	http://purl.uniprot.org/uniprot/O05927
GCF-001729505-protein7166.fasta	GCF_001729505	NZ_CP017149.1	1238280	1239201	7166	Protein translocase subunit SecF	http://purl.uniprot.org/uniprot/Q9HXI2
GCF-002968755-protein77.fasta	GCF_002968755	NZ_CP027169.1	76346	76571	77	hypothetical protein	http://purl.uniprot.org/uniparc/UPI000D68DAC0
GCF-002968755-protein5288.fasta	GCF_002968755	NZ_CP027169.1	5776978	5777707	5288	7-carboxy-7-deazaguanine synthase	http://purl.uniprot.org/uniprot/A0A485HCN9
GCF-001632245-protein9659.fasta	GCF_001632245	NZ_CP015377.1	3633853	3634084	9659	Putative cytoplasmic protein	http://purl.uniprot.org/uniprot/A0A157WKH4
GCF-002205335-protein11357.fasta	GCF_002205335	NZ_CP021999.1	5080127	5081450	11357	Putative MFS transporter	http://purl.uniprot.org/uniprot/A0A0H2ZFF6
GCF-002968755-protein350.fasta	GCF_002968755	NZ_CP027169.1	395861	396434	350	TetR family transcriptional regulator	http://purl.uniprot.org/uniprot/A0A086BTD4
GCF-003028335-protein2033.fasta	GCF_003028335	NZ_CP028162.1	2191631	2192840	2033	Ammonia channel	http://purl.uniprot.org/uniprot/A0A157VNG9
GCF-003060845-protein22.fasta	GCF_003060845	NZ_CP028917.1	23525	24083	22	Threonylcarbamoyl-AMP synthase	http://purl.uniprot.org/uniprot/Q02V59
GCF-002968755-protein4938.fasta	GCF_002968755	NZ_CP027169.1	5406459	5406885	4938	Heme-binding protein	http://purl.uniprot.org/uniprot/A0A2R3J1L0
GCF-003028335-protein6278.fasta	GCF_003028335	NZ_CP028162.1	6827367	6827616	6278	Uncharacterized protein	http://purl.uniprot.org/uniprot/A0A1C7BKB7
GCF-001792835-protein12315.fasta	GCF_001792835	NZ_CP015001.1	6421779	6423099	12315	FAD-binding oxidoreductase	http://purl.uniprot.org/uniprot/A0A2V2TEN7
GCF-001542835-protein2819.fasta	GCF_001542835	NZ_CP008873.1	3035936	3036188	2819	Beta-ketoadipyl CoA thiolase	http://purl.uniprot.org/uniprot/A0A485IY18
GCF-001729505-protein6300.fasta	GCF_001729505	NZ_CP017149.1	309656	310343	6300	Crp/Fnr family transcriptional regulator	http://purl.uniprot.org/uniprot/A0A2V2TWT9
GCF-000496605-protein7769.fasta	GCF_000496605	NC_022808.2	1289670	1290003	7769	Putative lipoprotein	http://purl.uniprot.org/uniprot/A0A3S4MFM2
GCF-003028335-protein1665.fasta	GCF_003028335	NZ_CP028162.1	1780359	1780647	1665	Protein of uncharacterized function (DUF3509)	http://purl.uniprot.org/uniprot/A0A157WJ48
GCF-003028335-protein3623.fasta	GCF_003028335	NZ_CP028162.1	3962837	3963527	3623	Enoyl-CoA hydratase/isomerase	http://purl.uniprot.org/uniprot/A0A157WIG1
GCF-001729505-protein7189.fasta	GCF_001729505	NZ_CP017149.1	1259102	1259897	7189	CN hydrolase domain-containing protein	http://purl.uniprot.org/uniprot/Q9HXK0
GCF-002968695-protein6689.fasta	GCF_002968695	NZ_CP027174.1	30958	31564	6689	Ribonuclease HII	http://purl.uniprot.org/uniprot/Q9HXY9
GCF-003028335-protein5612.fasta	GCF_003028335	NZ_CP028162.1	6079471	6080227	5612	Triosephosphate isomerase	http://purl.uniprot.org/uniprot/B7V1G0
GCF-002104595-protein10090.fasta	GCF_002104595	NZ_CP020704.1	3928387	3929770	10090	Cysteine--tRNA ligase	http://purl.uniprot.org/uniprot/B7VB84
GCF-000524595-protein4434.fasta	GCF_000524595	NZ_CP007147.1	4904947	4905394	4434	Universal stress protein	http://purl.uniprot.org/uniprot/A0A1F0J7B6
GCF-001721745-protein5184.fasta	GCF_001721745	NZ_CP012585.1	5699871	5702313	5184	Formate dehydrogenase	http://purl.uniprot.org/uniprot/A0A1F0I8M9
GCF-002192495-protein5190.fasta	GCF_002192495	NZ_CP021775.1	5599352	5599970	5190	RNA polymerase sigma factor, sigma-70 family	http://purl.uniprot.org/uniprot/A0A157WC78
GCF-000508765-protein5525.fasta	GCF_000508765	NC_023066.1	6035447	6036458	5525	Fructose-1,6-bisphosphatase class 1	http://purl.uniprot.org/uniprot/B7V3K3
GCF-003073615-protein6658.fasta	GCF_003073615	NZ_CP029089.1	363848	364703	6658	Signal peptidase I	http://purl.uniprot.org/uniprot/Q9I5G7
GCF-000568855-protein8292.fasta	GCF_000568855	NZ_CP020659.1	2543092	2544157	8292	Efflux transporter periplasmic adaptor subunit	http://purl.uniprot.org/uniprot/A0A1F0J8H0
GCF-000568855-protein9178.fasta	GCF_000568855	NZ_CP020659.1	3456042	3456681	9178	TetR family transcriptional regulator	http://purl.uniprot.org/uniprot/A0A1F0IBG8
GCF-002968695-protein12220.fasta	GCF_002968695	NZ_CP027174.1	6125641	6126160	12220	RNA polymerase sigma factor	http://purl.uniprot.org/uniparc/UPI0002E947A3
GCF-000496455-protein4445.fasta	GCF_000496455	NZ_CP013993.1	4758533	4759244	4445	S4 RNA-binding domain-containing protein	http://purl.uniprot.org/uniprot/V6AIV1
GCF-000017205-protein8097.fasta	GCF_000017205	NC_009656.1	2366764	2367514	8097	PABS domain-containing protein	http://purl.uniprot.org/uniprot/A6V3P8
GCF-002968755-protein1831.fasta	GCF_002968755	NZ_CP027169.1	2023328	2023721	1831	30S ribosomal protein S8	http://purl.uniprot.org/uniprot/A6UZK2
GCF-003028335-protein1338.fasta	GCF_003028335	NZ_CP028162.1	1411401	1411938	1338	Ribosome maturation factor RimM	http://purl.uniprot.org/uniprot/A0A157TCB3
GCF-002968755-protein5412.fasta	GCF_002968755	NZ_CP027169.1	5905052	5905436	5412	Membrane-bound lysozyme inhibitor of C-type lysozyme	http://purl.uniprot.org/uniprot/Q9I574
GCF-003028335-protein556.fasta	GCF_003028335	NZ_CP028162.1	613438	613753	556	Cytochrome c-551	http://purl.uniprot.org/uniprot/P00099
GCF-003028335-protein4030.fasta	GCF_003028335	NZ_CP028162.1	4389678	4390344	4030	Polar amino acid ABC transporter inner membrane subunit	http://purl.uniprot.org/uniprot/A0A157VX16
GCF-000017205-protein7842.fasta	GCF_000017205	NC_009656.1	2084882	2085815	7842	ACC deaminase/D-cysteine desulfhydrase family protein	http://purl.uniprot.org/uniprot/A6V2Y6
GCF-002968755-protein2611.fasta	GCF_002968755	NZ_CP027169.1	2900091	2900322	2611	UPF0270 protein SAMEA2273162_03995	http://purl.uniprot.org/uniprot/A0A157W1D6
GCF-003028335-protein5381.fasta	GCF_003028335	NZ_CP028162.1	5813013	5814234	5381	GTPase Obg	http://purl.uniprot.org/uniprot/B7V0A9
GCF-001900195-protein7928.fasta	GCF_001900195	NZ_CP013477.1	2236553	2237282	7928	Cobalt-precorrin-6A reductase	http://purl.uniprot.org/uniprot/A0A4Z0G742
GCF-001632245-protein9938.fasta	GCF_001632245	NZ_CP015377.1	3918125	3919226	9938	Putative phosphonate metabolism protein	http://purl.uniprot.org/uniprot/A0A0H2ZDX0
GCF-000829885-protein7430.fasta	GCF_000829885	NZ_CP010555.1	1321678	1323028	7430	Sodium:alanine symporter family protein	http://purl.uniprot.org/uniprot/A0A2V2TLP0
GCF-002812865-protein10749.fasta	GCF_002812865	NZ_CP025051.1	5024096	5025620	10749	Fumarate hydratase class I	http://purl.uniprot.org/uniprot/A0A448BRN2
GCF-001729505-protein6916.fasta	GCF_001729505	NZ_CP017149.1	969607	969964	6916	Regulator SirB	http://purl.uniprot.org/uniprot/A0A1F0IVE8
GCF-000496455-protein5601.fasta	GCF_000496455	NZ_CP013993.1	5973759	5974557	5601	Glutamate racemase	http://purl.uniprot.org/uniprot/B7V0K8
GCF-002968755-protein827.fasta	GCF_002968755	NZ_CP027169.1	921287	921626	827	Nitrogen regulatory protein P-II family	http://purl.uniprot.org/uniprot/A0A1I5PSD5
GCF-002968695-protein10603.fasta	GCF_002968695	NZ_CP027174.1	4284235	4284676	10603	Peptidyl-prolyl cis-trans isomerase	http://purl.uniprot.org/uniprot/A0A233WET8
GCF-002968755-protein917.fasta	GCF_002968755	NZ_CP027169.1	1025708	1026113	917	HotDog ACOT-type domain-containing protein	http://purl.uniprot.org/uniprot/A0A1C7BQJ9
GCF-003028335-protein2108.fasta	GCF_003028335	NZ_CP028162.1	2270142	2271387	2108	3-oxoacyl-[acyl-carrier-protein] synthase 2	http://purl.uniprot.org/uniprot/A0A157W898
GCF-002968695-protein7194.fasta	GCF_002968695	NZ_CP027174.1	577236	578796	7194	MFS domain-containing protein	http://purl.uniprot.org/uniprot/A0A080VRX7
GCF-002968695-protein9072.fasta	GCF_002968695	NZ_CP027174.1	2666136	2667006	9072	YncE family protein	http://purl.uniprot.org/uniprot/A0A4Y7UUS5
GCF-001594325-protein161.fasta	GCF_001594325	NZ_CP008858.2	183560	184499	161	LysR family transcriptional regulator	http://purl.uniprot.org/uniprot/A0A2V2TYD1
GCF-003028335-protein1064.fasta	GCF_003028335	NZ_CP028162.1	1130307	1130724	1064	Polyribonucleotide nucleotidyltransferase	http://purl.uniprot.org/uniprot/A0A2V2T7R4
GCF-003028335-protein4713.fasta	GCF_003028335	NZ_CP028162.1	5105475	5106189	4713	OmpA-like domain-containing protein	http://purl.uniprot.org/uniprot/A0A1C7BSS8
GCF-900149285-protein3606.fasta	GCF_900149285	NZ_LT673656.1	3980919	3981570	3606	TetR family transcriptional regulator	http://purl.uniprot.org/uniprot/A0A1C7BIJ7
GCF-002968695-protein10738.fasta	GCF_002968695	NZ_CP027174.1	4442143	4442680	10738	Uncharacterized protein	http://purl.uniprot.org/uniprot/A0A157W820
GCF-003060845-protein1693.fasta	GCF_003060845	NZ_CP028917.1	1860305	1861751	1693	Aspartyl/glutamyl-tRNA(Asn/Gln) amidotransferase subunit B	http://purl.uniprot.org/uniprot/Q02GV7
GCF-002968695-protein10071.fasta	GCF_002968695	NZ_CP027174.1	3720607	3721771	10071	Putative ATPase	http://purl.uniprot.org/uniprot/A0A485G1M9
GCF-002968955-protein11264.fasta	GCF_002968955	NZ_CP027166.1	5716999	5717914	11264	Polyphosphate:ADP phosphotransferase	http://purl.uniprot.org/uniprot/Q9I154
GCF-000508765-protein2171.fasta	GCF_000508765	NC_023066.1	2315386	2316010	2171	HTH tetR-type domain-containing protein	http://purl.uniprot.org/uniprot/A0A3M5DPC8
GCF-000508765-protein2734.fasta	GCF_000508765	NC_023066.1	2879830	2881174	2734	Response regulator	http://purl.uniprot.org/uniprot/A1YZA8
GCF-002968755-protein3530.fasta	GCF_002968755	NZ_CP027169.1	3832854	3833163	3530	NADH-quinone oxidoreductase subunit K	http://purl.uniprot.org/uniprot/A0A157W908
GCF-002968755-protein109.fasta	GCF_002968755	NZ_CP027169.1	120664	120868	109	YbdD/YjiX family protein	http://purl.uniprot.org/uniparc/UPI00006D96B8
GCF-000026645-protein425.fasta	GCF_000026645	NC_011770.1	462150	463641	425	Amino_oxidase domain-containing protein	http://purl.uniprot.org/uniprot/A0A1C7BAA1
GCF-001729505-protein9513.fasta	GCF_001729505	NZ_CP017149.1	3846942	3849327	9513	DNA ligase	http://purl.uniprot.org/uniprot/Q9I3I4
GCF-003028335-protein3903.fasta	GCF_003028335	NZ_CP028162.1	4256469	4256958	3903	Cytochrome c-type biogenesis protein CcmE	http://purl.uniprot.org/uniprot/B7UW72
GCF-002968755-protein1832.fasta	GCF_002968755	NZ_CP027169.1	2023732	2024266	1832	50S ribosomal protein L6	http://purl.uniprot.org/uniprot/B7V659
GCF-002968955-protein8533.fasta	GCF_002968955	NZ_CP027166.1	2734667	2736149	8533	Transcription termination/antitermination protein NusA	http://purl.uniprot.org/uniprot/A0A2V2T7N3
GCF-001750705-protein4598.fasta	GCF_001750705	NZ_CP017353.1	4897675	4898272	4598	Glutathione S-transferase	http://purl.uniprot.org/uniprot/A0A1S1C5V0
GCF-002968695-protein11858.fasta	GCF_002968695	NZ_CP027174.1	5711420	5712986	11858	Alkyl hydroperoxide reductase subunit F	http://purl.uniprot.org/uniprot/A0A4Y7V5T3
GCF-000271365-protein274.fasta	GCF_000271365	NC_018080.1	304112	304628	274	DUF962 domain-containing protein	http://purl.uniprot.org/uniprot/A0A2V2U1I4
GCF-001045685-protein8243.fasta	GCF_001045685	NZ_CP012001.1	1389175	1389523	8243	ArsC family reductase	http://purl.uniprot.org/uniprot/A0A2V2TDA1
GCF-900149285-protein4496.fasta	GCF_900149285	NZ_LT673656.1	4942858	4944205	4496	UDP-N-acetylmuramoylalanine--D-glutamate ligase	http://purl.uniprot.org/uniprot/Q9HVZ9
GCF-002968755-protein455.fasta	GCF_002968755	NZ_CP027169.1	509432	509852	455	30S ribosomal protein S6	http://purl.uniprot.org/uniprot/A0A157V8Z1
GCF-000017205-protein8131.fasta	GCF_000017205	NC_009656.1	2402239	2402788	8131	Copper-bind domain-containing protein	http://purl.uniprot.org/uniprot/A6V3T2
GCF-900185255-protein11858.fasta	GCF_900185255	NZ_LT883143.1	6755196	6757020	11858	Oxaloacetate decarboxylase subunit alpha	http://purl.uniprot.org/uniprot/A0A2V2TCW8
GCF-003060845-protein169.fasta	GCF_003060845	NZ_CP028917.1	188707	189505	169	AraC family transcriptional regulator	http://purl.uniprot.org/uniprot/A0A157WFD2
GCF-000359505-protein7545.fasta	GCF_000359505	NC_020912.1	1446420	1446882	7545	Regulatory protein RecX	http://purl.uniprot.org/uniprot/P37860
GCF-002968695-protein6693.fasta	GCF_002968695	NZ_CP027174.1	38016	39345	6693	tRNA(Ile)-lysidine synthase	http://purl.uniprot.org/uniprot/Q9HXZ3
GCF-000510305-protein10607.fasta	GCF_000510305	NC_023149.1	4992481	4992805	10607	Iron uptake protein	http://purl.uniprot.org/uniprot/A0A1F0IN53
GCF-002215345-protein8417.fasta	GCF_002215345	NZ_CP017293.1	1718570	1719359	8417	Putative aliphatic sulfonates transport permease protein	http://purl.uniprot.org/uniprot/A0A0H2ZE42
GCF-003052005-protein7034.fasta	GCF_003052005	NZ_CP028584.2	594299	594686	7034	Putative membrane protein	http://purl.uniprot.org/uniprot/A0A0H2ZL70
GCF-000496605-protein6823.fasta	GCF_000496605	NC_022808.2	283587	284442	6823	Shikimate dehydrogenase (NADP(+))	http://purl.uniprot.org/uniprot/A0A485HEA6
GCF-000026645-protein5979.fasta	GCF_000026645	NC_011770.1	6528813	6529623	5979	Zinc import ATP-binding protein ZnuC	http://purl.uniprot.org/uniprot/A0A2V2U2Q5
GCF-001293085-protein8372.fasta	GCF_001293085	NZ_CP012679.1	2793359	2794004	8372	maleylacetoacetate isomerase	http://purl.uniprot.org/uniparc/UPI00006D8494
GCF-000017205-protein6671.fasta	GCF_000017205	NC_009656.1	813335	814085	6671	Type III pantothenate kinase	http://purl.uniprot.org/uniprot/A6UZH2
GCF-002968695-protein11938.fasta	GCF_002968695	NZ_CP027174.1	5798920	5799841	11938	LysR family transcriptional regulator	http://purl.uniprot.org/uniparc/UPI0002B5E0C8
GCF-003052005-protein10431.fasta	GCF_003052005	NZ_CP028584.2	4384480	4385287	10431	LuxR family transcriptional regulator	http://purl.uniprot.org/uniprot/A0A2V2TIN4
GCF-002968695-protein7068.fasta	GCF_002968695	NZ_CP027174.1	447359	449525	7068	TonB-dependent siderophore receptor	http://purl.uniprot.org/uniprot/A0A2V2TQG2
GCF-001447845-protein1625.fasta	GCF_001447845	NZ_CP013245.1	1770076	1771030	1625	Glutathione synthetase	http://purl.uniprot.org/uniprot/Q9I697
GCF-000496455-protein33.fasta	GCF_000496455	NZ_CP013993.1	35531	35909	33	Dioxygenase	http://purl.uniprot.org/uniprot/A0A1C7BBE8
GCF-003025345-protein10036.fasta	GCF_003025345	NZ_CP020560.1	4196935	4198492	10036	DNA recombination protein rmuC	http://purl.uniprot.org/uniprot/A0A1G5CKI8
GCF-003028335-protein539.fasta	GCF_003028335	NZ_CP028162.1	596213	597419	539	8-amino-7-oxononanoate synthase	http://purl.uniprot.org/uniprot/B7V486
GCF-001077475-protein920.fasta	GCF_001077475	NZ_CP012066.1	1024422	1025184	920	Putative deacetylase	http://purl.uniprot.org/uniprot/A0A4U9QK48
GCF-002968695-protein10197.fasta	GCF_002968695	NZ_CP027174.1	3834221	3834899	10197	DNA repair ATPase	http://purl.uniprot.org/uniprot/A0A485F586
GCF-002205375-protein12960.fasta	GCF_002205375	NZ_CP022002.1	6918129	6919026	12960	DNA uptake lipoprotein	http://purl.uniprot.org/uniprot/A0A157VG60
GCF-002968755-protein5861.fasta	GCF_002968755	NZ_CP027169.1	6425435	6426689	5861	Cell division protein FtsA	http://purl.uniprot.org/uniprot/P47203
GCF-000473745-protein10947.fasta	GCF_000473745	NZ_CP008739.1	5765414	5766014	10947	Cupin domain	http://purl.uniprot.org/uniprot/A0A157WB86
GCF-002968695-protein10308.fasta	GCF_002968695	NZ_CP027174.1	3978568	3979558	10308	NAD(P)-dependent oxidoreductase	http://purl.uniprot.org/uniparc/UPI0004F28EFD
GCF-003028335-protein3635.fasta	GCF_003028335	NZ_CP028162.1	3972664	3973870	3635	Acetyl-CoA C-acetyltransferase	http://purl.uniprot.org/uniprot/A0A2V2TDY4
GCF-001792835-protein7824.fasta	GCF_001792835	NZ_CP015001.1	1508570	1509101	7824	Ni_hydr_CYTB domain-containing protein	http://purl.uniprot.org/uniprot/V6ABB2
GCF-002411865-protein2522.fasta	GCF_002411865	NZ_CP031449.1	2776252	2776477	2522	zinc chelation protein SecC	http://purl.uniprot.org/uniparc/UPI000BCC454C
GCF-002968755-protein2594.fasta	GCF_002968755	NZ_CP027169.1	2880355	2880922	2594	dCTP deaminase	http://purl.uniprot.org/uniprot/A6V1U5
GCF-003028335-protein5141.fasta	GCF_003028335	NZ_CP028162.1	5573537	5574221	5141	DNA-binding response regulator	http://purl.uniprot.org/uniprot/A0A2V2TB07
GCF-001516325-protein203.fasta	GCF_001516325	NZ_CP008860.2	231446	232349	203	Alkylsulfatase	http://purl.uniprot.org/uniprot/A0A448BW38
GCF-000017205-protein6323.fasta	GCF_000017205	NC_009656.1	462189	463179	6323	Sel1 repeat family protein	http://purl.uniprot.org/uniprot/A0A425A935
GCF-003073615-protein7079.fasta	GCF_003073615	NZ_CP029089.1	810762	811764	7079	AraC family transcriptional regulator	http://purl.uniprot.org/uniprot/A0A157WL23
GCF-000829885-protein12422.fasta	GCF_000829885	NZ_CP010555.1	6690682	6691681	12422	Probable allantoicase	http://purl.uniprot.org/uniprot/A0A335M8M1
GCF-003028335-protein4710.fasta	GCF_003028335	NZ_CP028162.1	5101003	5102188	4710	Acetate kinase	http://purl.uniprot.org/uniprot/B7UYA0
GCF-002968695-protein10215.fasta	GCF_002968695	NZ_CP027174.1	3866896	3867328	10215	T2SSC domain-containing protein	http://purl.uniprot.org/uniprot/A0A157WC89
GCF-000496455-protein15.fasta	GCF_000496455	NZ_CP013993.1	16882	17200	15	TPR repeat-containing protein PA0015	http://purl.uniprot.org/uniprot/Q9I7B1
GCF-003028335-protein367.fasta	GCF_003028335	NZ_CP028162.1	410547	411219	367	Ribose-5-phosphate isomerase A	http://purl.uniprot.org/uniprot/B7V2P3
GCF-002968755-protein2336.fasta	GCF_002968755	NZ_CP027169.1	2584017	2584302	2336	Protein of uncharacterized function (DUF3509)	http://purl.uniprot.org/uniprot/A0A157TDP5
GCF-002812865-protein11394.fasta	GCF_002812865	NZ_CP025051.1	5736716	5738606	11394	DNA topoisomerase 4 subunit B	http://purl.uniprot.org/uniprot/Q9HUJ8
GCF-002968515-protein671.fasta	GCF_002968515	NZ_CP027165.1	724285	724957	671	Phosphoglycolate phosphatase 2 (PGP 2)	http://purl.uniprot.org/uniprot/A0A1G5D725
GCF-001447845-protein3877.fasta	GCF_001447845	NZ_CP013245.1	4242203	4243313	3877	Flagellar P-ring protein	http://purl.uniprot.org/uniprot/A6V9B1
GCF-000510305-protein7657.fasta	GCF_000510305	NC_023149.1	1788456	1790643	7657	PNPLA domain-containing protein	http://purl.uniprot.org/uniprot/A0A1F0IHV7
GCF-003193645-protein5268.fasta	GCF_003193645	NZ_CP029660.1	5732586	5734083	5268	helix-turn-helix transcriptional regulator	http://purl.uniprot.org/uniparc/UPI00071B4843
GCF-002968955-protein11819.fasta	GCF_002968955	NZ_CP027166.1	6341130	6342411	11819	Outer membrane OprD family porin	http://purl.uniprot.org/uniprot/A0A1C7BMS0
GCF-003028335-protein4668.fasta	GCF_003028335	NZ_CP028162.1	5053388	5054285	4668	Transcriptional regulator	http://purl.uniprot.org/uniprot/A0A2V2TE05
GCF-003028335-protein5154.fasta	GCF_003028335	NZ_CP028162.1	5583806	5585591	5154	AmpG-related permease	http://purl.uniprot.org/uniprot/A0A157WH61
GCF-003060845-protein1539.fasta	GCF_003060845	NZ_CP028917.1	1693869	1694895	1539	Outer membrane protein assembly factor BamD	http://purl.uniprot.org/uniprot/P33641
GCF-001722005-protein569.fasta	GCF_001722005	NZ_CP017099.1	614836	615394	569	Lipoprotein, putative	http://purl.uniprot.org/uniprot/A6UZ19
GCF-002968695-protein11969.fasta	GCF_002968695	NZ_CP027174.1	5834501	5834948	11969	Acetyltransferase	http://purl.uniprot.org/uniprot/A0A4U9JKR6
GCF-001077475-protein5698.fasta	GCF_001077475	NZ_CP012066.1	6289218	6291135	5698	ABC transporter ATPase	http://purl.uniprot.org/uniprot/A0A1G5HPT4
GCF-002968755-protein2900.fasta	GCF_002968755	NZ_CP027169.1	3197660	3199340	2900	30S ribosomal protein S1	http://purl.uniprot.org/uniprot/Q9HZ71
GCF-001447845-protein4309.fasta	GCF_001447845	NZ_CP013245.1	4709013	4710381	4309	Xanthine permease	http://purl.uniprot.org/uniprot/A0A157WQN7
GCF-002968695-protein12078.fasta	GCF_002968695	NZ_CP027174.1	5967909	5969181	12078	SDR family oxidoreductase	http://purl.uniprot.org/uniparc/UPI0002B56EDF
GCF-001548335-protein12141.fasta	GCF_001548335	NZ_AP017302.1	6703011	6703653	12141	Lipoprotein, putative	http://purl.uniprot.org/uniprot/A6VEM8
GCF-001679685-protein4164.fasta	GCF_001679685	NZ_CP016214.1	4552124	4553429	4164	Hemolysin containing a CBS domain	http://purl.uniprot.org/uniprot/A0A448BGB8
GCF-000473745-protein10028.fasta	GCF_000473745	NZ_CP008739.1	4762860	4764654	10028	Trk system potassium uptake protein	http://purl.uniprot.org/uniprot/A0A157VZN7
GCF-000496455-protein1184.fasta	GCF_000496455	NZ_CP013993.1	1240595	1242521	1184	Type V secretory pathway, adhesin AidA	http://purl.uniprot.org/uniprot/A0A4U9MKU5
GCF-000524595-protein3131.fasta	GCF_000524595	NZ_CP007147.1	3425697	3427404	3131	Methyl-accepting chemotaxis sensory transducer	http://purl.uniprot.org/uniprot/A0A157W391
GCF-001900195-protein10695.fasta	GCF_001900195	NZ_CP013477.1	5281743	5283081	10695	Phosphoglucosamine mutase	http://purl.uniprot.org/uniprot/B7V1G1
GCF-001729505-protein6174.fasta	GCF_001729505	NZ_CP017149.1	167735	168686	6174	Adenine deaminase	http://purl.uniprot.org/uniprot/B7V265
GCF-003060845-protein2278.fasta	GCF_003060845	NZ_CP028917.1	2501204	2501651	2278	4HBT domain-containing protein	http://purl.uniprot.org/uniprot/A0A0H2Z7G4
GCF-002442855-protein7640.fasta	GCF_002442855	NZ_CP017306.1	1382625	1383321	7640	Extensin	http://purl.uniprot.org/uniprot/A0A1S1BUZ5
GCF-003028335-protein5883.fasta	GCF_003028335	NZ_CP028162.1	6379724	6380648	5883	Branched-chain-amino-acid aminotransferase	http://purl.uniprot.org/uniprot/O86428
GCF-001547955-protein10718.fasta	GCF_001547955	NZ_AP014651.1	4803148	4804537	10718	Flagellar hook protein FlgE	http://purl.uniprot.org/uniprot/A0A157VY77
GCF-002997005-protein4906.fasta	GCF_002997005	NZ_CP027538.1	5320081	5320417	4906	Cytochrome bo(3) ubiquinol oxidase subunit 4	http://purl.uniprot.org/uniprot/Q9I424
GCF-002205335-protein7964.fasta	GCF_002205335	NZ_CP021999.1	1398185	1400444	7964	heavy metal translocating P-type ATPase	http://purl.uniprot.org/uniparc/UPI0003B93F48
GCF-001457615-protein9382.fasta	GCF_001457615	NZ_LN831024.1	3919099	3919840	9382	Flagellar motor protein MotA	http://purl.uniprot.org/uniprot/A0A157WHA3
GCF-000508765-protein5595.fasta	GCF_000508765	NC_023066.1	6113835	6114501	5595	Haloacid dehalogenase	http://purl.uniprot.org/uniprot/A0A1F0I859
GCF-002968695-protein9268.fasta	GCF_002968695	NZ_CP027174.1	2878858	2879773	9268	Eukaryotic-type low-affinity urea transporter	http://purl.uniprot.org/uniparc/UPI0002B5DC32
GCF-001045685-protein8438.fasta	GCF_001045685	NZ_CP012001.1	1604944	1605487	8438	Dihydrofolate reductase	http://purl.uniprot.org/uniprot/A0A1G5LXL5
GCF-003052005-protein12549.fasta	GCF_003052005	NZ_CP028584.2	6702694	6703468	12549	Electron transfer flavoprotein subunit beta/FixA family protein	http://purl.uniprot.org/uniprot/A0A2V2TA23
GCF-000496455-protein4393.fasta	GCF_000496455	NZ_CP013993.1	4699141	4700293	4393	Succinyl-diaminopimelate desuccinylase	http://purl.uniprot.org/uniprot/B7UX27
GCF-002968695-protein9726.fasta	GCF_002968695	NZ_CP027174.1	3367734	3369879	9726	ATP-dependent DNA helicase DinG	http://purl.uniprot.org/uniparc/UPI00006D8197
GCF-001482325-protein619.fasta	GCF_001482325	NZ_CP013696.1	692337	692709	619	urease subunit beta	http://purl.uniprot.org/uniparc/UPI00044F41C7
GCF-003028335-protein1628.fasta	GCF_003028335	NZ_CP028162.1	1744165	1744477	1628	DUF1244 domain-containing protein	http://purl.uniprot.org/uniprot/A0A0H2ZEB7
GCF-002997005-protein2642.fasta	GCF_002997005	NZ_CP027538.1	2825179	2826253	2642	PhnD/SsuA/transferrin family substrate-binding protein	http://purl.uniprot.org/uniparc/UPI00053E7A5E
GCF-002968695-protein8874.fasta	GCF_002968695	NZ_CP027174.1	2453723	2454278	8874	helix-turn-helix transcriptional regulator	http://purl.uniprot.org/uniparc/UPI0002E34618
GCF-000829885-protein8106.fasta	GCF_000829885	NZ_CP010555.1	2010095	2010773	8106	hypothetical protein	http://purl.uniprot.org/uniparc/UPI000939FDAF
GCF-002946935-protein10982.fasta	GCF_002946935	NZ_CP026680.1	5217516	5219286	10982	DUF2138 domain-containing protein	http://purl.uniprot.org/uniprot/A0A2V2TRF3
GCF-003052005-protein8336.fasta	GCF_003052005	NZ_CP028584.2	2046226	2049706	8336	Sensor histidine kinase	http://purl.uniprot.org/uniprot/A0A2V2TXP0
GCF-002968755-protein3183.fasta	GCF_002968755	NZ_CP027169.1	3491853	3492210	3183	Myxococcus xanthus paralogous domain	http://purl.uniprot.org/uniprot/A0A157W863
GCF-003028335-protein5777.fasta	GCF_003028335	NZ_CP028162.1	6254005	6254722	5777	High-affinity branched-chain amino acid transport ATP-binding protein	http://purl.uniprot.org/uniprot/A0A2V2TR81
GCF-001516345-protein7335.fasta	GCF_001516345	NZ_CP008861.1	1502382	1503402	7335	UDP-N-acetylenolpyruvoylglucosamine reductase	http://purl.uniprot.org/uniprot/A0A1C7CAZ0
GCF-000473745-protein11674.fasta	GCF_000473745	NZ_CP008739.1	6541637	6541883	11674	50S ribosomal protein L28	http://purl.uniprot.org/uniprot/A0A485H5Q0
GCF-003028335-protein3736.fasta	GCF_003028335	NZ_CP028162.1	4072123	4073233	3736	tRNA 2-selenouridine synthase	http://purl.uniprot.org/uniprot/Q9I382
GCF-000508765-protein5935.fasta	GCF_000508765	NC_023066.1	6487548	6488892	5935	Sigma-54-dependent Fis family transcriptional regulator	http://purl.uniprot.org/uniprot/A0A2V2TU10
GCF-000017205-protein6144.fasta	GCF_000017205	NC_009656.1	274650	275826	6144	Putative chemotaxis transducer	http://purl.uniprot.org/uniprot/A6UXX1
GCF-003028335-protein1429.fasta	GCF_003028335	NZ_CP028162.1	1515134	1515872	1429	Uridylate kinase	http://purl.uniprot.org/uniprot/O82852
GCF-002968695-protein7112.fasta	GCF_002968695	NZ_CP027174.1	491111	491939	7112	Hydrolase	http://purl.uniprot.org/uniprot/A0A0C7AL52
GCF-002968695-protein7839.fasta	GCF_002968695	NZ_CP027174.1	1256474	1257602	7839	tRNA 2-thiouridine(34) synthase MnmA	http://purl.uniprot.org/uniparc/UPI0004F2C82B
GCF-001900195-protein6449.fasta	GCF_001900195	NZ_CP013477.1	609985	611983	6449	Transketolase	http://purl.uniprot.org/uniprot/A0A448BX61
GCF-000508765-protein5986.fasta	GCF_000508765	NC_023066.1	6540105	6540486	5986	F0F1 ATP synthase subunit I	http://purl.uniprot.org/uniprot/A0A2V2U2U9
GCF-002997005-protein6056.fasta	GCF_002997005	NZ_CP027538.1	6625434	6626388	6056	Manganese ABC transporter, periplasmic-binding protein SitA	http://purl.uniprot.org/uniprot/A0A157WQS4
GCF-003028335-protein4309.fasta	GCF_003028335	NZ_CP028162.1	4688311	4688629	4309	Uncharacterized conserved small protein	http://purl.uniprot.org/uniprot/A0A157VYH3
GCF-001516325-protein3219.fasta	GCF_001516325	NZ_CP008860.2	3593027	3594122	3219	molybdenum ABC transporter ATP-binding protein	http://purl.uniprot.org/uniparc/UPI0003B94621
GCF-003073615-protein11500.fasta	GCF_003073615	NZ_CP029089.1	5745659	5746280	11500	Threonine transporter RhtB	http://purl.uniprot.org/uniprot/A0A157YZX6
GCF-002968695-protein11828.fasta	GCF_002968695	NZ_CP027174.1	5684327	5685122	11828	SURF1-like protein	http://purl.uniprot.org/uniprot/A0A1G5GRA4
GCF-003028335-protein6212.fasta	GCF_003028335	NZ_CP028162.1	6753091	6753454	6212	Cupin_3 domain-containing protein	http://purl.uniprot.org/uniprot/A0A0H2ZJC7
GCF-000510305-protein6545.fasta	GCF_000510305	NC_023149.1	598131	598551	6545	Protein YqjC	http://purl.uniprot.org/uniprot/A0A485C4N9
GCF-001548335-protein8005.fasta	GCF_001548335	NZ_AP017302.1	2134917	2135841	8005	Sensory box GGDEF domain-containing protein	http://purl.uniprot.org/uniprot/A0A1C7CAE1
GCF-001729505-protein6044.fasta	GCF_001729505	NZ_CP017149.1	26228	27053	6044	Shikimate dehydrogenase (NADP(+))	http://purl.uniprot.org/uniprot/P43904
GCF-000829885-protein6513.fasta	GCF_000829885	NZ_CP010555.1	260175	260853	6513	Enolase-phosphatase E1	http://purl.uniprot.org/uniprot/A0A1F0I1V2
GCF-003028335-protein937.fasta	GCF_003028335	NZ_CP028162.1	1001071	1001362	937	DUF2218 domain-containing protein	http://purl.uniprot.org/uniparc/UPI000940E621
GCF-000026645-protein5755.fasta	GCF_000026645	NC_011770.1	6279532	6280234	5755	DUF484 domain-containing protein	http://purl.uniprot.org/uniprot/A0A2V2TEK9
GCF-000473745-protein10923.fasta	GCF_000473745	NZ_CP008739.1	5736493	5737450	10923	transcriptional regulator FeaR	http://purl.uniprot.org/uniparc/UPI0004A86836
GCF-002968695-protein11829.fasta	GCF_002968695	NZ_CP027174.1	5685096	5685675	11829	hypothetical protein	http://purl.uniprot.org/uniparc/UPI000935B9CB
GCF-001729505-protein9134.fasta	GCF_001729505	NZ_CP017149.1	3449875	3450499	9134	Fe2OG dioxygenase domain-containing protein	http://purl.uniprot.org/uniprot/A0A1F0IRD8
GCF-000017205-protein7731.fasta	GCF_000017205	NC_009656.1	1962405	1962636	7731	Predicted Fe-S protein	http://purl.uniprot.org/uniprot/A0A157VZQ5
GCF-002968695-protein8912.fasta	GCF_002968695	NZ_CP027174.1	2500658	2504363	8912	methionine synthase	http://purl.uniprot.org/uniparc/UPI00053D060C
GCF-000017205-protein9500.fasta	GCF_000017205	NC_009656.1	3937941	3938814	9500	Cell division protein ZipA	http://purl.uniprot.org/uniprot/A6V7X4
GCF-000524595-protein2088.fasta	GCF_000524595	NZ_CP007147.1	2310171	2311437	2088	ATPase	http://purl.uniprot.org/uniprot/A0A1F0I5G6
GCF-001542795-protein6255.fasta	GCF_001542795	NZ_CP008872.2	547570	548545	6255	Stress response kinase A	http://purl.uniprot.org/uniprot/A0A2V2U2I2
GCF-003028335-protein6400.fasta	GCF_003028335	NZ_CP028162.1	6961890	6962181	6400	DUF2782 domain-containing protein	http://purl.uniprot.org/uniprot/A0A2V2U048
GCF-001293085-protein9086.fasta	GCF_001293085	NZ_CP012679.1	3636196	3636976	9086	Probable membrane transporter protein	http://purl.uniprot.org/uniprot/A0A1F0I1G9
GCF-002968695-protein7263.fasta	GCF_002968695	NZ_CP027174.1	656353	661216	7263	NAD-glutamate dehydrogenase	http://purl.uniprot.org/uniparc/UPI0002B59F5C
GCF-003025345-protein8190.fasta	GCF_003025345	NZ_CP020560.1	2166819	2167719	8190	Radical SAM protein	http://purl.uniprot.org/uniprot/A0A424XMQ0
GCF-000508765-protein269.fasta	GCF_000508765	NC_023066.1	298689	299127	269	Alkyl hydroperoxide reductase AhpD	http://purl.uniprot.org/uniprot/A0A2V2TXR8
GCF-002968755-protein2720.fasta	GCF_002968755	NZ_CP027169.1	3009072	3009813	2720	Flagella basal body P-ring formation protein FlgA	http://purl.uniprot.org/uniprot/A0A485F6V7
GCF-000829885-protein11627.fasta	GCF_000829885	NZ_CP010555.1	5837875	5839549	11627	Predicted membrane protein	http://purl.uniprot.org/uniprot/A0A335F324
GCF-001721745-protein115.fasta	GCF_001721745	NZ_CP012585.1	131893	132781	115	Cytochrome c oxidase subunit 3	http://purl.uniprot.org/uniprot/A0A2V2TYH3
GCF-001900195-protein7775.fasta	GCF_001900195	NZ_CP013477.1	2076409	2077399	7775	Protein PelE	http://purl.uniprot.org/uniprot/A0A4U9S0X4
GCF-000017205-protein9135.fasta	GCF_000017205	NC_009656.1	3548747	3548957	9135	Uncharacterized protein	http://purl.uniprot.org/uniprot/A0A0H2ZA55
GCF-000510305-protein11864.fasta	GCF_000510305	NC_023149.1	6396027	6396939	11864	Tyrosine recombinase XerC	http://purl.uniprot.org/uniprot/Q51566
GCF-001447845-protein5289.fasta	GCF_001447845	NZ_CP013245.1	5840693	5841128	5289	Uncharacterized protein	http://purl.uniprot.org/uniprot/A0A157WJC8
GCF-003060845-protein1007.fasta	GCF_003060845	NZ_CP028917.1	1088385	1089825	1007	Peptidase_M48 domain-containing protein	http://purl.uniprot.org/uniprot/V6AMW9
GCF-000510305-protein11910.fasta	GCF_000510305	NC_023149.1	6448784	6450062	11910	Alanine racemase	http://purl.uniprot.org/uniprot/A0A1S1BVB0
GCF-001542835-protein2318.fasta	GCF_001542835	NZ_CP008873.1	2524980	2526594	2318	APC family lysine-specific permease	http://purl.uniprot.org/uniprot/A0A0H2ZGG5
GCF-002968755-protein1062.fasta	GCF_002968755	NZ_CP027169.1	1186063	1186741	1062	Binding-protein-dependent transport system inner membrane protein	http://purl.uniprot.org/uniprot/A0A157VG28
GCF-003193645-protein1168.fasta	GCF_003193645	NZ_CP029660.1	1254173	1255736	1168	nitric oxide reductase transcriptional regulator NorR	http://purl.uniprot.org/uniparc/UPI0008A4E1A1
GCF-002968695-protein12140.fasta	GCF_002968695	NZ_CP027174.1	6027894	6028488	12140	Membrane protein	http://purl.uniprot.org/uniprot/A0A086C2W1
GCF-000017205-protein7734.fasta	GCF_000017205	NC_009656.1	1965705	1966725	7734	Glucokinase	http://purl.uniprot.org/uniprot/A6V2N1
GCF-002968695-protein10235.fasta	GCF_002968695	NZ_CP027174.1	3901774	3903391	10235	methyl-accepting chemotaxis protein	http://purl.uniprot.org/uniparc/UPI00053D18C9
GCF-000829885-protein8561.fasta	GCF_000829885	NZ_CP010555.1	2495171	2495381	8561	Thiolase-like protein	http://purl.uniprot.org/uniprot/A0A448BGZ3
GCF-001729505-protein7336.fasta	GCF_001729505	NZ_CP017149.1	1424447	1425263	7336	Phosphatidate cytidylyltransferase	http://purl.uniprot.org/uniprot/Q59640
GCF-002968755-protein3423.fasta	GCF_002968755	NZ_CP027169.1	3733937	3734321	3423	Lipoprotein	http://purl.uniprot.org/uniprot/A0A086C0E1
GCF-003028335-protein1127.fasta	GCF_003028335	NZ_CP028162.1	1202591	1203053	1127	Inhibitor of vertebrate lysozyme	http://purl.uniprot.org/uniprot/Q9HXB1
GCF-002968695-protein11260.fasta	GCF_002968695	NZ_CP027174.1	5043642	5044551	11260	dTDP-4-dehydrorhamnose reductase	http://purl.uniprot.org/uniprot/A0A4Y7UN70
GCF-001729505-protein7221.fasta	GCF_001729505	NZ_CP017149.1	1292175	1293432	7221	Aromatic amino acid transporter	http://purl.uniprot.org/uniprot/A0A2V2TM76
GCF-001045685-protein12050.fasta	GCF_001045685	NZ_CP012001.1	5569199	5569787	12050	Putative cytokinin riboside 5'-monophosphate phosphoribohydrolase	http://purl.uniprot.org/uniprot/P48636
GCF-000508765-protein1451.fasta	GCF_000508765	NC_023066.1	1543269	1544049	1451	TatD family deoxyribonuclease	http://purl.uniprot.org/uniprot/A0A2V2TPY7
GCF-003028335-protein1707.fasta	GCF_003028335	NZ_CP028162.1	1819849	1820890	1707	Aliphatic amidase	http://purl.uniprot.org/uniprot/B7V2X1
GCF-000568855-protein9403.fasta	GCF_000568855	NZ_CP020659.1	3692404	3693568	9403	ABC transporter ATP-binding protein	http://purl.uniprot.org/uniprot/A0A2V2TUN7
GCF-001729505-protein10194.fasta	GCF_001729505	NZ_CP017149.1	4579059	4579365	10194	BolA family transcriptional regulator	http://purl.uniprot.org/uniprot/A0A2V2TC80
GCF-003028335-protein6322.fasta	GCF_003028335	NZ_CP028162.1	6872346	6872592	6322	Transglycosylase	http://purl.uniprot.org/uniprot/A0A157VMG2
GCF-000026645-protein1863.fasta	GCF_000026645	NC_011770.1	1961011	1961662	1863	HAD hydrolase, family IB	http://purl.uniprot.org/uniprot/A0A1C7BZ65
GCF-003028335-protein655.fasta	GCF_003028335	NZ_CP028162.1	712017	712692	655	Ribulose-phosphate 3-epimerase	http://purl.uniprot.org/uniprot/A0A157WEA9
GCF-000508765-protein2230.fasta	GCF_000508765	NC_023066.1	2372984	2373476	2230	MarR family transcriptional regulator	http://purl.uniprot.org/uniprot/A0A2V2TST6
GCF-003028335-protein1079.fasta	GCF_003028335	NZ_CP028162.1	1145046	1146225	1079	Diguanylate cyclase/phosphodiesterase	http://purl.uniprot.org/uniprot/A0A157TXC2
GCF-002968955-protein8940.fasta	GCF_002968955	NZ_CP027166.1	3201382	3202219	8940	ATPase	http://purl.uniprot.org/uniprot/A0A2V2TC70
GCF-000496455-protein941.fasta	GCF_000496455	NZ_CP013993.1	1003264	1004224	941	Transcriptional regulator	http://purl.uniprot.org/uniprot/A0A2V2TUA5
GCF-001900195-protein6959.fasta	GCF_001900195	NZ_CP013477.1	1169038	1169938	6959	TIGR01459 family HAD-type hydrolase	http://purl.uniprot.org/uniprot/A0A2V2TZ29
GCF-001516305-protein10910.fasta	GCF_001516305	NZ_CP008859.2	4652539	4653763	10910	glycosyltransferase family 1 protein	http://purl.uniprot.org/uniparc/UPI0007446BD2
GCF-001447845-protein601.fasta	GCF_001447845	NZ_CP013245.1	648237	649866	601	NodT family RND efflux system outer membrane lipoprotein	http://purl.uniprot.org/uniprot/A0A157WNP9
GCF-001447845-protein881.fasta	GCF_001447845	NZ_CP013245.1	970069	970525	881	hypothetical protein	http://purl.uniprot.org/uniparc/UPI0002F828DE
GCF-001632245-protein9155.fasta	GCF_001632245	NZ_CP015377.1	3107211	3107856	9155	Probable nicotinate-nucleotide adenylyltransferase	http://purl.uniprot.org/uniprot/A0A2V2TE68
GCF-003028335-protein3637.fasta	GCF_003028335	NZ_CP028162.1	3974441	3975329	3637	Membrane protein	http://purl.uniprot.org/uniprot/A0A157WIA1
GCF-002968755-protein3160.fasta	GCF_002968755	NZ_CP027169.1	3471151	3471787	3160	MotA/TolQ/ExbB proton channel family protein	http://purl.uniprot.org/uniprot/A0A2V2TAI2
GCF-003060845-protein3315.fasta	GCF_003060845	NZ_CP028917.1	3593374	3594301	3315	Ribokinase	http://purl.uniprot.org/uniprot/A0A0H2ZA34
GCF-003028335-protein1458.fasta	GCF_003028335	NZ_CP028162.1	1546728	1547478	1458	5'/3'-nucleotidase SurE	http://purl.uniprot.org/uniprot/A0A157WIR6
GCF-003028335-protein1644.fasta	GCF_003028335	NZ_CP028162.1	1755954	1756761	1644	AraC family transcriptional regulator	http://purl.uniprot.org/uniprot/A0A157W0P3
GCF-001447845-protein5408.fasta	GCF_001447845	NZ_CP013245.1	5983087	5983630	5408	DUF4946 domain-containing protein	http://purl.uniprot.org/uniprot/A0A069QAP7
GCF-001606045-protein6203.fasta	GCF_001606045	NZ_CP014948.1	124975	125614	6203	hypothetical protein	http://purl.uniprot.org/uniparc/UPI000940C0FB
GCF-002968755-protein4469.fasta	GCF_002968755	NZ_CP027169.1	4910056	4911109	4469	Outer membrane porin F	http://purl.uniprot.org/uniprot/P13794
GCF-003028335-protein5026.fasta	GCF_003028335	NZ_CP028162.1	5438062	5438512	5026	Type II secretion system protein G	http://purl.uniprot.org/uniprot/A0A1C7BV05
GCF-002812865-protein7477.fasta	GCF_002812865	NZ_CP025051.1	1461827	1463105	7477	Cytochrome P450	http://purl.uniprot.org/uniprot/A0A2V2THD3
GCF-001293085-protein8004.fasta	GCF_001293085	NZ_CP012679.1	2408643	2409423	8004	Transport permease protein	http://purl.uniprot.org/uniprot/A0A1C7C6K5
GCF-002442855-protein9701.fasta	GCF_002442855	NZ_CP017306.1	3675200	3676748	9701	Putative membrain protein	http://purl.uniprot.org/uniprot/A0A0H2Z8L8
GCF-003028335-protein4604.fasta	GCF_003028335	NZ_CP028162.1	4983315	4983570	4604	DUF2024 family protein	http://purl.uniprot.org/uniparc/UPI0009371FC3
GCF-002968755-protein1809.fasta	GCF_002968755	NZ_CP027169.1	2002992	2003361	1809	50S ribosomal protein L7/L12	http://purl.uniprot.org/uniprot/A6UZI0
GCF-001547955-protein12469.fasta	GCF_001547955	NZ_AP014651.1	6674838	6675327	12469	Putative translation elongation factor P	http://purl.uniprot.org/uniprot/A0A2R3IYT3
GCF-001293085-protein6688.fasta	GCF_001293085	NZ_CP012679.1	996745	997435	6688	aquaporin Z	http://purl.uniprot.org/uniparc/UPI0002B4EBE6
GCF-002968755-protein366.fasta	GCF_002968755	NZ_CP027169.1	415590	416034	366	3-dehydroquinate dehydratase 1	http://purl.uniprot.org/uniprot/O30557
GCF-001516265-protein4476.fasta	GCF_001516265	NZ_CP008857.1	4914206	4914788	4476	Predicted esterase of the alpha/beta hydrolase fold	http://purl.uniprot.org/uniprot/A0A157VRK5
GCF-003060845-protein4611.fasta	GCF_003060845	NZ_CP028917.1	5022582	5023089	4611	Transcription elongation factor GreB	http://purl.uniprot.org/uniprot/Q9HZY5
GCF-001722005-protein1429.fasta	GCF_001722005	NZ_CP017099.1	1621554	1622847	1429	TolC family protein	http://purl.uniprot.org/uniparc/UPI000847F3A0
GCF-003028335-protein1417.fasta	GCF_003028335	NZ_CP028162.1	1502325	1503360	1417	2,3,4,5-tetrahydropyridine-2,6-dicarboxylate N-succinyltransferase	http://purl.uniprot.org/uniprot/A0A2V2TDA4
GCF-001077475-protein3455.fasta	GCF_001077475	NZ_CP012066.1	3847148	3848171	3455	VWA domain-containing protein	http://purl.uniprot.org/uniprot/A0A2V2TZK2
GCF-003028335-protein1774.fasta	GCF_003028335	NZ_CP028162.1	1897696	1898167	1774	MaoC-like domain-containing protein	http://purl.uniprot.org/uniprot/V6AC23
GCF-001750705-protein4339.fasta	GCF_001750705	NZ_CP017353.1	4619821	4620235	4339	3-isopropylmalate dehydratase	http://purl.uniprot.org/uniprot/A0A2V2TXL6
GCF-003073615-protein8482.fasta	GCF_003073615	NZ_CP029089.1	2409475	2410501	8482	AraC family transcriptional regulator	http://purl.uniprot.org/uniprot/A0A157WSY4
GCF-001729505-protein8360.fasta	GCF_001729505	NZ_CP017149.1	2515438	2516497	8360	AI-2E family transporter	http://purl.uniprot.org/uniprot/A0A1F0I4C5
GCF-000508765-protein5742.fasta	GCF_000508765	NC_023066.1	6274944	6275400	5742	Deoxyuridine 5'-triphosphate nucleotidohydrolase	http://purl.uniprot.org/uniprot/B7V5L2
GCF-000026645-protein5388.fasta	GCF_000026645	NC_011770.1	5852037	5852865	5388	NH(3)-dependent NAD(+) synthetase	http://purl.uniprot.org/uniprot/B7V1Y3
GCF-000496455-protein4098.fasta	GCF_000496455	NZ_CP013993.1	4378292	4379351	4098	Ribosomal RNA large subunit methyltransferase M	http://purl.uniprot.org/uniprot/B7UVG0
GCF-002968755-protein1121.fasta	GCF_002968755	NZ_CP027169.1	1246741	1246999	1121	ATP synthase subunit c	http://purl.uniprot.org/uniprot/B0KRB3
GCF-000017205-protein11604.fasta	GCF_000017205	NC_009656.1	6221722	6223108	11604	Transcriptional regulator, GntR family	http://purl.uniprot.org/uniprot/A6VE57
GCF-002997005-protein1434.fasta	GCF_002997005	NZ_CP027538.1	1521279	1522230	1434	Acetyl-coenzyme A carboxylase carboxyl transferase subunit alpha	http://purl.uniprot.org/uniprot/A6V1E9
GCF-003028335-protein483.fasta	GCF_003028335	NZ_CP028162.1	536855	538346	483	Cytosine/purine/uracil/thiamine/allantoin permease family protein	http://purl.uniprot.org/uniprot/A0A157U6T1
GCF-002968695-protein7387.fasta	GCF_002968695	NZ_CP027174.1	792631	796378	7387	cobaltochelatase subunit CobN	http://purl.uniprot.org/uniparc/UPI0002B57DCF
GCF-002968755-protein1842.fasta	GCF_002968755	NZ_CP027169.1	2028776	2029778	1842	DNA-directed RNA polymerase subunit alpha	http://purl.uniprot.org/uniprot/A0A157WLT9
GCF-001729505-protein10806.fasta	GCF_001729505	NZ_CP017149.1	5253821	5254127	10806	HTH cro/C1-type domain-containing protein	http://purl.uniprot.org/uniprot/Q9HVC1
GCF-003028335-protein3700.fasta	GCF_003028335	NZ_CP028162.1	4027410	4027872	3700	Bacteriohemerythrin	http://purl.uniprot.org/uniprot/Q02KG3
GCF-001045685-protein11146.fasta	GCF_001045685	NZ_CP012001.1	4584061	4584571	11146	DUF2059 domain-containing protein	http://purl.uniprot.org/uniprot/A0A1F0IN80
GCF-000473745-protein9728.fasta	GCF_000473745	NZ_CP008739.1	4428968	4429640	9728	RNA polymerase sigma-E factor	http://purl.uniprot.org/uniprot/A0A157WU43
GCF-003028335-protein561.fasta	GCF_003028335	NZ_CP028162.1	617424	617865	561	Nitric oxide reductase cytochrome c subunit	http://purl.uniprot.org/uniprot/A0A157WHW9
GCF-001447845-protein290.fasta	GCF_001447845	NZ_CP013245.1	323461	323992	290	hypothetical protein	http://purl.uniprot.org/uniparc/UPI000D68DEFB
GCF-003028335-protein1853.fasta	GCF_003028335	NZ_CP028162.1	1986140	1986458	1853	3-phosphoglycerate kinase	http://purl.uniprot.org/uniprot/A0A2V2TNN4
GCF-002968755-protein768.fasta	GCF_002968755	NZ_CP027169.1	862563	862773	768	TIGR02449 family protein	http://purl.uniprot.org/uniprot/A0A1F0I821
GCF-002968515-protein1147.fasta	GCF_002968515	NZ_CP027165.1	1218452	1219316	1147	Putative transmembrane protein	http://purl.uniprot.org/uniprot/A0A1G5KZZ3
GCF-001293085-protein11230.fasta	GCF_001293085	NZ_CP012679.1	5975770	5976361	11230	HutD family protein	http://purl.uniprot.org/uniparc/UPI0002B58A15
GCF-001729505-protein10978.fasta	GCF_001729505	NZ_CP017149.1	5446223	5447294	10978	DUF2333 family protein	http://purl.uniprot.org/uniprot/A0A071L1E8
GCF-003028335-protein742.fasta	GCF_003028335	NZ_CP028162.1	788353	788974	742	30S ribosomal protein S4	http://purl.uniprot.org/uniprot/A0A157WLQ4
GCF-002192495-protein1290.fasta	GCF_002192495	NZ_CP021775.1	1406499	1408197	1290	PepSY domain-containing protein	http://purl.uniprot.org/uniprot/A0A1C7BWM0
GCF-000568855-protein6915.fasta	GCF_000568855	NZ_CP020659.1	1131554	1132061	6915	Type VI secretion system lipoprotein TssJ	http://purl.uniprot.org/uniprot/A0A3P3J1T7
GCF-002968695-protein10110.fasta	GCF_002968695	NZ_CP027174.1	3762878	3763700	10110	vancomycin B-type resistance protein vanW	http://purl.uniprot.org/uniparc/UPI0002B5BCEF
GCF-001729505-protein7622.fasta	GCF_001729505	NZ_CP017149.1	1735513	1735792	7622	Uncharacterized protein	http://purl.uniprot.org/uniprot/A0A1F0IFP8
GCF-003028335-protein1735.fasta	GCF_003028335	NZ_CP028162.1	1851022	1851313	1735	NOHBY218; no homolog in Saccharomyces cerevisiae	http://purl.uniprot.org/uniprot/A0A157WAU5
GCF-001447845-protein3363.fasta	GCF_001447845	NZ_CP013245.1	3687659	3688043	3363	DNA_binding_1 domain-containing protein	http://purl.uniprot.org/uniprot/G3XD79
GCF-002968695-protein11558.fasta	GCF_002968695	NZ_CP027174.1	5381616	5382645	11558	alcohol dehydrogenase AdhP	http://purl.uniprot.org/uniparc/UPI00053D3AC9
GCF-000568855-protein9926.fasta	GCF_000568855	NZ_CP020659.1	4224143	4224938	9926	acidPPc domain-containing protein	http://purl.uniprot.org/uniprot/Q9HW20
GCF-003028335-protein5378.fasta	GCF_003028335	NZ_CP028162.1	5811006	5811282	5378	30S ribosomal protein S20	http://purl.uniprot.org/uniprot/A0A157Z1F2
GCF-003028335-protein3906.fasta	GCF_003028335	NZ_CP028162.1	4258008	4258680	3906	Heme exporter protein B	http://purl.uniprot.org/uniprot/A0A2V2T816
GCF-002968755-protein3153.fasta	GCF_002968755	NZ_CP027169.1	3463828	3464140	3153	Phosphodiesterase	http://purl.uniprot.org/uniprot/A0A2R3IV94
GCF-002968695-protein6797.fasta	GCF_002968695	NZ_CP027174.1	153678	154596	6797	ornithine carbamoyltransferase	http://purl.uniprot.org/uniparc/UPI00053DF5DE
GCF-001879525-protein4829.fasta	GCF_001879525	NZ_CP013113.1	5312192	5312702	4829	Lipoprotein signal peptidase	http://purl.uniprot.org/uniprot/A0A1F0J5U6
GCF-000510305-protein12134.fasta	GCF_000510305	NC_023149.1	6694015	6694639	12134	HAD-IB family hydrolase	http://purl.uniprot.org/uniprot/A0A2V2TVI4
GCF-003028335-protein2462.fasta	GCF_003028335	NZ_CP028162.1	2603872	2604106	2462	Uncharacterized protein	http://purl.uniprot.org/uniprot/A0A157W895
GCF-003028335-protein1813.fasta	GCF_003028335	NZ_CP028162.1	1948012	1948774	1813	Peptidyl-prolyl cis-trans isomerase	http://purl.uniprot.org/uniprot/A0A2V2TNJ1
GCF-002968695-protein7763.fasta	GCF_002968695	NZ_CP027174.1	1172465	1174445	7763	Amidohydrolase	http://purl.uniprot.org/uniprot/A0A157WJ40
GCF-003369735-protein2731.fasta	GCF_003369735	NZ_CP030913.1	2937551	2938088	2731	hypothetical protein	http://purl.uniprot.org/uniparc/UPI000D69819B
GCF-900149285-protein2351.fasta	GCF_900149285	NZ_LT673656.1	2525545	2526253	2351	Aspartate/glutamate leucyltransferase	http://purl.uniprot.org/uniprot/A6V4G8
GCF-002968695-protein12242.fasta	GCF_002968695	NZ_CP027174.1	6145137	6146514	12242	acetyl-CoA carboxylase biotin carboxylase subunit	http://purl.uniprot.org/uniparc/UPI000281A762
GCF-002968695-protein7441.fasta	GCF_002968695	NZ_CP027174.1	850660	852646	7441	acetyl/propionyl/methylcrotonyl-CoA carboxylase subunit alpha	http://purl.uniprot.org/uniparc/UPI0002B55F84
GCF-002968755-protein1837.fasta	GCF_002968755	NZ_CP027169.1	2025748	2027077	1837	Protein translocase subunit SecY	http://purl.uniprot.org/uniprot/Q9HWF5
GCF-000568855-protein11336.fasta	GCF_000568855	NZ_CP020659.1	5722571	5722823	11336	Ribbon-helix-helix protein, copG family	http://purl.uniprot.org/uniprot/A0A157WFW6
GCF-003052005-protein9153.fasta	GCF_003052005	NZ_CP028584.2	2913607	2914888	9153	Serine--tRNA ligase	http://purl.uniprot.org/uniprot/Q02NA4
GCF-002812865-protein11425.fasta	GCF_002812865	NZ_CP025051.1	5774421	5776233	11425	lipid A export permease/ATP-binding protein MsbA	http://purl.uniprot.org/uniparc/UPI0002B5E873
GCF-001721745-protein1201.fasta	GCF_001721745	NZ_CP012585.1	1287925	1290085	1201	Catecholate siderophore receptor CirA	http://purl.uniprot.org/uniprot/A0A157TA68
GCF-000026645-protein3951.fasta	GCF_000026645	NC_011770.1	4274598	4275594	3951	Cytochrome bo(3) ubiquinol oxidase subunit 2	http://purl.uniprot.org/uniprot/Q9I427
GCF-002968695-protein9184.fasta	GCF_002968695	NZ_CP027174.1	2786128	2786383	9184	YkgJ family cysteine cluster protein	http://purl.uniprot.org/uniparc/UPI000CFB18C0
GCF-001516345-protein9619.fasta	GCF_001516345	NZ_CP008861.1	4004458	4006663	9619	Outer membrane assembly lipoprotein YfiO	http://purl.uniprot.org/uniprot/A0A425A5R0
GCF-002946935-protein10600.fasta	GCF_002946935	NZ_CP026680.1	4793333	4794212	10600	hypothetical protein	http://purl.uniprot.org/uniparc/UPI000D692AE6
GCF-002968695-protein12938.fasta	GCF_002968695	NZ_CP027174.1	6887025	6887922	12938	Transporter	http://purl.uniprot.org/uniprot/A0A2V2TM84
GCF-000017205-protein8386.fasta	GCF_000017205	NC_009656.1	2640831	2641374	8386	RNA chaperone ProQ	http://purl.uniprot.org/uniprot/A0A3S0L3N3
GCF-001729505-protein8290.fasta	GCF_001729505	NZ_CP017149.1	2440934	2441621	8290	DJ-1_PfpI domain-containing protein	http://purl.uniprot.org/uniprot/Q9I0C3
GCF-002968755-protein5756.fasta	GCF_002968755	NZ_CP027169.1	6314484	6314862	5756	Transcriptional regulator MvaT, P16 subunit	http://purl.uniprot.org/uniprot/A6VAY4
GCF-003052005-protein12452.fasta	GCF_003052005	NZ_CP028584.2	6593479	6594778	12452	D-amino acid dehydrogenase 1	http://purl.uniprot.org/uniprot/Q9HTQ0
GCF-002968755-protein782.fasta	GCF_002968755	NZ_CP027169.1	876682	877942	782	Transcription termination factor Rho	http://purl.uniprot.org/uniprot/Q9HTV1
GCF-002968695-protein12219.fasta	GCF_002968695	NZ_CP027174.1	6124673	6125645	12219	Amino acid ABC transporter substrate-binding protein	http://purl.uniprot.org/uniprot/A0A1F0IWF0
GCF-002411865-protein5487.fasta	GCF_002411865	NZ_CP031449.1	5943132	5944224	5487	tRNA/tmRNA (uracil-C(5))-methyltransferase	http://purl.uniprot.org/uniprot/B7V1D2
GCF-000508765-protein935.fasta	GCF_000508765	NC_023066.1	1002918	1004232	935	acidPPc domain-containing protein	http://purl.uniprot.org/uniprot/Q9HX16
GCF-003028335-protein4696.fasta	GCF_003028335	NZ_CP028162.1	5084279	5084699	4696	MAPEG family protein	http://purl.uniprot.org/uniprot/A0A2V2TG83
GCF-001516345-protein10097.fasta	GCF_001516345	NZ_CP008861.1	4549104	4549989	10097	HTH lysR-type domain-containing protein	http://purl.uniprot.org/uniprot/V6AMS0
GCF-002411865-protein2614.fasta	GCF_002411865	NZ_CP031449.1	2867528	2868254	2614	DUF3108 domain-containing protein	http://purl.uniprot.org/uniprot/A0A2V2TCG9
GCF-000496455-protein4950.fasta	GCF_000496455	NZ_CP013993.1	5248465	5248948	4950	Glutathione peroxidase	http://purl.uniprot.org/uniprot/A0A2V2TDW4
GCF-002968695-protein10211.fasta	GCF_002968695	NZ_CP027174.1	3863655	3864867	10211	type II secretion system protein	http://purl.uniprot.org/uniparc/UPI0003E770B2
GCF-000473745-protein8305.fasta	GCF_000473745	NZ_CP008739.1	2766550	2767504	8305	Protein YdfG	http://purl.uniprot.org/uniprot/A0A157WPE1
GCF-000510305-protein11310.fasta	GCF_000510305	NC_023149.1	5783669	5784851	11310	Cyclic di-GMP phosphodiesterase PA4781	http://purl.uniprot.org/uniprot/Q9HV27
GCF-002411865-protein6224.fasta	GCF_002411865	NZ_CP031449.1	6773470	6773920	6224	GNAT family N-acetyltransferase	http://purl.uniprot.org/uniprot/A0A2V2T8Q0
GCF-003073615-protein11463.fasta	GCF_003073615	NZ_CP029089.1	5699439	5700378	11463	OpuAC domain-containing protein	http://purl.uniprot.org/uniprot/A0A1C7BEH2
GCF-001547955-protein7887.fasta	GCF_001547955	NZ_AP014651.1	1727141	1728569	7887	Alginate biosynthetic protein AlgK	http://purl.uniprot.org/uniprot/A0A0H2ZEI3
GCF-003052005-protein9331.fasta	GCF_003052005	NZ_CP028584.2	3096956	3097868	9331	Protein YhjC	http://purl.uniprot.org/uniprot/A0A157WUJ6
GCF-001874465-protein12162.fasta	GCF_001874465	NZ_CP017969.1	6182912	6184502	12162	Phospholipase D family protein	http://purl.uniprot.org/uniprot/A0A3E1N226
GCF-002968695-protein12395.fasta	GCF_002968695	NZ_CP027174.1	6296178	6297015	12395	indole-3-glycerol phosphate synthase TrpC	http://purl.uniprot.org/uniparc/UPI0002B52C6E
GCF-001516165-protein11416.fasta	GCF_001516165	NZ_CP008869.2	6003789	6004974	11416	ATP phosphoribosyltransferase regulatory subunit	http://purl.uniprot.org/uniprot/B7V202
GCF-002968695-protein7158.fasta	GCF_002968695	NZ_CP027174.1	533831	534494	7158	bifunctional 4-hydroxy-2-oxoglutarate aldolase/2-dehydro-3-deoxy-phosphogluconate aldolase	http://purl.uniprot.org/uniparc/UPI000CFAA17D
GCF-002968695-protein11215.fasta	GCF_002968695	NZ_CP027174.1	4994968	4995430	11215	tRNA (cytidine(34)-2'-O)-methyltransferase	http://purl.uniprot.org/uniprot/A0A2X2DB37
GCF-002968755-protein920.fasta	GCF_002968755	NZ_CP027169.1	1029512	1030106	920	HTH-type transcriptional regulator BetI	http://purl.uniprot.org/uniprot/A6VEI5
GCF-002411865-protein2601.fasta	GCF_002411865	NZ_CP031449.1	2857950	2858907	2601	Lipoprotein	http://purl.uniprot.org/uniprot/A0A3S4RNP7
GCF-000829885-protein7421.fasta	GCF_000829885	NZ_CP010555.1	1307259	1307514	7421	Putative membrane protein	http://purl.uniprot.org/uniprot/V6AEG5
GCF-001516345-protein7369.fasta	GCF_001516345	NZ_CP008861.1	1535614	1536133	7369	PasA protein	http://purl.uniprot.org/uniprot/W1MHF4
GCF-002968695-protein11786.fasta	GCF_002968695	NZ_CP027174.1	5633505	5633781	11786	YheV family putative metal-binding protein	http://purl.uniprot.org/uniparc/UPI0002B560B0
GCF-003028335-protein4016.fasta	GCF_003028335	NZ_CP028162.1	4376178	4376604	4016	YCII domain-containing protein	http://purl.uniprot.org/uniprot/A0A1C7BF63
GCF-003052005-protein8690.fasta	GCF_003052005	NZ_CP028584.2	2435232	2435826	8690	Lysine exporter protein LysE/YggA	http://purl.uniprot.org/uniprot/A0A157WKD6
GCF-003028335-protein4389.fasta	GCF_003028335	NZ_CP028162.1	4768065	4768971	4389	2-aminobenzoylacetyl-CoA thioesterase	http://purl.uniprot.org/uniprot/P20581
GCF-003073695-protein5033.fasta	GCF_003073695	NZ_CP029093.1	5453216	5453774	5033	ANK_REP_REGION domain-containing protein	http://purl.uniprot.org/uniprot/A6VBZ9
GCF-002968695-protein10949.fasta	GCF_002968695	NZ_CP027174.1	4673819	4675136	10949	MFS transporter	http://purl.uniprot.org/uniparc/UPI00053E6F7F
GCF-003028335-protein2245.fasta	GCF_003028335	NZ_CP028162.1	2411122	2412082	2245	Protease HtpX	http://purl.uniprot.org/uniprot/A0A157WNS9
GCF-003052005-protein10704.fasta	GCF_003052005	NZ_CP028584.2	4676679	4677306	10704	Probable NAD(P)H dehydrogenase	http://purl.uniprot.org/uniprot/Q9I4B3
GCF-000473745-protein10039.fasta	GCF_000473745	NZ_CP008739.1	4774623	4776537	10039	Cation acetate symporter	http://purl.uniprot.org/uniprot/A0A2V2TNM5
GCF-003028335-protein4060.fasta	GCF_003028335	NZ_CP028162.1	4423141	4424257	4060	2-aminoethylphosphonate--pyruvate transaminase	http://purl.uniprot.org/uniprot/A0A157WT14
GCF-001900195-protein9749.fasta	GCF_001900195	NZ_CP013477.1	4245679	4246468	9749	Transcriptional regulator	http://purl.uniprot.org/uniprot/A0A157VZA1
GCF-000017205-protein6848.fasta	GCF_000017205	NC_009656.1	1010362	1011751	6848	Putative aminotransferase	http://purl.uniprot.org/uniprot/A6V012
GCF-000017205-protein10546.fasta	GCF_000017205	NC_009656.1	5066053	5067544	10546	Amidase family protein	http://purl.uniprot.org/uniprot/A6VB13
GCF-001516005-protein7277.fasta	GCF_001516005	NZ_CP008867.1	1168316	1168910	7277	Phosphoheptose isomerase	http://purl.uniprot.org/uniprot/Q02H15
GCF-002968695-protein7627.fasta	GCF_002968695	NZ_CP027174.1	1032109	1033033	7627	transaldolase	http://purl.uniprot.org/uniparc/UPI0002B56292
GCF-002968695-protein9102.fasta	GCF_002968695	NZ_CP027174.1	2696746	2697154	9102	GPW_gp25 domain-containing protein	http://purl.uniprot.org/uniprot/Q9I366
GCF-001293085-protein11219.fasta	GCF_001293085	NZ_CP012679.1	5961871	5963404	11219	histidine ammonia-lyase	http://purl.uniprot.org/uniparc/UPI0003E775D4
GCF-002812865-protein11282.fasta	GCF_002812865	NZ_CP025051.1	5611336	5612626	11282	phosphoribosylamine--glycine ligase	http://purl.uniprot.org/uniparc/UPI0003B9AEF7
GCF-003052005-protein11532.fasta	GCF_003052005	NZ_CP028584.2	5558153	5559461	11532	NADH dehydrogenase	http://purl.uniprot.org/uniprot/A0A0H2ZGZ6
GCF-001547955-protein7249.fasta	GCF_001547955	NZ_AP014651.1	1058259	1058634	7249	Putative membrane protein	http://purl.uniprot.org/uniprot/A0A2R3IS06
GCF-000271365-protein1297.fasta	GCF_000271365	NC_018080.1	1404457	1405381	1297	MmsAB operon regulatory protein	http://purl.uniprot.org/uniprot/P28809
GCF-002968515-protein4054.fasta	GCF_002968515	NZ_CP027165.1	4460850	4463820	4054	TonB-dependent receptor	http://purl.uniprot.org/uniparc/UPI00053E4F31
GCF-003028335-protein2226.fasta	GCF_003028335	NZ_CP028162.1	2391129	2391585	2226	MarR family transcriptional regulator	http://purl.uniprot.org/uniprot/A0A2V2U107
GCF-002968695-protein7067.fasta	GCF_002968695	NZ_CP027174.1	446408	447263	7067	AraC family transcriptional regulator	http://purl.uniprot.org/uniprot/A0A2V2TRS8
GCF-002968695-protein12293.fasta	GCF_002968695	NZ_CP027174.1	6193413	6194718	12293	FAD-binding FR-type domain-containing protein	http://purl.uniprot.org/uniprot/Q9I5Z1
GCF-002442855-protein6822.fasta	GCF_002442855	NZ_CP017306.1	507465	507990	6822	ATP-dependent zinc protease	http://purl.uniprot.org/uniprot/A0A2V2TSZ3
GCF-002215345-protein11711.fasta	GCF_002215345	NZ_CP017293.1	5327042	5328095	11711	Alkene reductase	http://purl.uniprot.org/uniprot/A0A1F0IM46
GCF-000508765-protein3970.fasta	GCF_000508765	NC_023066.1	4302845	4303262	3970	hypothetical protein	http://purl.uniprot.org/uniparc/UPI00093D56A2
GCF-002968695-protein12821.fasta	GCF_002968695	NZ_CP027174.1	6766596	6767871	12821	sodium:proton antiporter	http://purl.uniprot.org/uniparc/UPI0002B56822
GCF-001547955-protein6333.fasta	GCF_001547955	NZ_AP014651.1	98303	100349	6333	Oligopeptidase A	http://purl.uniprot.org/uniprot/A0A2V2T7J9
GCF-002442855-protein7678.fasta	GCF_002442855	NZ_CP017306.1	1424395	1425532	7678	Lipid-A-disaccharide synthase	http://purl.uniprot.org/uniprot/A0A2V2TEE3
GCF-002968695-protein7079.fasta	GCF_002968695	NZ_CP027174.1	458113	458593	7079	sel1 repeat family protein	http://purl.uniprot.org/uniparc/UPI00053E8092
GCF-002968755-protein2750.fasta	GCF_002968755	NZ_CP027169.1	3044338	3044794	2750	Usp domain-containing protein	http://purl.uniprot.org/uniprot/A0A1C7BTX9
GCF-001447845-protein3865.fasta	GCF_001447845	NZ_CP013245.1	4231803	4233057	3865	High-affinity branched-chain amino acid transport system permease protein BraE	http://purl.uniprot.org/uniprot/P21628
GCF-003369755-protein11126.fasta	GCF_003369755	NZ_CP030912.1	5335054	5335816	11126	SDR family oxidoreductase	http://purl.uniprot.org/uniparc/UPI000BA5DA2F
GCF-002411865-protein6004.fasta	GCF_002411865	NZ_CP031449.1	6534206	6535121	6004	Probable transcriptional regulator	http://purl.uniprot.org/uniprot/Q9HTX2
GCF-002968695-protein8107.fasta	GCF_002968695	NZ_CP027174.1	1546570	1547023	8107	Uncharacterized protein	http://purl.uniprot.org/uniprot/A0A2V2TNN9
GCF-003028335-protein5193.fasta	GCF_003028335	NZ_CP028162.1	5626508	5626901	5193	30S ribosomal protein S9	http://purl.uniprot.org/uniprot/A0A157V449
GCF-000508765-protein4272.fasta	GCF_000508765	NC_023066.1	4628733	4629447	4272	Basal-body rod modification protein FlgD	http://purl.uniprot.org/uniprot/A0A2V2TML4
GCF-001516325-protein1636.fasta	GCF_001516325	NZ_CP008860.2	1778465	1780208	1636	Two-component response regulator	http://purl.uniprot.org/uniprot/A0A485IBM2
GCF-003028335-protein1482.fasta	GCF_003028335	NZ_CP028162.1	1572081	1572345	1482	50S ribosomal protein L31 type B	http://purl.uniprot.org/uniprot/B7V9F6
GCF-001447845-protein2961.fasta	GCF_001447845	NZ_CP013245.1	3247762	3248215	2961	[Ribosomal protein S18]-alanine N-acetyltransferase	http://purl.uniprot.org/uniprot/A0A2V2TTU3
GCF-001729505-protein9507.fasta	GCF_001729505	NZ_CP017149.1	3840999	3842148	9507	Acyl-CoA dehydrogenase	http://purl.uniprot.org/uniprot/A0A2V2T9H4
GCF-001293085-protein8332.fasta	GCF_001293085	NZ_CP012679.1	2753909	2754401	8332	Anthranilate 1,2-dioxygenase small subunit	http://purl.uniprot.org/uniprot/A0A0F7QMJ7
GCF-002968695-protein11741.fasta	GCF_002968695	NZ_CP027174.1	5583955	5585509	11741	SulP family inorganic anion transporter	http://purl.uniprot.org/uniparc/UPI000281A758
GCF-000508765-protein4574.fasta	GCF_000508765	NC_023066.1	4956250	4956556	4574	QacE family quaternary ammonium compound efflux SMR transporter	http://purl.uniprot.org/uniprot/A0A2V2TCR3
GCF-002968695-protein12005.fasta	GCF_002968695	NZ_CP027174.1	5889310	5889718	12005	Cupin_2 domain-containing protein	http://purl.uniprot.org/uniprot/Q9I6M0
GCF-002968755-protein561.fasta	GCF_002968755	NZ_CP027169.1	650850	651384	561	ATP-dependent protease subunit HslV	http://purl.uniprot.org/uniprot/B7V3E6
GCF-003028335-protein6337.fasta	GCF_003028335	NZ_CP028162.1	6888719	6889601	6337	Transcriptional regulator HexR	http://purl.uniprot.org/uniprot/A0A2V2TA61
GCF-002411865-protein3610.fasta	GCF_002411865	NZ_CP031449.1	3955141	3956092	3610	Virginiamycin B lyase	http://purl.uniprot.org/uniprot/A0A2V2TXY8
GCF-001548335-protein6219.fasta	GCF_001548335	NZ_AP017302.1	187546	189142	6219	cytochrome c oxidase subunit I	http://purl.uniprot.org/uniparc/UPI0003B93D82
GCF-000473745-protein8769.fasta	GCF_000473745	NZ_CP008739.1	3308891	3309575	8769	Cold-shock protein	http://purl.uniprot.org/uniprot/A6V6L1
GCF-000829885-protein7442.fasta	GCF_000829885	NZ_CP010555.1	1337823	1338636	7442	Exodeoxyribonuclease III	http://purl.uniprot.org/uniprot/Q9I0T9
GCF-003028335-protein1344.fasta	GCF_003028335	NZ_CP028162.1	1416592	1417489	1344	Tyrosine recombinase XerD	http://purl.uniprot.org/uniprot/Q9HXQ6
GCF-002968695-protein12624.fasta	GCF_002968695	NZ_CP027174.1	6557152	6557359	12624	Transcriptional regulator	http://purl.uniprot.org/uniprot/A0A2V3GYE4
GCF-003028335-protein1304.fasta	GCF_003028335	NZ_CP028162.1	1370560	1371496	1304	CynR	http://purl.uniprot.org/uniprot/A0A157TAQ8
GCF-003028335-protein2761.fasta	GCF_003028335	NZ_CP028162.1	3013922	3014537	2761	HTH tetR-type domain-containing protein	http://purl.uniprot.org/uniprot/V6AEC1
GCF-001516245-protein12098.fasta	GCF_001516245	NZ_CP008856.2	6420600	6421830	12098	Gate domain-containing protein	http://purl.uniprot.org/uniprot/A0A1C7BKH9
GCF-002968695-protein10668.fasta	GCF_002968695	NZ_CP027174.1	4357657	4360489	10668	xanthine dehydrogenase family protein molybdopterin-binding subunit	http://purl.uniprot.org/uniparc/UPI00053D4FEB
GCF-001447845-protein2481.fasta	GCF_001447845	NZ_CP013245.1	2696978	2697572	2481	Imidazoleglycerol-phosphate dehydratase	http://purl.uniprot.org/uniprot/A6VDR3
GCF-002968695-protein11968.fasta	GCF_002968695	NZ_CP027174.1	5833638	5834505	11968	Helix-turn-helix domain-containing protein	http://purl.uniprot.org/uniprot/A0A072ZHH8
GCF-003193645-protein3993.fasta	GCF_003193645	NZ_CP029660.1	4328323	4329799	3993	aldehyde dehydrogenase family protein	http://purl.uniprot.org/uniparc/UPI00053EA0D4
GCF-001721745-protein1467.fasta	GCF_001721745	NZ_CP012585.1	1570398	1570821	1467	hypothetical protein	http://purl.uniprot.org/uniparc/UPI00093C6BCB
GCF-002104595-protein9047.fasta	GCF_002104595	NZ_CP020704.1	2711473	2711944	9047	Phosphatase NudJ	http://purl.uniprot.org/uniprot/A0A157W9A4
GCF-002968695-protein10217.fasta	GCF_002968695	NZ_CP027174.1	3867907	3868549	10217	prepilin-type N-terminal cleavage/methylation domain-containing protein	http://purl.uniprot.org/uniparc/UPI00044EF167
GCF-003028335-protein443.fasta	GCF_003028335	NZ_CP028162.1	484660	485665	443	Aspartate carbamoyltransferase	http://purl.uniprot.org/uniprot/B7V3Y9
GCF-002968695-protein7388.fasta	GCF_002968695	NZ_CP027174.1	796406	797501	7388	3-deoxy-7-phosphoheptulonate synthase	http://purl.uniprot.org/uniparc/UPI0002B53C8B
GCF-002968755-protein5294.fasta	GCF_002968755	NZ_CP027169.1	5782019	5782715	5294	Tol-Pal system protein TolQ	http://purl.uniprot.org/uniprot/A0A157WT08
GCF-001874465-protein7853.fasta	GCF_001874465	NZ_CP017969.1	1459776	1460466	7853	UPF0502 protein PA14_19450	http://purl.uniprot.org/uniprot/Q02QU2
GCF-003052005-protein11796.fasta	GCF_003052005	NZ_CP028584.2	5855150	5855801	11796	carbonate dehydratase	http://purl.uniprot.org/uniparc/UPI00053E9509
GCF-003028335-protein4272.fasta	GCF_003028335	NZ_CP028162.1	4649856	4650570	4272	Bacterial protein of uncharacterized function (Gcw_chp)	http://purl.uniprot.org/uniprot/A0A157VZN0
GCF-002968695-protein10700.fasta	GCF_002968695	NZ_CP027174.1	4395063	4395606	10700	Spore coat protein U	http://purl.uniprot.org/uniprot/A0A485GI14
GCF-003028335-protein6130.fasta	GCF_003028335	NZ_CP028162.1	6658963	6659383	6130	Flagellar protein FliL	http://purl.uniprot.org/uniprot/A0A2V2TF45
GCF-001729505-protein7170.fasta	GCF_001729505	NZ_CP017149.1	1241777	1242554	7170	Serine O-acetyltransferase	http://purl.uniprot.org/uniprot/A0A2V2TFF1
GCF-002104595-protein11252.fasta	GCF_002104595	NZ_CP020704.1	5131211	5131526	11252	Transcriptional regulator	http://purl.uniprot.org/uniprot/W1MQQ5
GCF-003028335-protein1392.fasta	GCF_003028335	NZ_CP028162.1	1473540	1473945	1392	Putative lipoprotein	http://purl.uniprot.org/uniprot/A0A485E5R1
GCF-003028335-protein1864.fasta	GCF_003028335	NZ_CP028162.1	1994407	1995220	1864	Metallophos_2 domain-containing protein	http://purl.uniprot.org/uniprot/A0A1C7BLJ2
GCF-001900195-protein11147.fasta	GCF_001900195	NZ_CP013477.1	5793933	5794737	11147	acidPPc domain-containing protein	http://purl.uniprot.org/uniprot/V6ANE1
GCF-003052005-protein11304.fasta	GCF_003052005	NZ_CP028584.2	5321531	5322533	11304	UPF0104 family protein	http://purl.uniprot.org/uniprot/A0A2V2TPU5
GCF-002968755-protein2823.fasta	GCF_002968755	NZ_CP027169.1	3122582	3122807	2823	Putative membrane protein	http://purl.uniprot.org/uniprot/A0A080VEZ5
GCF-000510305-protein7901.fasta	GCF_000510305	NC_023149.1	2056478	2057480	7901	Type II secretion system protein K	http://purl.uniprot.org/uniprot/Q00518
GCF-000271365-protein186.fasta	GCF_000271365	NC_018080.1	208727	209567	186	ABC transporter ATP-binding protein	http://purl.uniprot.org/uniprot/A0A448BW34
GCF-001077475-protein1249.fasta	GCF_001077475	NZ_CP012066.1	1394979	1395804	1249	Cell division coordinator CpoB	http://purl.uniprot.org/uniprot/A0A2V2TMP6
GCF-002968695-protein8894.fasta	GCF_002968695	NZ_CP027174.1	2483649	2484477	8894	class I SAM-dependent methyltransferase	http://purl.uniprot.org/uniparc/UPI00053D2DF1
GCF-002968695-protein7312.fasta	GCF_002968695	NZ_CP027174.1	717359	717794	7312	hypothetical protein	http://purl.uniprot.org/uniparc/UPI000935BF78
GCF-000508765-protein362.fasta	GCF_000508765	NC_023066.1	395756	396335	362	PlsC domain-containing protein	http://purl.uniprot.org/uniprot/V6A7R1
GCF-001516365-protein5645.fasta	GCF_001516365	NZ_CP008862.2	6240617	6241934	5645	L-Proline/Glycine betaine transporter ProP	http://purl.uniprot.org/uniprot/A0A157WGQ7
GCF-000473745-protein9414.fasta	GCF_000473745	NZ_CP008739.1	4118959	4120108	9414	2-heptyl-3-hydroxy-4(1H)-quinolone synthase	http://purl.uniprot.org/uniprot/Q9I0Q0
GCF-002968755-protein1805.fasta	GCF_002968755	NZ_CP027169.1	2000492	2000972	1805	Transcription termination/antitermination protein NusG	http://purl.uniprot.org/uniprot/A0A1C7B6B8
GCF-003028335-protein3586.fasta	GCF_003028335	NZ_CP028162.1	3919218	3919797	3586	ANTAR domain-containing protein	http://purl.uniprot.org/uniprot/A0A2V2TBU6
GCF-002968695-protein8962.fasta	GCF_002968695	NZ_CP027174.1	2556036	2556258	8962	hypothetical protein	http://purl.uniprot.org/uniparc/UPI000D64EC05
GCF-003052005-protein11351.fasta	GCF_003052005	NZ_CP028584.2	5367463	5367691	11351	FeoA domain-containing protein	http://purl.uniprot.org/uniprot/Q9HW42
GCF-001516005-protein8528.fasta	GCF_001516005	NZ_CP008867.1	2561460	2561694	8528	Putative secreted protein	http://purl.uniprot.org/uniprot/V6A770
GCF-002968695-protein12720.fasta	GCF_002968695	NZ_CP027174.1	6650817	6651150	12720	DUF1820 family protein	http://purl.uniprot.org/uniparc/UPI000940B874
GCF-002968695-protein6960.fasta	GCF_002968695	NZ_CP027174.1	322498	323056	6960	Ribose 1,5-bisphosphate phosphokinase PhnN	http://purl.uniprot.org/uniprot/A0A485E6Z7
GCF-001729505-protein11367.fasta	GCF_001729505	NZ_CP017149.1	5890302	5891520	11367	2-octaprenyl-3-methyl-6-methoxy-1,4-benzoquinol hydroxylase	http://purl.uniprot.org/uniprot/A0A2V2TNM1
GCF-002215345-protein8905.fasta	GCF_002215345	NZ_CP017293.1	2246010	2246997	8905	DNA polymerase III subunit delta	http://purl.uniprot.org/uniprot/W1MJV1
GCF-000017205-protein9462.fasta	GCF_000017205	NC_009656.1	3897720	3899079	9462	FAD-binding oxidoreductase	http://purl.uniprot.org/uniprot/A0A425A1U4
GCF-003052005-protein11106.fasta	GCF_003052005	NZ_CP028584.2	5090584	5091604	11106	Ornithine utilization regulator	http://purl.uniprot.org/uniprot/P72171
GCF-001447845-protein1518.fasta	GCF_001447845	NZ_CP013245.1	1645259	1645712	1518	Protein NirD	http://purl.uniprot.org/uniprot/P95412
GCF-000524595-protein5758.fasta	GCF_000524595	NZ_CP007147.1	6340130	6341516	5758	LOG family protein ygdH	http://purl.uniprot.org/uniprot/A0A1G5H0Q7
GCF-001516005-protein9352.fasta	GCF_001516005	NZ_CP008867.1	3450164	3450869	9352	ABC transporter ATP-binding protein	http://purl.uniprot.org/uniprot/A0A2V2TUD5
GCF-000026645-protein2088.fasta	GCF_000026645	NC_011770.1	2208978	2209887	2088	Probable lipid kinase YegS-like	http://purl.uniprot.org/uniprot/Q9HZI3
GCF-000473745-protein5996.fasta	GCF_000473745	NZ_CP008739.1	214771	215776	5996	LysR family transcriptional regulator	http://purl.uniprot.org/uniprot/A0A157VRP5
GCF-002968695-protein11454.fasta	GCF_002968695	NZ_CP027174.1	5269251	5270322	11454	AraC family transcriptional regulator	http://purl.uniprot.org/uniparc/UPI00040DE0CB
GCF-003060845-protein1267.fasta	GCF_003060845	NZ_CP028917.1	1392871	1393435	1267	Lipoprotein	http://purl.uniprot.org/uniprot/A0A485GPR4
GCF-002968755-protein4360.fasta	GCF_002968755	NZ_CP027169.1	4812211	4813492	4360	ATP-dependent Clp protease ATP-binding subunit ClpX	http://purl.uniprot.org/uniprot/A6V718
GCF-001729505-protein8357.fasta	GCF_001729505	NZ_CP017149.1	2509751	2511896	8357	Probable chemotaxis transducer	http://purl.uniprot.org/uniprot/Q9I0I4
GCF-002968695-protein12084.fasta	GCF_002968695	NZ_CP027174.1	5974665	5975703	12084	PAS/PAC sensor-containing diguanylate cyclase	http://purl.uniprot.org/uniprot/A0A157W2D8
GCF-001879525-protein1753.fasta	GCF_001879525	NZ_CP013113.1	1914838	1915984	1753	Putative permease of ABC transporter	http://purl.uniprot.org/uniprot/A0A0H2ZDP7
GCF-003052005-protein8412.fasta	GCF_003052005	NZ_CP028584.2	2119388	2120387	8412	Segregation and condensation protein B	http://purl.uniprot.org/uniprot/A0A1F0J0I4
GCF-000017205-protein7990.fasta	GCF_000017205	NC_009656.1	2255525	2256308	7990	TatD family deoxyribonuclease	http://purl.uniprot.org/uniprot/A0A485F0T4
GCF-000829885-protein8240.fasta	GCF_000829885	NZ_CP010555.1	2163681	2164716	8240	Transporter	http://purl.uniprot.org/uniprot/A0A1S1C4W7
GCF-003060845-protein3156.fasta	GCF_003060845	NZ_CP028917.1	3404478	3405333	3156	Bifunctional protein FolD	http://purl.uniprot.org/uniprot/B7VB83
GCF-002075065-protein4885.fasta	GCF_002075065	NZ_CP014866.1	5356933	5357758	4885	M48 family metallopeptidase	http://purl.uniprot.org/uniparc/UPI0009BA6F19
GCF-002968695-protein7355.fasta	GCF_002968695	NZ_CP027174.1	764687	765644	7355	23S rRNA pseudouridine(955/2504/2580) synthase RluC	http://purl.uniprot.org/uniparc/UPI00053E6977
GCF-000017205-protein8058.fasta	GCF_000017205	NC_009656.1	2330002	2330917	8058	Putative two-component response regulator	http://purl.uniprot.org/uniprot/A6V3L0
GCF-000829885-protein10153.fasta	GCF_000829885	NZ_CP010555.1	4250287	4251661	10153	CBS domain-containing protein	http://purl.uniprot.org/uniprot/A0A2V2TZ04
GCF-001729505-protein10266.fasta	GCF_001729505	NZ_CP017149.1	4656718	4657357	10266	FMN-dependent NADH-azoreductase 1	http://purl.uniprot.org/uniprot/Q9I5F3
GCF-003028335-protein1047.fasta	GCF_003028335	NZ_CP028162.1	1113774	1114323	1047	Sel1 domain-containing protein	http://purl.uniprot.org/uniprot/A0A157TVM5
GCF-002968695-protein12796.fasta	GCF_002968695	NZ_CP027174.1	6738545	6739061	12796	SCP2 domain-containing protein	http://purl.uniprot.org/uniparc/UPI0002B5DBDE
GCF-003028335-protein126.fasta	GCF_003028335	NZ_CP028162.1	143630	144359	126	Diacetyl reductase	http://purl.uniprot.org/uniprot/A0A157WP80
GCF-001293085-protein10635.fasta	GCF_001293085	NZ_CP012679.1	5294093	5294942	10635	Carboxylating nicotinate-nucleotide diphosphorylase	http://purl.uniprot.org/uniprot/A0A4U9L3F6
GCF-002192475-protein11227.fasta	GCF_002192475	NZ_CP021774.1	5356023	5356503	11227	YbjN domain-containing protein	http://purl.uniprot.org/uniprot/A0A0D7MK34
GCF-002968755-protein464.fasta	GCF_002968755	NZ_CP027169.1	520515	520764	464	RNA-binding protein Hfq	http://purl.uniprot.org/uniprot/B7V207
GCF-002442855-protein9591.fasta	GCF_002442855	NZ_CP017306.1	3553454	3554711	9591	M23 family peptidase	http://purl.uniprot.org/uniprot/A0A2V2THP8
GCF-003028335-protein5467.fasta	GCF_003028335	NZ_CP028162.1	5912232	5912610	5467	Cyclic diguanosine monophosphate-binding protein PA4608	http://purl.uniprot.org/uniprot/Q9HVI1
GCF-000026645-protein342.fasta	GCF_000026645	NC_011770.1	376664	377468	342	Probable membrane transporter protein	http://purl.uniprot.org/uniprot/A0A2V2TQP3
GCF-001729505-protein9557.fasta	GCF_001729505	NZ_CP017149.1	3903239	3904607	9557	Ethanolamin permease	http://purl.uniprot.org/uniprot/A0A157WS64
GCF-001750705-protein4178.fasta	GCF_001750705	NZ_CP017353.1	4451046	4452099	4178	Putative ABC-type transporter periplasmic sulfonate-binding protein	http://purl.uniprot.org/uniprot/A0A0H2ZEC2
GCF-002968755-protein3800.fasta	GCF_002968755	NZ_CP027169.1	4161833	4162052	3800	MbtH domain-containing protein	http://purl.uniprot.org/uniprot/A0A1C7BW19
GCF-001516105-protein1698.fasta	GCF_001516105	NZ_CP008868.1	1889807	1890770	1698	LysR family transcriptional regulator	http://purl.uniprot.org/uniparc/UPI000750560A
GCF-001516005-protein9974.fasta	GCF_001516005	NZ_CP008867.1	4130014	4130926	9974	Short-chain dehydrogenase/reductase SDR	http://purl.uniprot.org/uniprot/A0A157W0Z8
GCF-000508765-protein1707.fasta	GCF_000508765	NC_023066.1	1798849	1799782	1707	Chemotaxis protein CheV	http://purl.uniprot.org/uniprot/A0A2V2TXF1
GCF-003060845-protein2515.fasta	GCF_003060845	NZ_CP028917.1	2749529	2750003	2515	DUF1857 family protein	http://purl.uniprot.org/uniparc/UPI000D69410D
GCF-000473745-protein10434.fasta	GCF_000473745	NZ_CP008739.1	5214960	5215683	10434	Protein-L-isoaspartate O-methyltransferase	http://purl.uniprot.org/uniprot/A0A157WIT1
GCF-001729505-protein7210.fasta	GCF_001729505	NZ_CP017149.1	1278755	1280135	7210	Exodeoxyribonuclease 7 large subunit	http://purl.uniprot.org/uniprot/Q9HXL8
GCF-003028335-protein1448.fasta	GCF_003028335	NZ_CP028162.1	1538136	1539426	1448	Enolase	http://purl.uniprot.org/uniprot/A6V1F3
GCF-002968695-protein10948.fasta	GCF_002968695	NZ_CP027174.1	4672437	4673829	10948	heavy metal sensor histidine kinase	http://purl.uniprot.org/uniparc/UPI00053D31D4
GCF-003073615-protein6427.fasta	GCF_003073615	NZ_CP029089.1	113248	114379	6427	Putative membrane fusion protein	http://purl.uniprot.org/uniprot/A0A0H2ZFI5
GCF-003028335-protein401.fasta	GCF_003028335	NZ_CP028162.1	446218	446470	401	4Fe-4S ferredoxin	http://purl.uniprot.org/uniprot/A0A2V2TS36
GCF-003028335-protein505.fasta	GCF_003028335	NZ_CP028162.1	565122	565425	505	Putative membrane protein	http://purl.uniprot.org/uniprot/V6A823
GCF-002997005-protein4329.fasta	GCF_002997005	NZ_CP027538.1	4709989	4710886	4329	2-methylisocitrate lyase	http://purl.uniprot.org/uniprot/A0A157WUK1
GCF-002968695-protein11010.fasta	GCF_002968695	NZ_CP027174.1	4744492	4744960	11010	tRNA (adenosine(37)-N6)-threonylcarbamoyltransferase complex ATPase subunit type 1 TsaE	http://purl.uniprot.org/uniparc/UPI0002B52DDB
GCF-000524595-protein1752.fasta	GCF_000524595	NZ_CP007147.1	1936902	1937346	1752	Ester cyclase	http://purl.uniprot.org/uniprot/A0A3S4RIY8
GCF-001874465-protein8683.fasta	GCF_001874465	NZ_CP017969.1	2313895	2314438	8683	Cyclic nucleotide-binding domain-containing protein	http://purl.uniprot.org/uniprot/A0A3E1N5R6
GCF-002192475-protein6901.fasta	GCF_002192475	NZ_CP021774.1	673374	674172	6901	3-oxoadipate enol-lactonase	http://purl.uniprot.org/uniprot/A0A0C6E9E2
GCF-003073615-protein9869.fasta	GCF_003073615	NZ_CP029089.1	3904149	3905355	9869	Probable cysteine desulfurase	http://purl.uniprot.org/uniprot/Q9HXX3
GCF-000284555-protein4418.fasta	GCF_000284555	NC_017549.1	4865313	4866477	4418	Phosphonate metabolism protein PhnM	http://purl.uniprot.org/uniprot/A0A2V2TJP9
GCF-000508765-protein19.fasta	GCF_000508765	NC_023066.1	21053	21560	19	Peptide deformylase	http://purl.uniprot.org/uniprot/Q9I7A8
GCF-000026645-protein5404.fasta	GCF_000026645	NC_011770.1	5870287	5871034	5404	23S rRNA (guanosine-2'-O-)-methyltransferase RlmB	http://purl.uniprot.org/uniprot/Q9HUM8
GCF-000504045-protein11177.fasta	GCF_000504045	NC_023019.1	5940334	5940868	11177	Shikimate kinase	http://purl.uniprot.org/uniprot/B7V3D2
GCF-003028335-protein3885.fasta	GCF_003028335	NZ_CP028162.1	4236838	4237690	3885	Potassium voltage-gated channel subfamily KQT; possible potassium channel, VIC family	http://purl.uniprot.org/uniprot/A0A157WQM4
GCF-900070375-protein4449.fasta	GCF_900070375	NZ_LN871187.1	4891338	4892241	4449	HTH-type transcriptional regulator ArgP	http://purl.uniprot.org/uniprot/Q02H78
GCF-002968695-protein12963.fasta	GCF_002968695	NZ_CP027174.1	6919681	6920206	12963	Gamma carbonic anhydrase family protein	http://purl.uniprot.org/uniprot/A0A4Z0G933
GCF-002968695-protein7464.fasta	GCF_002968695	NZ_CP027174.1	875422	875782	7464	Terminase	http://purl.uniprot.org/uniprot/W1MHQ2
GCF-002968755-protein2681.fasta	GCF_002968755	NZ_CP027169.1	2971838	2972165	2681	Arc domain-containing protein	http://purl.uniprot.org/uniprot/A6V243
GCF-003028335-protein5380.fasta	GCF_003028335	NZ_CP028162.1	5811824	5812943	5380	Glutamate 5-kinase	http://purl.uniprot.org/uniprot/A0A157YZU0
GCF-000473745-protein7814.fasta	GCF_000473745	NZ_CP008739.1	2238358	2239177	7814	Putative collagen pro alpha-chain	http://purl.uniprot.org/uniprot/A0A2R3ISE5
GCF-002968695-protein7066.fasta	GCF_002968695	NZ_CP027174.1	445772	446342	7066	N-acetyltransferase domain-containing protein	http://purl.uniprot.org/uniprot/A0A157WNT1
GCF-001516365-protein1766.fasta	GCF_001516365	NZ_CP008862.2	1922218	1923241	1766	Arginine N-succinyltransferase	http://purl.uniprot.org/uniprot/A0A157WRF0
GCF-003193645-protein3102.fasta	GCF_003193645	NZ_CP029660.1	3354282	3355401	3102	succinylglutamate desuccinylase/aspartoacylase family protein	http://purl.uniprot.org/uniparc/UPI000D745235
GCF-000829885-protein10423.fasta	GCF_000829885	NZ_CP010555.1	4539342	4540233	10423	4-hydroxybenzoate octaprenyltransferase	http://purl.uniprot.org/uniprot/B7V5P9
GCF-002968695-protein6953.fasta	GCF_002968695	NZ_CP027174.1	316699	317158	6953	phosphonate C-P lyase system protein PhnG	http://purl.uniprot.org/uniparc/UPI0002B5E2FA
GCF-003028335-protein470.fasta	GCF_003028335	NZ_CP028162.1	520041	521112	470	hypothetical protein	http://purl.uniprot.org/uniparc/UPI000D952D52
GCF-003060845-protein2358.fasta	GCF_003060845	NZ_CP028917.1	2586494	2586833	2358	Mrp complex subunit C1	http://purl.uniprot.org/uniprot/A0A157WE90
GCF-002411865-protein4254.fasta	GCF_002411865	NZ_CP031449.1	4610608	4610860	4254	Molybdopterin converting factor, subunit 1	http://purl.uniprot.org/uniprot/A0A1C7C2W1
GCF-002968755-protein3237.fasta	GCF_002968755	NZ_CP027169.1	3547994	3549434	3237	DeoR family transcriptional regulator	http://purl.uniprot.org/uniprot/A0A157WUI5
GCF-003060845-protein4845.fasta	GCF_003060845	NZ_CP028917.1	5278317	5279298	4845	Metallophos domain-containing protein	http://purl.uniprot.org/uniprot/A0A0H2ZC17
GCF-001293085-protein10400.fasta	GCF_001293085	NZ_CP012679.1	5055819	5057262	10400	Exodeoxyribonuclease I	http://purl.uniprot.org/uniprot/A0A2V2TRM4
GCF-002968955-protein7674.fasta	GCF_002968955	NZ_CP027166.1	1776775	1778497	7674	Kef family K(+) transporter	http://purl.uniprot.org/uniprot/A0A2V2TTT4
GCF-002968695-protein12662.fasta	GCF_002968695	NZ_CP027174.1	6589205	6591008	12662	ABC transporter	http://purl.uniprot.org/uniparc/UPI0000DAF5A4
GCF-003052005-protein10224.fasta	GCF_003052005	NZ_CP028584.2	4157621	4158482	10224	Polyamine aminopropyltransferase	http://purl.uniprot.org/uniprot/A0A157WT85
GCF-001721745-protein4673.fasta	GCF_001721745	NZ_CP012585.1	5140403	5141384	4673	Stage II sporulation protein M	http://purl.uniprot.org/uniprot/A0A2V2U1J0
GCF-002968755-protein1807.fasta	GCF_002968755	NZ_CP027169.1	2001519	2002215	1807	50S ribosomal protein L1	http://purl.uniprot.org/uniprot/A6UZH8
GCF-003028335-protein1325.fasta	GCF_003028335	NZ_CP028162.1	1399951	1400695	1325	GntR family transcriptional regulator	http://purl.uniprot.org/uniprot/A0A2V2TM67
GCF-001632245-protein10038.fasta	GCF_001632245	NZ_CP015377.1	4032168	4032408	10038	zf-HC2 domain-containing protein	http://purl.uniprot.org/uniprot/A0A1C7BY91
GCF-001516005-protein9089.fasta	GCF_001516005	NZ_CP008867.1	3162004	3163483	9089	Anthranilate synthase component 1	http://purl.uniprot.org/uniprot/A0A2V2TU48
GCF-001879525-protein521.fasta	GCF_001879525	NZ_CP013113.1	571915	573079	521	NirJ protein	http://purl.uniprot.org/uniprot/Q76KE0
GCF-001792835-protein6969.fasta	GCF_001792835	NZ_CP015001.1	584903	585140	6969	hypothetical protein	http://purl.uniprot.org/uniparc/UPI000940CBCE
GCF-003052005-protein12263.fasta	GCF_003052005	NZ_CP028584.2	6392423	6393194	12263	Imidazole glycerol phosphate synthase subunit HisF	http://purl.uniprot.org/uniprot/B7V3N3
GCF-001516205-protein10482.fasta	GCF_001516205	NZ_CP008871.2	4670483	4672148	10482	Anthranilate synthase component 1	http://purl.uniprot.org/uniprot/A0A0H2Z7K2
GCF-000026645-protein1722.fasta	GCF_000026645	NC_011770.1	1799196	1799892	1722	Putative S-adenosylmethionine-dependent methyltransferase RcsF	http://purl.uniprot.org/uniprot/Q9RPT0
GCF-003028335-protein4063.fasta	GCF_003028335	NZ_CP028162.1	4425845	4426619	4063	Glutamine amidotransferase type-2 domain-containing protein	http://purl.uniprot.org/uniprot/A0A1C7BYL0
GCF-002968695-protein11886.fasta	GCF_002968695	NZ_CP027174.1	5745441	5746269	11886	GGDEF domain-containing protein	http://purl.uniprot.org/uniprot/V6A7R2
GCF-001447845-protein3048.fasta	GCF_001447845	NZ_CP013245.1	3346800	3348465	3048	ABC transporter ATP-binding protein	http://purl.uniprot.org/uniprot/A0A157WF71
GCF-003060845-protein2492.fasta	GCF_003060845	NZ_CP028917.1	2728459	2729770	2492	C4-dicarboxylate transport protein 2	http://purl.uniprot.org/uniprot/Q02J03
GCF-002205375-protein11863.fasta	GCF_002205375	NZ_CP022002.1	5708593	5708887	11863	Putative membrane protein	http://purl.uniprot.org/uniprot/A0A072ZQ91
GCF-002968695-protein10299.fasta	GCF_002968695	NZ_CP027174.1	3970783	3971356	10299	ACP phosphodiesterase	http://purl.uniprot.org/uniprot/A0A1F0ILX3
GCF-000508765-protein5445.fasta	GCF_000508765	NC_023066.1	5943347	5944664	5445	MFS transporter	http://purl.uniprot.org/uniprot/A0A2V2TWR9
GCF-002968695-protein11279.fasta	GCF_002968695	NZ_CP027174.1	5065609	5066449	11279	formate dehydrogenase accessory sulfurtransferase FdhD	http://purl.uniprot.org/uniparc/UPI00044EBE96
GCF-000271985-protein7328.fasta	GCF_000271985	NZ_CP015877.1	1581780	1582398	7328	TetR family transcriptional regulator	http://purl.uniprot.org/uniprot/A0A2V2TWQ1
GCF-003073615-protein6699.fasta	GCF_003073615	NZ_CP029089.1	412161	412635	6699	Activator of Hsp90 ATPase homolog 1-like protein	http://purl.uniprot.org/uniprot/A0A157WPX4
GCF-002968695-protein6901.fasta	GCF_002968695	NZ_CP027174.1	264619	265399	6901	Aldolase II superfamily protein	http://purl.uniprot.org/uniprot/A0A4U9QF21
GCF-003369755-protein11142.fasta	GCF_003369755	NZ_CP030912.1	5353769	5354264	11142	RNA-binding protein	http://purl.uniprot.org/uniprot/A0A1F0IM90
GCF-002215345-protein10379.fasta	GCF_002215345	NZ_CP017293.1	3918043	3918655	10379	tRNA--hydroxylase	http://purl.uniprot.org/uniprot/A0A157WKH7
GCF-001077475-protein3290.fasta	GCF_001077475	NZ_CP012066.1	3670069	3670843	3290	ABC transporter ATP-binding protein	http://purl.uniprot.org/uniprot/A0A2V2TKX4
GCF-001515845-protein6303.fasta	GCF_001515845	NZ_CP008865.2	493479	494019	6303	HD domain-containing protein	http://purl.uniprot.org/uniprot/A0A1C7BAB1
GCF-000508765-protein5283.fasta	GCF_000508765	NC_023066.1	5748652	5748919	5283	DksA C4-type domain-containing protein	http://purl.uniprot.org/uniprot/A0A1F0I678
GCF-001516005-protein10136.fasta	GCF_001516005	NZ_CP008867.1	4307150	4307534	10136	Transcriptional regulator	http://purl.uniprot.org/uniprot/A0A2V2TW44
GCF-001447845-protein4146.fasta	GCF_001447845	NZ_CP013245.1	4534237	4534984	4146	Glutamate/aspartate transport system permease protein gltJ	http://purl.uniprot.org/uniprot/A0A157VX11
GCF-003028335-protein6228.fasta	GCF_003028335	NZ_CP028162.1	6768946	6769588	6228	Orotate phosphoribosyltransferase	http://purl.uniprot.org/uniprot/P50587
GCF-003028335-protein4583.fasta	GCF_003028335	NZ_CP028162.1	4967032	4967242	4583	Protein SlyX homolog	http://purl.uniprot.org/uniprot/B7UXX2
GCF-001729505-protein10928.fasta	GCF_001729505	NZ_CP017149.1	5392712	5393195	10928	N-acetyltransferase domain-containing protein	http://purl.uniprot.org/uniprot/Q9HV14
GCF-003028335-protein5501.fasta	GCF_003028335	NZ_CP028162.1	5953526	5953733	5501	Uncharacterized protein	http://purl.uniprot.org/uniprot/A0A157W5S6
GCF-003028335-protein5126.fasta	GCF_003028335	NZ_CP028162.1	5555093	5555675	5126	Superoxide dismutase [Fe]	http://purl.uniprot.org/uniprot/P53641
GCF-001447845-protein1208.fasta	GCF_001447845	NZ_CP013245.1	1313788	1314775	1208	LysR family transcriptional regulator	http://purl.uniprot.org/uniprot/A0A157WBP3
GCF-002968695-protein11114.fasta	GCF_002968695	NZ_CP027174.1	4881219	4883439	11114	primosomal protein N'	http://purl.uniprot.org/uniparc/UPI000281A595
GCF-001293085-protein8002.fasta	GCF_001293085	NZ_CP012679.1	2407018	2407639	8002	Glutathione S-transferase	http://purl.uniprot.org/uniprot/A0A1F0J636
GCF-000473745-protein9448.fasta	GCF_000473745	NZ_CP008739.1	4156881	4157295	9448	ATP-dependent Clp protease adapter protein ClpS	http://purl.uniprot.org/uniprot/Q02NB3
GCF-002968695-protein10714.fasta	GCF_002968695	NZ_CP027174.1	4410513	4411344	10714	Release factor glutamine methyltransferase	http://purl.uniprot.org/uniprot/A0A3S4NNZ2
GCF-003028335-protein3783.fasta	GCF_003028335	NZ_CP028162.1	4122074	4123979	3783	Chaperone protein HtpG	http://purl.uniprot.org/uniprot/Q9I3C5
GCF-000473745-protein8265.fasta	GCF_000473745	NZ_CP008739.1	2716665	2718237	8265	Pyruvate kinase	http://purl.uniprot.org/uniprot/A0A425A811
GCF-900185255-protein6320.fasta	GCF_900185255	NZ_LT883143.1	685409	685859	6320	GatB/YqeY domain-containing protein	http://purl.uniprot.org/uniprot/A0A2V2TT69
GCF-002968695-protein6750.fasta	GCF_002968695	NZ_CP027174.1	98358	99198	6750	AqpZ	http://purl.uniprot.org/uniprot/A0A1G5LZU6
GCF-003028335-protein533.fasta	GCF_003028335	NZ_CP028162.1	590966	591215	533	Biotin carboxyl carrier protein of acetyl-CoA carboxylase	http://purl.uniprot.org/uniprot/A0A157U7Q4
GCF-000524595-protein1585.fasta	GCF_000524595	NZ_CP007147.1	1745238	1746384	1585	L-lactate dehydrogenase	http://purl.uniprot.org/uniprot/Q9HV37
GCF-003060845-protein4943.fasta	GCF_003060845	NZ_CP028917.1	5390469	5391918	4943	Histidine kinase	http://purl.uniprot.org/uniprot/A0A157VZN2
GCF-003028335-protein5780.fasta	GCF_003028335	NZ_CP028162.1	6256875	6257790	5780	Branched-chain amino acid ABC transporter permease	http://purl.uniprot.org/uniprot/A0A2V2TMW6
GCF-001045685-protein8230.fasta	GCF_001045685	NZ_CP012001.1	1372880	1373984	8230	Efflux RND transporter periplasmic adaptor subunit	http://purl.uniprot.org/uniprot/A0A2V2TNH0
GCF-000508765-protein4499.fasta	GCF_000508765	NC_023066.1	4860706	4861447	4499	Sulfate transporter CysZ	http://purl.uniprot.org/uniprot/B7UY90
GCF-003060845-protein2466.fasta	GCF_003060845	NZ_CP028917.1	2698989	2699700	2466	DNA-binding response regulator	http://purl.uniprot.org/uniprot/A0A2V2U323
GCF-003052005-protein9095.fasta	GCF_003052005	NZ_CP028584.2	2849946	2850264	9095	Uncharacterized protein	http://purl.uniprot.org/uniprot/A0A0H2ZM39
GCF-002075065-protein2644.fasta	GCF_002075065	NZ_CP014866.1	2862799	2863339	2644	GNAT family acetyltransferase	http://purl.uniprot.org/uniprot/A0A1F0IZA4
GCF-000508765-protein5897.fasta	GCF_000508765	NC_023066.1	6445299	6446094	5897	ABC transporter substrate-binding protein	http://purl.uniprot.org/uniprot/A0A3S4PIH0
GCF-002968695-protein11720.fasta	GCF_002968695	NZ_CP027174.1	5563892	5565950	11720	Glycine--tRNA ligase beta subunit	http://purl.uniprot.org/uniprot/A0A157VHP4
GCF-003028335-protein2383.fasta	GCF_003028335	NZ_CP028162.1	2545971	2546904	2383	ABC transporter	http://purl.uniprot.org/uniprot/A0A157W945
GCF-000568855-protein9929.fasta	GCF_000568855	NZ_CP020659.1	4225841	4226528	9929	Chromosome partitioning protein ParB	http://purl.uniprot.org/uniprot/A0A2V2TCR5
GCF-002287725-protein8352.fasta	GCF_002287725	NZ_CP023316.1	2230139	2231072	8352	MBL fold metallo-hydrolase	http://purl.uniprot.org/uniparc/UPI000A4BBC6F
GCF-003028335-protein6137.fasta	GCF_003028335	NZ_CP028162.1	6668222	6668549	6137	Thioredoxin	http://purl.uniprot.org/uniprot/A0A157WHC9
GCF-003028335-protein624.fasta	GCF_003028335	NZ_CP028162.1	676944	678798	624	RNA polymerase sigma factor RpoD	http://purl.uniprot.org/uniprot/P26480
GCF-003028335-protein2798.fasta	GCF_003028335	NZ_CP028162.1	3051729	3053184	2798	Efflux RND transporter periplasmic adaptor subunit	http://purl.uniprot.org/uniprot/A0A2V2TK00
GCF-000524595-protein785.fasta	GCF_000524595	NZ_CP007147.1	846668	848033	785	Bifunctional protein GlmU	http://purl.uniprot.org/uniprot/Q9HT22
GCF-002968755-protein74.fasta	GCF_002968755	NZ_CP027169.1	74407	74665	74	50S ribosomal protein L27	http://purl.uniprot.org/uniprot/A0A157Z087
GCF-002411865-protein5211.fasta	GCF_002411865	NZ_CP031449.1	5643729	5645253	5211	Glycosyl transferase	http://purl.uniprot.org/uniprot/A0A335F106
GCF-002205375-protein12466.fasta	GCF_002205375	NZ_CP022002.1	6366833	6367856	12466	PhoH domain-containing protein	http://purl.uniprot.org/uniprot/A0A1C7BPF5
GCF-000017205-protein6440.fasta	GCF_000017205	NC_009656.1	594766	597187	6440	Putative hydroxamate-type ferrisiderophore receptor	http://purl.uniprot.org/uniprot/A6UYT6
GCF-002968695-protein11564.fasta	GCF_002968695	NZ_CP027174.1	5388865	5389540	11564	GNAT family N-acetyltransferase	http://purl.uniprot.org/uniparc/UPI00053E09C3
GCF-003028335-protein712.fasta	GCF_003028335	NZ_CP028162.1	767944	772144	712	DNA-directed RNA polymerase subunit beta'	http://purl.uniprot.org/uniprot/Q02T86
GCF-000510305-protein8426.fasta	GCF_000510305	NC_023149.1	2581268	2581490	8426	Methionine aminopeptidase	http://purl.uniprot.org/uniprot/A0A2V2TVV1
GCF-002968755-protein1509.fasta	GCF_002968755	NZ_CP027169.1	1689389	1689869	1509	Phosphopantetheine adenylyltransferase	http://purl.uniprot.org/uniprot/Q9I6D1
GCF-002968695-protein12603.fasta	GCF_002968695	NZ_CP027174.1	6530844	6531570	12603	SDR family oxidoreductase	http://purl.uniprot.org/uniparc/UPI0002B4FC43
GCF-003028335-protein2906.fasta	GCF_003028335	NZ_CP028162.1	3178505	3179762	2906	Isocitrate dehydrogenase [NADP]	http://purl.uniprot.org/uniprot/Q02NB5
GCF-002968695-protein9747.fasta	GCF_002968695	NZ_CP027174.1	3388473	3389460	9747	Nitronate monooxygenase	http://purl.uniprot.org/uniprot/A0A4Y7V826
GCF-003025345-protein11303.fasta	GCF_003025345	NZ_CP020560.1	5607279	5608794	11303	tRNA sulfurtransferase	http://purl.uniprot.org/uniprot/Q02EP8
GCF-000524595-protein3154.fasta	GCF_000524595	NZ_CP007147.1	3450401	3451556	3154	Acyl-CoA dehydrogenase	http://purl.uniprot.org/uniprot/A0A2V2TM58
GCF-003028335-protein1629.fasta	GCF_003028335	NZ_CP028162.1	1744605	1744977	1629	Dihydroneopterin aldolase	http://purl.uniprot.org/uniprot/A0A157W132
GCF-001547955-protein9100.fasta	GCF_001547955	NZ_AP014651.1	2984094	2984730	9100	Inner membrane protein ynbA	http://purl.uniprot.org/uniprot/A0A157WHU9
GCF-000473745-protein9928.fasta	GCF_000473745	NZ_CP008739.1	4653072	4654221	9928	Type II secretion system protein L	http://purl.uniprot.org/uniprot/P25060
GCF-000508765-protein1777.fasta	GCF_000508765	NC_023066.1	1884761	1885496	1777	DUF2063 domain-containing protein	http://purl.uniprot.org/uniprot/A0A1C7BZ34
GCF-003052005-protein6761.fasta	GCF_003052005	NZ_CP028584.2	305250	305535	6761	ABM domain-containing protein	http://purl.uniprot.org/uniprot/A0A1F0IH50
GCF-000508765-protein2265.fasta	GCF_000508765	NC_023066.1	2401559	2402744	2265	Fused response regulator/phosphatase	http://purl.uniprot.org/uniprot/A0A2V2TNS2
GCF-001632245-protein9147.fasta	GCF_001632245	NZ_CP015377.1	3099723	3100134	9147	Protein YohJ	http://purl.uniprot.org/uniprot/A0A157TUF5
GCF-001729505-protein9748.fasta	GCF_001729505	NZ_CP017149.1	4107414	4108347	9748	D-2-hydroxyacid dehydrogenase	http://purl.uniprot.org/uniprot/A0A2V2T846
GCF-002968695-protein7163.fasta	GCF_002968695	NZ_CP027174.1	538054	539269	7163	sodium/glutamate symporter	http://purl.uniprot.org/uniparc/UPI0002B586D2
GCF-001547955-protein10142.fasta	GCF_001547955	NZ_AP014651.1	4180928	4181537	10142	Flavin_Reduct domain-containing protein	http://purl.uniprot.org/uniprot/A0A1C7C150
GCF-001516325-protein5369.fasta	GCF_001516325	NZ_CP008860.2	5919963	5921100	5369	Glycosyltransferase	http://purl.uniprot.org/uniprot/A0A1C7BJ99
GCF-002411865-protein1993.fasta	GCF_002411865	NZ_CP031449.1	2205271	2208004	1993	Aconitate hydratase A	http://purl.uniprot.org/uniprot/Q9I3F5
GCF-002997005-protein4087.fasta	GCF_002997005	NZ_CP027538.1	4431568	4432204	4087	Stringent starvation protein A	http://purl.uniprot.org/uniprot/A0A157V337
GCF-000026645-protein4524.fasta	GCF_000026645	NC_011770.1	4877064	4877892	4524	MaoC_dehydrat_N domain-containing protein	http://purl.uniprot.org/uniprot/V6AJT5
GCF-000026645-protein5307.fasta	GCF_000026645	NC_011770.1	5766044	5766416	5307	Translation initiation factor Sui1	http://purl.uniprot.org/uniprot/A0A2V2TPK9
GCF-000524595-protein4341.fasta	GCF_000524595	NZ_CP007147.1	4827760	4828147	4341	3-isopropylmalate dehydratase large subunit	http://purl.uniprot.org/uniprot/A0A1F0J7I0
GCF-000816985-protein5948.fasta	GCF_000816985	NZ_CP007399.1	6534262	6535828	5948	PAS domain S-box protein	http://purl.uniprot.org/uniprot/A0A2V2TLY7
GCF-002812865-protein11727.fasta	GCF_002812865	NZ_CP025051.1	6117742	6118912	11727	MFS transporter	http://purl.uniprot.org/uniprot/A0A0E1KID3
GCF-002812865-protein10402.fasta	GCF_002812865	NZ_CP025051.1	4655342	4656563	10402	Succinylornithine transaminase/acetylornithine aminotransferase	http://purl.uniprot.org/uniprot/O30508
GCF-003028335-protein524.fasta	GCF_003028335	NZ_CP028162.1	583348	583864	524	ACT domain-containing protein	http://purl.uniprot.org/uniprot/A0A2V2TQN8
GCF-003028335-protein518.fasta	GCF_003028335	NZ_CP028162.1	577461	577938	518	GNAT family N-acetyltransferase	http://purl.uniprot.org/uniprot/A0A2V2TTG4
GCF-002968755-protein2480.fasta	GCF_002968755	NZ_CP027169.1	2745453	2746107	2480	DNA-binding response regulator	http://purl.uniprot.org/uniprot/A0A2V2TD44
GCF-002968695-protein12415.fasta	GCF_002968695	NZ_CP027174.1	6320150	6320855	12415	SPOR domain-containing protein	http://purl.uniprot.org/uniprot/A0A233TDU3
GCF-003028335-protein630.fasta	GCF_003028335	NZ_CP028162.1	683583	684000	630	7,8-dihydroneopterin aldolase	http://purl.uniprot.org/uniprot/A0A157WK26
GCF-000568855-protein10402.fasta	GCF_000568855	NZ_CP020659.1	4723025	4724387	10402	MATE family efflux transporter	http://purl.uniprot.org/uniprot/A0A2V2TXD1
GCF-002968755-protein846.fasta	GCF_002968755	NZ_CP027169.1	948169	948598	846	Cytochrome c5	http://purl.uniprot.org/uniprot/A0A157Z137
GCF-003052005-protein11773.fasta	GCF_003052005	NZ_CP028584.2	5819334	5820417	11773	Peptide chain release factor 1	http://purl.uniprot.org/uniprot/B7V0L1
GCF-002968755-protein272.fasta	GCF_002968755	NZ_CP027169.1	321011	321326	272	Probable RNA-binding protein PA4753	http://purl.uniprot.org/uniprot/P95453
GCF-002968695-protein11365.fasta	GCF_002968695	NZ_CP027174.1	5158305	5159700	11365	Argininosuccinate lyase	http://purl.uniprot.org/uniprot/Q02EA0
GCF-003028335-protein1852.fasta	GCF_003028335	NZ_CP028162.1	1985011	1985941	1852	LysR family transcriptional regulator	http://purl.uniprot.org/uniprot/A0A157VZX4
GCF-000017205-protein6840.fasta	GCF_000017205	NC_009656.1	1003086	1004397	6840	MFS transporter	http://purl.uniprot.org/uniprot/A0A425A0M7
GCF-001447845-protein4595.fasta	GCF_001447845	NZ_CP013245.1	5010839	5011307	4595	Predicted Fe-S protein	http://purl.uniprot.org/uniprot/A0A157WKT1
GCF-003028335-protein5807.fasta	GCF_003028335	NZ_CP028162.1	6289844	6291137	5807	Adenylosuccinate synthetase	http://purl.uniprot.org/uniprot/B7V201
GCF-000017205-protein9483.fasta	GCF_000017205	NC_009656.1	3921346	3921820	9483	hypothetical protein	http://purl.uniprot.org/uniparc/UPI000940FDA4
GCF-900185255-protein11828.fasta	GCF_900185255	NZ_LT883143.1	6722240	6722480	11828	Uncharacterized protein	http://purl.uniprot.org/uniprot/A0A140SCF8
GCF-003028335-protein5674.fasta	GCF_003028335	NZ_CP028162.1	6142238	6142865	5674	Ni_hydr_CYTB domain-containing protein	http://purl.uniprot.org/uniprot/V6AN67
GCF-001447845-protein892.fasta	GCF_001447845	NZ_CP013245.1	981536	982295	892	TPR_REGION domain-containing protein	http://purl.uniprot.org/uniprot/V6AAY8
GCF-002968755-protein1019.fasta	GCF_002968755	NZ_CP027169.1	1140062	1140380	1019	Protein of uncharacterized function (DUF2388)	http://purl.uniprot.org/uniprot/A0A157VMC4
GCF-003028335-protein1075.fasta	GCF_003028335	NZ_CP028162.1	1140647	1141151	1075	NYN domain-containing protein	http://purl.uniprot.org/uniprot/A0A1C7BW49
GCF-002968755-protein2500.fasta	GCF_002968755	NZ_CP027169.1	2767807	2768137	2500	Membrane protein GlpM	http://purl.uniprot.org/uniprot/P52112
GCF-000017205-protein11411.fasta	GCF_000017205	NC_009656.1	6016028	6016946	11411	Transcriptional regulator, LysR family	http://purl.uniprot.org/uniprot/A6VDK8
GCF-002968695-protein10364.fasta	GCF_002968695	NZ_CP027174.1	4039229	4040606	10364	UDP-N-acetylmuramoyl-tripeptide--D-alanyl-D- alanine ligase	http://purl.uniprot.org/uniparc/UPI0002B5CF01
GCF-001293085-protein7291.fasta	GCF_001293085	NZ_CP012679.1	1636726	1638835	7291	Oxidoreductase	http://purl.uniprot.org/uniprot/A0A4U9RPD4
GCF-900095805-protein10942.fasta	GCF_900095805	NZ_LT608330.1	5813918	5816642	10942	Ribonuclease R	http://purl.uniprot.org/uniprot/A0A425AE65
GCF-002215345-protein11022.fasta	GCF_002215345	NZ_CP017293.1	4605816	4606185	11022	DUF2195 family protein	http://purl.uniprot.org/uniparc/UPI0009412365
GCF-002968755-protein3147.fasta	GCF_002968755	NZ_CP027169.1	3458406	3459015	3147	Na(+)-translocating NADH-quinone reductase subunit E	http://purl.uniprot.org/uniprot/A6V3A1
GCF-002968695-protein7637.fasta	GCF_002968695	NZ_CP027174.1	1040669	1041749	7637	hypothetical protein	http://purl.uniprot.org/uniparc/UPI000D685C66
GCF-002968955-protein9894.fasta	GCF_002968955	NZ_CP027166.1	4178119	4178956	9894	Uncharacterized conserved protein, contains double-stranded beta-helix domain	http://purl.uniprot.org/uniprot/A0A157VXL9
GCF-003028335-protein1328.fasta	GCF_003028335	NZ_CP028162.1	1402195	1402807	1328	Nudix hydrolase domain-containing protein	http://purl.uniprot.org/uniprot/A0A1C7BQB9
GCF-003028335-protein3004.fasta	GCF_003028335	NZ_CP028162.1	3285730	3286705	3004	Cysteine synthase	http://purl.uniprot.org/uniprot/A0A157WJ25
GCF-001729505-protein6571.fasta	GCF_001729505	NZ_CP017149.1	597228	598059	6571	EamA domain-containing protein	http://purl.uniprot.org/uniprot/Q9I5Z7
GCF-002968695-protein8090.fasta	GCF_002968695	NZ_CP027174.1	1525431	1526199	8090	3-hydroxyacyl-CoA dehydrogenase	http://purl.uniprot.org/uniparc/UPI0002B55D48
GCF-002968755-protein4750.fasta	GCF_002968755	NZ_CP027169.1	5201982	5202816	4750	Site-determining protein	http://purl.uniprot.org/uniprot/A0A1C7BIP5
GCF-000524595-protein5740.fasta	GCF_000524595	NZ_CP007147.1	6319127	6320432	5740	Porin	http://purl.uniprot.org/uniprot/A0A2V2TU57
GCF-003288355-protein8831.fasta	GCF_003288355	NZ_CP030328.1	3328421	3328892	8831	DMT family transporter	http://purl.uniprot.org/uniprot/A0A4V8DW84
GCF-002968755-protein656.fasta	GCF_002968755	NZ_CP027169.1	749850	750603	656	Amino acid ABC transporter substrate-binding protein	http://purl.uniprot.org/uniprot/A0A2V2TQ08
GCF-001729505-protein6349.fasta	GCF_001729505	NZ_CP017149.1	360985	362380	6349	Putrescine importer PuuP	http://purl.uniprot.org/uniprot/A0A1F0IXV1
GCF-003028335-protein5864.fasta	GCF_003028335	NZ_CP028162.1	6357371	6358580	5864	Butyryl-CoA dehydrogenase	http://purl.uniprot.org/uniprot/A0A157VCT8
GCF-003028335-protein6108.fasta	GCF_003028335	NZ_CP028162.1	6635671	6636001	6108	Ribonucleotide reductase	http://purl.uniprot.org/uniprot/A0A086BYL8
GCF-002968695-protein10371.fasta	GCF_002968695	NZ_CP027174.1	4047166	4048981	10371	Penicillin-binding protein activator	http://purl.uniprot.org/uniprot/A0A4U6WLS0
GCF-001900195-protein9501.fasta	GCF_001900195	NZ_CP013477.1	3975301	3976444	9501	Erythronate-4-phosphate dehydrogenase	http://purl.uniprot.org/uniprot/A0A0Q3G9I3
GCF-003060845-protein674.fasta	GCF_003060845	NZ_CP028917.1	724573	725728	674	Rubredoxin-NAD(+) reductase	http://purl.uniprot.org/uniprot/Q9HTK9
GCF-000017205-protein7711.fasta	GCF_000017205	NC_009656.1	1946105	1947119	7711	Putative transcriptional regulator	http://purl.uniprot.org/uniprot/A6V2K7
GCF-002968695-protein11071.fasta	GCF_002968695	NZ_CP027174.1	4820100	4820859	11071	Lipopolysaccharide kinase	http://purl.uniprot.org/uniprot/A0A2V2TNQ2
GCF-003028335-protein3901.fasta	GCF_003028335	NZ_CP028162.1	4253949	4254492	3901	Thiol:disulfide interchange protein DsbE	http://purl.uniprot.org/uniprot/Q9I3N1
GCF-003028335-protein3504.fasta	GCF_003028335	NZ_CP028162.1	3828968	3829655	3504	Molybdenum transport system permease	http://purl.uniprot.org/uniprot/A0A157WTJ1
GCF-003025345-protein9317.fasta	GCF_003025345	NZ_CP020560.1	3441628	3442390	9317	Peptidase C39 domain-containing protein	http://purl.uniprot.org/uniprot/A0A1C7BPS6
GCF-003028335-protein5226.fasta	GCF_003028335	NZ_CP028162.1	5656160	5656625	5226	Nitrogen regulatory protein	http://purl.uniprot.org/uniprot/Q9HVV4
GCF-001516365-protein3614.fasta	GCF_001516365	NZ_CP008862.2	3991086	3992052	3614	LysR family transcriptional regulator	http://purl.uniprot.org/uniprot/A0A157WNZ1
GCF-000508765-protein3595.fasta	GCF_000508765	NC_023066.1	3919678	3920026	3595	hypothetical protein	http://purl.uniprot.org/uniparc/UPI00053CF419
GCF-002968695-protein9289.fasta	GCF_002968695	NZ_CP027174.1	2900123	2900879	9289	Heme exporter protein C	http://purl.uniprot.org/uniprot/A0A335EW98
GCF-003052005-protein10866.fasta	GCF_003052005	NZ_CP028584.2	4843780	4844695	10866	LysR family transcriptional regulator	http://purl.uniprot.org/uniprot/A0A157WSV4
GCF-001900195-protein9903.fasta	GCF_001900195	NZ_CP013477.1	4404624	4405299	9903	7-cyano-7-deazaguanine synthase QueC	http://purl.uniprot.org/uniparc/UPI00006D8D1D
GCF-001879525-protein5223.fasta	GCF_001879525	NZ_CP013113.1	5746309	5748808	5223	circularly permuted type 2 ATP-grasp protein	http://purl.uniprot.org/uniparc/UPI00006D961D
GCF-001548135-protein3644.fasta	GCF_001548135	NZ_AP014839.1	3966819	3967581	3644	Putative oxidoreductase	http://purl.uniprot.org/uniprot/V6AHM7
GCF-000524595-protein1773.fasta	GCF_000524595	NZ_CP007147.1	1966284	1966719	1773	Copper transporter	http://purl.uniprot.org/uniprot/A0A2V2TRA0
GCF-002205375-protein9054.fasta	GCF_002205375	NZ_CP022002.1	2679506	2680085	9054	YfiR family protein	http://purl.uniprot.org/uniparc/UPI00053E864E
GCF-002968755-protein3503.fasta	GCF_002968755	NZ_CP027169.1	3802666	3803023	3503	6-carboxy-5,6,7,8-tetrahydropterin synthase	http://purl.uniprot.org/uniprot/A0A157W9C8
GCF-002968695-protein7352.fasta	GCF_002968695	NZ_CP027174.1	759299	759764	7352	low molecular weight phosphotyrosine protein phosphatase	http://purl.uniprot.org/uniparc/UPI0002B5003F
GCF-002968755-protein3291.fasta	GCF_002968755	NZ_CP027169.1	3602036	3603479	3291	Phospho-2-dehydro-3-deoxyheptonate aldolase	http://purl.uniprot.org/uniprot/A0A485EXR5
GCF-003028335-protein10.fasta	GCF_003028335	NZ_CP028162.1	13624	14176	10	DNA-3-methyladenine glycosylase I	http://purl.uniprot.org/uniprot/A0A2V2TU22
GCF-003028335-protein5100.fasta	GCF_003028335	NZ_CP028162.1	5530952	5531723	5100	IclR family transcriptional regulator	http://purl.uniprot.org/uniprot/A0A2V2TAW8
GCF-001045685-protein10411.fasta	GCF_001045685	NZ_CP012001.1	3801124	3801478	10411	RidA family protein	http://purl.uniprot.org/uniprot/A0A2V2TKM9
GCF-002968695-protein7854.fasta	GCF_002968695	NZ_CP027174.1	1274174	1275572	7854	uroporphyrinogen-III C-methyltransferase	http://purl.uniprot.org/uniparc/UPI0002B519B6
GCF-001542835-protein3193.fasta	GCF_001542835	NZ_CP008873.1	3453597	3454005	3193	META domain-containing protein	http://purl.uniprot.org/uniprot/V6AJY5
GCF-002968695-protein10914.fasta	GCF_002968695	NZ_CP027174.1	4639286	4640285	10914	tRNA dihydrouridine synthase DusB	http://purl.uniprot.org/uniparc/UPI00053DAA28
GCF-000568855-protein8339.fasta	GCF_000568855	NZ_CP020659.1	2585727	2586642	8339	LysR family transcriptional regulator	http://purl.uniprot.org/uniprot/A0A157WPP5
GCF-002968755-protein2072.fasta	GCF_002968755	NZ_CP027169.1	2290850	2291504	2072	Octanoyltransferase	http://purl.uniprot.org/uniprot/A6V0B3
GCF-003060845-protein1304.fasta	GCF_003060845	NZ_CP028917.1	1430129	1430780	1304	Uncharacterized membrane protein PA4757	http://purl.uniprot.org/uniprot/P38102
GCF-001447845-protein2522.fasta	GCF_001447845	NZ_CP013245.1	2740751	2741804	2522	ABC transporter substrate-binding protein	http://purl.uniprot.org/uniprot/A0A2V2TMC8
GCF-002968695-protein11553.fasta	GCF_002968695	NZ_CP027174.1	5377711	5378629	11553	Putative glucose-6-phosphate 1-epimerase	http://purl.uniprot.org/uniprot/A0A157VMH6
GCF-003319235-protein8902.fasta	GCF_003319235	NZ_CP030861.1	2954388	2954847	8902	Heat shock protein 15	http://purl.uniprot.org/uniprot/A0A157WKL5
GCF-002968755-protein854.fasta	GCF_002968755	NZ_CP027169.1	955936	956425	854	Leucine-responsive regulatory protein	http://purl.uniprot.org/uniprot/A0A2V2TFZ4
GCF-003028335-protein434.fasta	GCF_003028335	NZ_CP028162.1	474801	475623	434	Pyrroline-5-carboxylate reductase	http://purl.uniprot.org/uniprot/A0A157U545
GCF-002968755-protein2102.fasta	GCF_002968755	NZ_CP027169.1	2322005	2322215	2102	DUF2788 domain-containing protein	http://purl.uniprot.org/uniparc/UPI000E313F01
GCF-002968755-protein1446.fasta	GCF_002968755	NZ_CP027169.1	1622942	1624313	1446	Putrescine--pyruvate aminotransferase	http://purl.uniprot.org/uniprot/Q9I6J2
GCF-001606045-protein11160.fasta	GCF_001606045	NZ_CP014948.1	5528898	5530842	11160	arginine decarboxylase	http://purl.uniprot.org/uniparc/UPI00078E4DFF
GCF-002997005-protein1136.fasta	GCF_002997005	NZ_CP027538.1	1201047	1201287	1136	Acyl carrier protein	http://purl.uniprot.org/uniprot/A0A157WAY9
GCF-001045685-protein12038.fasta	GCF_001045685	NZ_CP012001.1	5556364	5557642	12038	High-affinity branched-chain amino acid ABC transporter permease LivM	http://purl.uniprot.org/uniprot/A0A2V2TX44
GCF-003028335-protein3692.fasta	GCF_003028335	NZ_CP028162.1	4020870	4021962	3692	Chorismate synthase	http://purl.uniprot.org/uniprot/B7UV40
GCF-000829885-protein11899.fasta	GCF_000829885	NZ_CP010555.1	6150403	6150778	11899	Phage-related membrane protein	http://purl.uniprot.org/uniprot/A0A1G5E111
GCF-000510305-protein7176.fasta	GCF_000510305	NC_023149.1	1276395	1277157	7176	D-alanyl-D-alanine dipeptidase	http://purl.uniprot.org/uniprot/A0A1G5LIA7
GCF-000017205-protein8376.fasta	GCF_000017205	NC_009656.1	2628748	2629558	8376	Transcriptional regulator, LuxR family	http://purl.uniprot.org/uniprot/A6V4I6
GCF-002968695-protein10113.fasta	GCF_002968695	NZ_CP027174.1	3766290	3767454	10113	acyl-CoA dehydrogenase	http://purl.uniprot.org/uniparc/UPI00053D71B4
GCF-002946935-protein11594.fasta	GCF_002946935	NZ_CP026680.1	5890234	5890921	11594	Esterase	http://purl.uniprot.org/uniprot/A0A448BTM7
GCF-000284555-protein5787.fasta	GCF_000284555	NC_017549.1	6297464	6298994	5787	MFS transporter	http://purl.uniprot.org/uniprot/A0A2V2TEY3
GCF-002968695-protein12909.fasta	GCF_002968695	NZ_CP027174.1	6857689	6858832	12909	outer membrane protein assembly factor BamB	http://purl.uniprot.org/uniparc/UPI0002B5CD4D
GCF-001293085-protein8363.fasta	GCF_001293085	NZ_CP012679.1	2783788	2784442	8363	Cytochrome C	http://purl.uniprot.org/uniprot/A0A1S1C9H3
GCF-003028335-protein2441.fasta	GCF_003028335	NZ_CP028162.1	2591298	2591643	2441	Cupin_3 domain-containing protein	http://purl.uniprot.org/uniprot/A0A0H2ZBA1
GCF-000829885-protein9651.fasta	GCF_000829885	NZ_CP010555.1	3695384	3695753	9651	NADH:ubiquinone oxidoreductase	http://purl.uniprot.org/uniprot/A0A2V2TX15
GCF-003052005-protein12677.fasta	GCF_003052005	NZ_CP028584.2	6840470	6840872	12677	SMI1_KNR4 domain-containing protein	http://purl.uniprot.org/uniprot/A0A0H2ZJV0
GCF-003028335-protein1991.fasta	GCF_003028335	NZ_CP028162.1	2130017	2130851	1991	Protein of uncharacterized function (DUF2797)	http://purl.uniprot.org/uniprot/A0A157VP67
GCF-003028335-protein2940.fasta	GCF_003028335	NZ_CP028162.1	3220291	3220963	2940	DNA-binding response regulator	http://purl.uniprot.org/uniprot/A0A2V2U0I2
GCF-002968695-protein11641.fasta	GCF_002968695	NZ_CP027174.1	5475489	5476242	11641	Putative N-formylglutamate amidohydrolase	http://purl.uniprot.org/uniprot/A0A485HR71
GCF-003028335-protein3737.fasta	GCF_003028335	NZ_CP028162.1	4073232	4074267	3737	Selenide, water dikinase	http://purl.uniprot.org/uniprot/Q9I383
GCF-000508765-protein4796.fasta	GCF_000508765	NC_023066.1	5206265	5206745	4796	UPF0234 protein PLES_47741	http://purl.uniprot.org/uniprot/B7UZH3
GCF-003028335-protein5239.fasta	GCF_003028335	NZ_CP028162.1	5670060	5671518	5239	Ribonuclease G	http://purl.uniprot.org/uniprot/A0A157V1D2
GCF-001729505-protein11662.fasta	GCF_001729505	NZ_CP017149.1	6215991	6217758	11662	MifS	http://purl.uniprot.org/uniprot/Q9HT61
GCF-003028335-protein2890.fasta	GCF_003028335	NZ_CP028162.1	3162291	3162597	2890	Protein TusB	http://purl.uniprot.org/uniprot/A0A157WKG6
GCF-000017205-protein9042.fasta	GCF_000017205	NC_009656.1	3439630	3441349	9042	Cell division protein	http://purl.uniprot.org/uniprot/A0A157WPA4
GCF-001542835-protein2328.fasta	GCF_001542835	NZ_CP008873.1	2544795	2545857	2328	Selenium-dependent molybdenum hydroxylase system protein, YqeB family	http://purl.uniprot.org/uniprot/A0A157WFN2
GCF-003060845-protein20.fasta	GCF_003060845	NZ_CP028917.1	21236	22262	20	LysM domain-containing protein	http://purl.uniprot.org/uniprot/V6APU1
GCF-001900195-protein7229.fasta	GCF_001900195	NZ_CP013477.1	1471974	1473045	7229	Cytochrome D ubiquinol oxidase subunit II	http://purl.uniprot.org/uniprot/A0A1F0IC23
GCF-001729505-protein6639.fasta	GCF_001729505	NZ_CP017149.1	667982	668813	6639	ABC transporter permease	http://purl.uniprot.org/uniprot/A0A2V2U285
GCF-002968695-protein12458.fasta	GCF_002968695	NZ_CP027174.1	6354746	6355211	12458	Bacterioferritin	http://purl.uniprot.org/uniprot/A0A4Y7VH86
GCF-003028335-protein3867.fasta	GCF_003028335	NZ_CP028162.1	4214507	4215017	3867	Ureidoglycolate lyase	http://purl.uniprot.org/uniprot/B7UW34
GCF-003028335-protein1111.fasta	GCF_003028335	NZ_CP028162.1	1187733	1188216	1111	Cyclic pyranopterin monophosphate synthase	http://purl.uniprot.org/uniprot/B7VBJ0
GCF-002968695-protein11606.fasta	GCF_002968695	NZ_CP027174.1	5436721	5438470	11606	Na/Pi cotransporter family protein	http://purl.uniprot.org/uniparc/UPI0004529681
GCF-000829885-protein6594.fasta	GCF_000829885	NZ_CP010555.1	332744	334343	6594	Aromatic hydrocarbon degradation protein	http://purl.uniprot.org/uniprot/W1MNB9
GCF-003073615-protein9991.fasta	GCF_003073615	NZ_CP029089.1	4046459	4047413	9991	AraC family transcription regulator	http://purl.uniprot.org/uniprot/A0A335EL40
GCF-000017205-protein9922.fasta	GCF_000017205	NC_009656.1	4386610	4387120	9922	OmpA family protein	http://purl.uniprot.org/uniprot/A0A431XG76
GCF-002968695-protein12410.fasta	GCF_002968695	NZ_CP027174.1	6308683	6309775	12410	anhydro-N-acetylmuramic acid kinase	http://purl.uniprot.org/uniparc/UPI0002B53A59
GCF-000508765-protein1278.fasta	GCF_000508765	NC_023066.1	1379221	1379902	1278	DUF4197 domain-containing protein	http://purl.uniprot.org/uniparc/UPI000D6A0969
GCF-002968695-protein10130.fasta	GCF_002968695	NZ_CP027174.1	3780765	3781503	10130	Murein L,D-transpeptidase catalytic domain family protein	http://purl.uniprot.org/uniprot/A0A080VFB7
GCF-000017205-protein11008.fasta	GCF_000017205	NC_009656.1	5553993	5554710	11008	Uncharacterized protein	http://purl.uniprot.org/uniprot/A0A157W657
GCF-002968695-protein7257.fasta	GCF_002968695	NZ_CP027174.1	649779	651540	7257	VWA domain-containing protein	http://purl.uniprot.org/uniprot/A0A4Y7VEQ5
GCF-002968955-protein12512.fasta	GCF_002968955	NZ_CP027166.1	7070888	7071155	12512	DNA damage-inducible gene in SOS regulon, dependent on cyclic AMP and H-NS	http://purl.uniprot.org/uniprot/A0A157W0M7
GCF-003028335-protein5596.fasta	GCF_003028335	NZ_CP028162.1	6059930	6060311	5596	Aspartate 1-decarboxylase	http://purl.uniprot.org/uniprot/B7V1E3
GCF-003028335-protein4047.fasta	GCF_003028335	NZ_CP028162.1	4408757	4409090	4047	Membrane protein	http://purl.uniprot.org/uniprot/A0A157WRQ9
GCF-900070375-protein488.fasta	GCF_900070375	NZ_LN871187.1	538220	539186	488	LysR family transcriptional regulator	http://purl.uniprot.org/uniprot/A0A485F342
GCF-003052005-protein10822.fasta	GCF_003052005	NZ_CP028584.2	4795917	4796361	10822	Flagellar FliJ protein	http://purl.uniprot.org/uniprot/A0A157VXX3
GCF-000816985-protein5652.fasta	GCF_000816985	NZ_CP007399.1	6224466	6225264	5652	Enoyl-[acyl-carrier-protein] reductase [NADH] FabI	http://purl.uniprot.org/uniprot/Q9ZFE4
GCF-001729505-protein10585.fasta	GCF_001729505	NZ_CP017149.1	5001956	5003399	10585	Metalloprotease TldD	http://purl.uniprot.org/uniprot/A0A2V2TPH1
GCF-003206535-protein11112.fasta	GCF_003206535	NZ_CP029707.1	5342741	5343956	11112	Acetylornithine deacetylase	http://purl.uniprot.org/uniprot/A0A157WGY3
GCF-002968695-protein8105.fasta	GCF_002968695	NZ_CP027174.1	1543468	1545229	8105	Putative lysophospholipas	http://purl.uniprot.org/uniprot/A0A0H2ZBU0
GCF-003073615-protein6939.fasta	GCF_003073615	NZ_CP029089.1	660798	662157	6939	D-serine permease DsdX	http://purl.uniprot.org/uniprot/A0A157WER7
GCF-002946935-protein11692.fasta	GCF_002946935	NZ_CP026680.1	6015753	6016380	11692	Sterol-binding protein	http://purl.uniprot.org/uniprot/A0A1S1BZG6
GCF-001542795-protein7638.fasta	GCF_001542795	NZ_CP008872.2	2048983	2050081	7638	alpha/beta hydrolase fold domain-containing protein	http://purl.uniprot.org/uniparc/UPI0003BB46C6
GCF-003028335-protein1045.fasta	GCF_003028335	NZ_CP028162.1	1111957	1113298	1045	tRNA-2-methylthio-N(6)-dimethylallyladenosine synthase	http://purl.uniprot.org/uniprot/Q02SE8
GCF-001729505-protein10053.fasta	GCF_001729505	NZ_CP017149.1	4434494	4435346	10053	2-heptyl-4(1H)-quinolone synthase subunit PqsB	http://purl.uniprot.org/uniprot/Q9I4X2
GCF-002753655-protein2092.fasta	GCF_002753655	NZ_CP024477.1	2283904	2285206	2092	CBS domain-containing protein	http://purl.uniprot.org/uniprot/A0A2V2TA96
GCF-002968695-protein11229.fasta	GCF_002968695	NZ_CP027174.1	5008277	5009015	11229	1-(5-phosphoribosyl)-5-[(5- phosphoribosylamino)methylideneamino]imidazole-4- carboxamide isomerase	http://purl.uniprot.org/uniparc/UPI00053F15BB
GCF-000568855-protein8743.fasta	GCF_000568855	NZ_CP020659.1	2997736	2999611	8743	MFS transporter	http://purl.uniprot.org/uniprot/A0A2V2TV67
GCF-003025345-protein9402.fasta	GCF_003025345	NZ_CP020560.1	3529608	3529887	9402	Putative lipoprotein	http://purl.uniprot.org/uniprot/A0A0H2Z890
GCF-003060845-protein4942.fasta	GCF_003060845	NZ_CP028917.1	5388682	5389945	4942	p39	http://purl.uniprot.org/uniprot/A0A157VZR0
GCF-000829255-protein9572.fasta	GCF_000829255	NZ_AP014646.1	3905792	3906800	9572	Type VI secretion protein, family	http://purl.uniprot.org/uniprot/A0A072ZI43
GCF-002442855-protein11787.fasta	GCF_002442855	NZ_CP017306.1	5947044	5947503	11787	EVE domain-containing protein	http://purl.uniprot.org/uniprot/Q9HTW1
GCF-002968695-protein6976.fasta	GCF_002968695	NZ_CP027174.1	335980	337327	6976	Probable D-serine dehydratase	http://purl.uniprot.org/uniprot/A0A1F0II87
GCF-000473745-protein6337.fasta	GCF_000473745	NZ_CP008739.1	607899	609210	6337	Phosphoserine phosphatase	http://purl.uniprot.org/uniprot/A0A1F0I763
GCF-000510305-protein10649.fasta	GCF_000510305	NC_023149.1	5042000	5042600	10649	RNA polymerase sigma factor RpoE	http://purl.uniprot.org/uniparc/UPI0003D6C77D
GCF-000271365-protein275.fasta	GCF_000271365	NC_018080.1	304667	305426	275	Peptidase	http://purl.uniprot.org/uniprot/A0A2V2TRH6
GCF-002968755-protein2439.fasta	GCF_002968755	NZ_CP027169.1	2701143	2701584	2439	3-hydroxyacyl-[acyl-carrier-protein] dehydratase FabZ	http://purl.uniprot.org/uniprot/Q9HXY7
GCF-002968695-protein11875.fasta	GCF_002968695	NZ_CP027174.1	5730930	5732001	11875	triclosan efflux RND transporter adaptor protein TriB	http://purl.uniprot.org/uniparc/UPI0006647F69
GCF-001447845-protein4473.fasta	GCF_001447845	NZ_CP013245.1	4890997	4891867	4473	DotU domain-containing protein	http://purl.uniprot.org/uniprot/A0A2V2TGK9
GCF-001900195-protein7168.fasta	GCF_001900195	NZ_CP013477.1	1403791	1406869	7168	Multidrug transporter AcrB	http://purl.uniprot.org/uniprot/A0A1F0IDR7
GCF-000508765-protein5554.fasta	GCF_000508765	NC_023066.1	6070537	6071284	5554	PBPb domain-containing protein	http://purl.uniprot.org/uniprot/Q9HU45
GCF-002968695-protein12212.fasta	GCF_002968695	NZ_CP027174.1	6117616	6118975	12212	cell envelope integrity protein CreD	http://purl.uniprot.org/uniparc/UPI00037A7CFF
GCF-000508765-protein350.fasta	GCF_000508765	NC_023066.1	383083	383446	350	hypothetical protein	http://purl.uniprot.org/uniparc/UPI000D6DDD95
GCF-000473745-protein6830.fasta	GCF_000473745	NZ_CP008739.1	1136599	1137328	6830	membrane protein	http://purl.uniprot.org/uniparc/UPI0003B1816A
GCF-002411865-protein439.fasta	GCF_002411865	NZ_CP031449.1	476722	477211	439	Oxidoreductase	http://purl.uniprot.org/uniprot/A0A2V2TBX0
GCF-002968755-protein1817.fasta	GCF_002968755	NZ_CP027169.1	2016940	2017576	1817	50S ribosomal protein L3	http://purl.uniprot.org/uniprot/A0A157WLN8
GCF-002968755-protein1084.fasta	GCF_002968755	NZ_CP027169.1	1209531	1209744	1084	YgdI/YgdR family lipoprotein	http://purl.uniprot.org/uniprot/A0A2V2U4B7
GCF-000026645-protein4619.fasta	GCF_000026645	NC_011770.1	4991357	4991969	4619	Phospholipid methyltransferase	http://purl.uniprot.org/uniprot/A0A1F0IP21
GCF-003028335-protein3644.fasta	GCF_003028335	NZ_CP028162.1	3981394	3981736	3644	RraB domain-containing protein	http://purl.uniprot.org/uniprot/A0A0H2Z9Q3
GCF-000508765-protein1741.fasta	GCF_000508765	NC_023066.1	1842224	1843058	1741	ABC transporter permease	http://purl.uniprot.org/uniprot/A0A2V2TQA9
GCF-002968695-protein8136.fasta	GCF_002968695	NZ_CP027174.1	1584657	1585530	8136	Transcriptional regulator	http://purl.uniprot.org/uniprot/A0A1F0J3G6
GCF-000568855-protein7089.fasta	GCF_000568855	NZ_CP020659.1	1304426	1305137	7089	Histidine phosphatase family protein	http://purl.uniprot.org/uniprot/A0A2V2TU27
GCF-003028335-protein5509.fasta	GCF_003028335	NZ_CP028162.1	5959580	5960219	5509	Uracil phosphoribosyltransferase	http://purl.uniprot.org/uniprot/B7V0J2
GCF-002946935-protein10306.fasta	GCF_002946935	NZ_CP026680.1	4487463	4488087	10306	Hydrophobic compound transport factor	http://purl.uniprot.org/uniprot/Q76LI2
GCF-002968755-protein2300.fasta	GCF_002968755	NZ_CP027169.1	2541606	2543076	2300	Inosine-5'-monophosphate dehydrogenase	http://purl.uniprot.org/uniprot/A0A2V2TET7
GCF-003028335-protein3839.fasta	GCF_003028335	NZ_CP028162.1	4181320	4182157	3839	Metal-dependent hydrolase	http://purl.uniprot.org/uniprot/A0A2V2TB62
GCF-001516365-protein3602.fasta	GCF_001516365	NZ_CP008862.2	3980249	3980732	3602	GAF domain-containing protein	http://purl.uniprot.org/uniprot/V6ADD3
GCF-001516005-protein10906.fasta	GCF_001516005	NZ_CP008867.1	5123750	5124968	10906	AraC family transcriptional regulator	http://purl.uniprot.org/uniprot/A0A425A6A8
GCF-002968695-protein9705.fasta	GCF_002968695	NZ_CP027174.1	3347418	3347817	9705	Protein YeaO	http://purl.uniprot.org/uniprot/A0A157WSY2
GCF-001548135-protein614.fasta	GCF_001548135	NZ_AP014839.1	641997	643161	614	Phosphoglycerate kinase	http://purl.uniprot.org/uniprot/Q02TL3
GCF-003028335-protein5925.fasta	GCF_003028335	NZ_CP028162.1	6442377	6442749	5925	DUF971 domain-containing protein	http://purl.uniprot.org/uniparc/UPI0009362E5F
GCF-003028335-protein5938.fasta	GCF_003028335	NZ_CP028162.1	6454326	6454575	5938	Sec-independent protein translocase protein TatA	http://purl.uniprot.org/uniprot/B7V3G1
GCF-000017205-protein7359.fasta	GCF_000017205	NC_009656.1	1569603	1571016	7359	MFS transporter	http://purl.uniprot.org/uniprot/A0A3S0LXQ4
GCF-002968695-protein8101.fasta	GCF_002968695	NZ_CP027174.1	1536441	1537074	8101	N-acetyltransferase domain-containing protein	http://purl.uniprot.org/uniprot/A0A3M5DAL2
GCF-001077475-protein3513.fasta	GCF_001077475	NZ_CP012066.1	3914306	3914954	3513	Aldolase	http://purl.uniprot.org/uniprot/A0A2V2TWE9
GCF-000508765-protein2387.fasta	GCF_000508765	NC_023066.1	2518305	2518698	2387	GFA domain-containing protein	http://purl.uniprot.org/uniprot/Q9I0C0
GCF-001293085-protein6028.fasta	GCF_001293085	NZ_CP012679.1	290019	290661	6028	SUFU domain-containing protein	http://purl.uniprot.org/uniprot/A0A1F0IJS5
GCF-900070375-protein535.fasta	GCF_900070375	NZ_LN871187.1	582458	583859	535	Nitric oxide reductase subunit B	http://purl.uniprot.org/uniprot/Q59647
GCF-001900195-protein8051.fasta	GCF_001900195	NZ_CP013477.1	2355543	2356584	8051	Lipoprotein, putative	http://purl.uniprot.org/uniprot/A6V419
GCF-001457615-protein10546.fasta	GCF_001457615	NZ_LN831024.1	5154854	5155823	10546	Octaprenyl-diphosphate synthase	http://purl.uniprot.org/uniprot/A0A157Z000
GCF-000026645-protein3978.fasta	GCF_000026645	NC_011770.1	4302411	4302792	3978	5-hydroxyisourate hydrolase	http://purl.uniprot.org/uniprot/Q9I3J5
GCF-002968515-protein831.fasta	GCF_002968515	NZ_CP027165.1	917254	918721	831	Glyceraldehyde-3-phosphate dehydrogenase	http://purl.uniprot.org/uniprot/A0A1C7BZS7
GCF-000017205-protein7669.fasta	GCF_000017205	NC_009656.1	1906063	1908196	7669	Periplasmic tail-specific protease	http://purl.uniprot.org/uniprot/A6V2G4
GCF-002968695-protein6721.fasta	GCF_002968695	NZ_CP027174.1	67019	68081	6721	Putrescine-binding periplasmic protein	http://purl.uniprot.org/uniprot/A0A157WIP4
GCF-002968695-protein7041.fasta	GCF_002968695	NZ_CP027174.1	416195	416633	7041	HIT family protein	http://purl.uniprot.org/uniprot/A0A2V2TV35
GCF-002968695-protein10126.fasta	GCF_002968695	NZ_CP027174.1	3777706	3778522	10126	DUF4824 family protein	http://purl.uniprot.org/uniparc/UPI000E073073
GCF-002215345-protein12787.fasta	GCF_002215345	NZ_CP017293.1	6552945	6553317	12787	Orotate phosphoribosyltransferase	http://purl.uniprot.org/uniprot/W1MVY6
GCF-003060845-protein2377.fasta	GCF_003060845	NZ_CP028917.1	2603489	2604611	2377	Extracellular ligand-binding receptor	http://purl.uniprot.org/uniprot/A0A157VZY4
GCF-002205335-protein7142.fasta	GCF_002205335	NZ_CP021999.1	507926	509207	7142	cytosine deaminase	http://purl.uniprot.org/uniparc/UPI000B4C7AAA
GCF-001516185-protein4923.fasta	GCF_001516185	NZ_CP008870.2	5382740	5382983	4923	Putative secreted protein	http://purl.uniprot.org/uniprot/A0A069Q0V5
GCF-001879525-protein624.fasta	GCF_001879525	NZ_CP013113.1	679936	680953	624	Aminoglycoside phosphotransferase	http://purl.uniprot.org/uniprot/A0A1S1C3Y7
GCF-003319235-protein9411.fasta	GCF_003319235	NZ_CP030861.1	3522819	3523452	9411	23S rRNA (uridine(2552)-2'-O)-methyltransferase RlmE	http://purl.uniprot.org/uniparc/UPI000DEB3623
GCF-001750705-protein4634.fasta	GCF_001750705	NZ_CP017353.1	4938859	4940197	4634	Na(+)-translocating NADH-quinone reductase subunit A	http://purl.uniprot.org/uniprot/A0A1F0J7V4
GCF-003073615-protein11406.fasta	GCF_003073615	NZ_CP029089.1	5639600	5640797	11406	Tryptophan-specific transport protein	http://purl.uniprot.org/uniprot/A0A157VMB8
GCF-003028335-protein3554.fasta	GCF_003028335	NZ_CP028162.1	3879450	3879897	3554	Ribonuclease H	http://purl.uniprot.org/uniprot/B7VB62
GCF-003028335-protein6216.fasta	GCF_003028335	NZ_CP028162.1	6756192	6756867	6216	UPF0758 protein PLES_57141	http://purl.uniprot.org/uniprot/B7V5L0
GCF-003028335-protein1031.fasta	GCF_003028335	NZ_CP028162.1	1096448	1097432	1031	Lipoyl synthase	http://purl.uniprot.org/uniprot/B7V9C1
GCF-000524595-protein4820.fasta	GCF_000524595	NZ_CP007147.1	5322675	5323317	4820	FMN-dependent NADH-azoreductase 3	http://purl.uniprot.org/uniprot/Q9HZ17
GCF-001547955-protein11417.fasta	GCF_001547955	NZ_AP014651.1	5541876	5542455	11417	Corrinoid adenosyltransferase	http://purl.uniprot.org/uniprot/A0A157V3B7
GCF-000829885-protein10100.fasta	GCF_000829885	NZ_CP010555.1	4200763	4201858	10100	hypothetical protein	http://purl.uniprot.org/uniparc/UPI000D64DCD5
GCF-001516105-protein1246.fasta	GCF_001516105	NZ_CP008868.1	1391699	1392551	1246	Epimerase domain-containing protein	http://purl.uniprot.org/uniprot/V6ANZ3
GCF-003028335-protein5999.fasta	GCF_003028335	NZ_CP028162.1	6525033	6525288	5999	Glutaredoxin	http://purl.uniprot.org/uniprot/Q9HU55
GCF-003028335-protein3861.fasta	GCF_003028335	NZ_CP028162.1	4208498	4209278	3861	GntR family transcriptional regulator	http://purl.uniprot.org/uniprot/A0A2V2T9H9
GCF-002205375-protein7877.fasta	GCF_002205375	NZ_CP022002.1	1450071	1450527	7877	MFS transporter	http://purl.uniprot.org/uniprot/A0A485GR48
GCF-003028335-protein5931.fasta	GCF_003028335	NZ_CP028162.1	6449472	6449889	5931	Uncharacterized conserved protein	http://purl.uniprot.org/uniprot/A0A157WV11
GCF-003028335-protein6160.fasta	GCF_003028335	NZ_CP028162.1	6691136	6692213	6160	Alginate biosynthesis protein AlgZ/FimS	http://purl.uniprot.org/uniprot/A0A0H2ZIY5
GCF-000508765-protein990.fasta	GCF_000508765	NC_023066.1	1057653	1058088	990	VOC domain-containing protein	http://purl.uniprot.org/uniprot/Q9HX60
GCF-001293085-protein9081.fasta	GCF_001293085	NZ_CP012679.1	3631633	3632704	9081	APH domain-containing protein	http://purl.uniprot.org/uniprot/Q9I2R6
GCF-002968695-protein6695.fasta	GCF_002968695	NZ_CP027174.1	41146	41992	6695	3-deoxy-8-phosphooctulonate synthase	http://purl.uniprot.org/uniparc/UPI0002B56129
GCF-003028335-protein4656.fasta	GCF_003028335	NZ_CP028162.1	5040014	5040704	4656	Histidine transport system permease protein hisQ	http://purl.uniprot.org/uniprot/A0A157WSG4
GCF-003073695-protein5521.fasta	GCF_003073695	NZ_CP029093.1	6017143	6018682	5521	Cytosine/purine/uracil/thiamine/allantoin permease family protein	http://purl.uniprot.org/uniprot/A0A157V5V8
GCF-002968955-protein8583.fasta	GCF_002968955	NZ_CP027166.1	2791486	2791978	8583	Acetolactate synthase 3 regulatory subunit	http://purl.uniprot.org/uniprot/A0A157TZW6
GCF-003060845-protein5011.fasta	GCF_003060845	NZ_CP028917.1	5451700	5452540	5011	Sulfate/thiosulfate transporter permease subunit	http://purl.uniprot.org/uniprot/A0A157WS81
GCF-001792835-protein10595.fasta	GCF_001792835	NZ_CP015001.1	4565598	4565934	10595	Lipoprotein	http://purl.uniprot.org/uniprot/A0A448BPJ9
GCF-000017205-protein9170.fasta	GCF_000017205	NC_009656.1	3584681	3585122	9170	DUF4442 domain-containing protein	http://purl.uniprot.org/uniparc/UPI00066DDAFE
GCF-003028335-protein3797.fasta	GCF_003028335	NZ_CP028162.1	4140022	4140397	3797	Succinate dehydrogenase hydrophobic membrane anchor subunit	http://purl.uniprot.org/uniprot/A0A157W3D9
GCF-002968755-protein1482.fasta	GCF_002968755	NZ_CP027169.1	1661058	1661538	1482	RNA pyrophosphohydrolase	http://purl.uniprot.org/uniprot/A6UYD9
GCF-000508765-protein4443.fasta	GCF_000508765	NC_023066.1	4800082	4801081	4443	Succinylglutamate desuccinylase	http://purl.uniprot.org/uniprot/B7UY33
GCF-003028335-protein6229.fasta	GCF_003028335	NZ_CP028162.1	6769668	6770448	6229	Exodeoxyribonuclease III	http://purl.uniprot.org/uniprot/A0A2V2TER7
GCF-000017205-protein6904.fasta	GCF_000017205	NC_009656.1	1072160	1073168	6904	FecR domain-containing protein	http://purl.uniprot.org/uniprot/A0A3S0IS43
GCF-002968515-protein4584.fasta	GCF_002968515	NZ_CP027165.1	5071279	5074297	4584	Sarcosine oxidase subunit alpha	http://purl.uniprot.org/uniprot/A0A4Z0FS50
GCF-000829885-protein8935.fasta	GCF_000829885	NZ_CP010555.1	2917979	2918369	8935	DUF2946 domain-containing protein	http://purl.uniprot.org/uniprot/A0A4V8DZH1
GCF-002946935-protein7962.fasta	GCF_002946935	NZ_CP026680.1	1936662	1937274	7962	ECF RNA polymerase sigma-E factor	http://purl.uniprot.org/uniprot/A0A0C7D0P2
GCF-002968755-protein5110.fasta	GCF_002968755	NZ_CP027169.1	5589961	5590582	5110	Tyrosine--tRNA ligase, putative	http://purl.uniprot.org/uniprot/A0A1G5CYH9
GCF-002968695-protein12747.fasta	GCF_002968695	NZ_CP027174.1	6680779	6681187	12747	Uncharacterized protein	http://purl.uniprot.org/uniprot/A0A0H2ZFM7
GCF-000026645-protein2233.fasta	GCF_000026645	NC_011770.1	2361811	2362282	2233	Membrane protein	http://purl.uniprot.org/uniprot/A0A3S4NJR0
GCF-003028335-protein3263.fasta	GCF_003028335	NZ_CP028162.1	3579356	3579749	3263	hypothetical protein	http://purl.uniprot.org/uniparc/UPI00094193F1
GCF-000524595-protein2233.fasta	GCF_000524595	NZ_CP007147.1	2483162	2484080	2233	HTH lysR-type domain-containing protein	http://purl.uniprot.org/uniprot/A0A3M5DZV9
GCF-001293085-protein6130.fasta	GCF_001293085	NZ_CP012679.1	398590	399403	6130	bifunctional DNA-formamidopyrimidine glycosylase/DNA-(apurinic or apyrimidinic site) lyase	http://purl.uniprot.org/uniparc/UPI000281BD74
GCF-002968955-protein9248.fasta	GCF_002968955	NZ_CP027166.1	3538259	3538832	9248	hypothetical protein	http://purl.uniprot.org/uniparc/UPI00093D2E26
GCF-000271985-protein10885.fasta	GCF_000271985	NZ_CP015877.1	5559143	5560487	10885	Glutamate--ammonia ligase	http://purl.uniprot.org/uniprot/A0A1F0IKC9
GCF-002968955-protein10597.fasta	GCF_002968955	NZ_CP027166.1	4931334	4931637	10597	DUF1883 domain-containing protein	http://purl.uniprot.org/uniprot/A0A1F0I054
GCF-003073795-protein3673.fasta	GCF_003073795	NZ_CP029090.1	3932272	3932605	3673	Chaperone NapD	http://purl.uniprot.org/uniprot/A0A241XT84
GCF-001900195-protein5958.fasta	GCF_001900195	NZ_CP013477.1	82250	82793	5958	Gamma carbonic anhydrase family protein	http://purl.uniprot.org/uniprot/A0A2V2THX4
GCF-003052005-protein8605.fasta	GCF_003052005	NZ_CP028584.2	2351455	2352667	8605	Na(+)-translocating NADH-quinone reductase subunit B	http://purl.uniprot.org/uniprot/A0A157W8P2
GCF-002946935-protein8414.fasta	GCF_002946935	NZ_CP026680.1	2422009	2422666	8414	Thiopurine S-methyltransferase	http://purl.uniprot.org/uniprot/B7VAP9
GCF-003028335-protein1022.fasta	GCF_003028335	NZ_CP028162.1	1088248	1088605	1022	Ribosomal silencing factor RsfS	http://purl.uniprot.org/uniprot/Q02SH2
GCF-003028335-protein3598.fasta	GCF_003028335	NZ_CP028162.1	3933577	3934576	3598	Putative cytoplasmic membrane-associated protein	http://purl.uniprot.org/uniprot/A0A0H2Z9E7
GCF-001515845-protein7411.fasta	GCF_001515845	NZ_CP008865.2	1665215	1665860	7411	Ion-translocating oxidoreductase complex subunit G	http://purl.uniprot.org/uniprot/B7UVW9
GCF-002968695-protein9707.fasta	GCF_002968695	NZ_CP027174.1	3348607	3348859	9707	hypothetical protein	http://purl.uniprot.org/uniparc/UPI000D6A3EF5
GCF-003028335-protein40.fasta	GCF_003028335	NZ_CP028162.1	40701	40923	40	Protein of uncharacterized function (DUF1161)	http://purl.uniprot.org/uniprot/A0A157WR43
GCF-003028335-protein2840.fasta	GCF_003028335	NZ_CP028162.1	3105323	3105554	2840	SrfA protein	http://purl.uniprot.org/uniprot/A0A0C9J8Z9
GCF-002968755-protein454.fasta	GCF_002968755	NZ_CP027169.1	509172	509403	454	30S ribosomal protein S18	http://purl.uniprot.org/uniprot/A0A157VAV6
GCF-001542835-protein6110.fasta	GCF_001542835	NZ_CP008873.1	6638982	6640203	6110	Alginate lyase	http://purl.uniprot.org/uniprot/Q02R18
GCF-002968655-protein681.fasta	GCF_002968655	NZ_CP027172.1	749802	752274	681	Penicillin-binding protein 1A	http://purl.uniprot.org/uniprot/A0A3E1N235
GCF-002085605-protein7316.fasta	GCF_002085605	NZ_CP016955.1	1597218	1598436	7316	Arginine biosynthesis bifunctional protein ArgJ	http://purl.uniprot.org/uniprot/Q9HW04
GCF-003052005-protein8904.fasta	GCF_003052005	NZ_CP028584.2	2663401	2663701	8904	PilZ domain-containing protein	http://purl.uniprot.org/uniprot/A0A0H2ZBD9
GCF-003028335-protein5970.fasta	GCF_003028335	NZ_CP028162.1	6490833	6492513	5970	Urocanate hydratase	http://purl.uniprot.org/uniprot/B7V3J3
GCF-001900195-protein8446.fasta	GCF_001900195	NZ_CP013477.1	2777451	2778216	8446	PvdG	http://purl.uniprot.org/uniprot/A0A0H2ZBB4
GCF-003052005-protein12138.fasta	GCF_003052005	NZ_CP028584.2	6240979	6243628	12138	Pyruvate dehydrogenase E1 component	http://purl.uniprot.org/uniprot/Q59637
GCF-002205375-protein10893.fasta	GCF_002205375	NZ_CP022002.1	4719182	4719497	10893	NAD(P) transhydrogenase subunit alpha	http://purl.uniprot.org/uniprot/A0A4S4IDN3
GCF-001457615-protein10310.fasta	GCF_001457615	NZ_LN831024.1	4905097	4905670	10310	YceI domain-containing protein	http://purl.uniprot.org/uniprot/A0A1F0INH8
GCF-002968755-protein3283.fasta	GCF_002968755	NZ_CP027169.1	3595951	3596518	3283	Elongation factor P	http://purl.uniprot.org/uniprot/Q9HZZ2
GCF-001750705-protein3027.fasta	GCF_001750705	NZ_CP017353.1	3249414	3250293	3027	Allophanate hydrolase	http://purl.uniprot.org/uniprot/A0A1S1BW60
GCF-003028335-protein5510.fasta	GCF_003028335	NZ_CP028162.1	5960221	5961505	5510	Uracil transporter	http://purl.uniprot.org/uniprot/A0A157W5U9
GCF-000473745-protein7390.fasta	GCF_000473745	NZ_CP008739.1	1816778	1818008	7390	Membrane protein, putative	http://purl.uniprot.org/uniprot/A6VAP4
GCF-002968695-protein11934.fasta	GCF_002968695	NZ_CP027174.1	5795906	5796311	11934	Malonate transporter MadL	http://purl.uniprot.org/uniprot/Q9I6S3
GCF-002968695-protein12339.fasta	GCF_002968695	NZ_CP027174.1	6242920	6243301	12339	Co2+/Mg2+ efflux protein ApaG	http://purl.uniprot.org/uniparc/UPI000281AD98
GCF-002968755-protein2151.fasta	GCF_002968755	NZ_CP027169.1	2380840	2381836	2151	Peptidase U32	http://purl.uniprot.org/uniprot/A0A157TXH0
GCF-002968755-protein767.fasta	GCF_002968755	NZ_CP027169.1	861821	862376	767	UPF0149 protein PSPA7_5968	http://purl.uniprot.org/uniprot/A6VDZ9
GCF-000026645-protein5208.fasta	GCF_000026645	NC_011770.1	5659840	5660755	5208	tRNA pseudouridine synthase B	http://purl.uniprot.org/uniprot/P72154
GCF-003028335-protein3536.fasta	GCF_003028335	NZ_CP028162.1	3860352	3861345	3536	Oxidoreductase	http://purl.uniprot.org/uniprot/A0A1C7C0E3
GCF-003028335-protein6436.fasta	GCF_003028335	NZ_CP028162.1	6998790	7000098	6436	MFS transporter	http://purl.uniprot.org/uniprot/A0A2V2TU40
GCF-003408495-protein11917.fasta	GCF_003408495	NZ_CP030911.1	6149042	6150326	11917	GTPase HflX	http://purl.uniprot.org/uniprot/A0A485CGR5
GCF-003060845-protein971.fasta	GCF_003060845	NZ_CP028917.1	1052472	1052823	971	RidA family protein	http://purl.uniprot.org/uniprot/A0A2V2TNG4
GCF-000510305-protein10680.fasta	GCF_000510305	NC_023149.1	5071722	5071935	10680	DNA or RNA helicases of superfamily II	http://purl.uniprot.org/uniprot/A0A3S4MSG9
GCF-002968695-protein10628.fasta	GCF_002968695	NZ_CP027174.1	4310848	4312063	10628	RNA-splicing ligase RtcB	http://purl.uniprot.org/uniprot/A0A1F0J5R6
GCF-002968755-protein5352.fasta	GCF_002968755	NZ_CP027169.1	5839107	5840556	5352	Magnesium transporter MgtE	http://purl.uniprot.org/uniprot/A0A2V2TCE1
GCF-003028335-protein132.fasta	GCF_003028335	NZ_CP028162.1	148741	149650	132	LysR family transcriptional regulator	http://purl.uniprot.org/uniprot/A0A157WHE7
GCF-003028335-protein4303.fasta	GCF_003028335	NZ_CP028162.1	4683668	4684418	4303	Flagellar basal-body rod protein FlgF	http://purl.uniprot.org/uniprot/A0A2V2TFA2
GCF-001729505-protein10539.fasta	GCF_001729505	NZ_CP017149.1	4961774	4962557	10539	Cytochrome b/c1	http://purl.uniprot.org/uniprot/A0A157V2F4
GCF-001900195-protein7303.fasta	GCF_001900195	NZ_CP013477.1	1555734	1557207	7303	Alginate export family protein	http://purl.uniprot.org/uniprot/A0A2V2TL05
GCF-001516165-protein8116.fasta	GCF_001516165	NZ_CP008869.2	2344748	2345687	8116	OmpA-like domain-containing protein	http://purl.uniprot.org/uniprot/A0A1F0J794
GCF-002968755-protein1840.fasta	GCF_002968755	NZ_CP027169.1	2027727	2028117	1840	30S ribosomal protein S11	http://purl.uniprot.org/uniprot/A0A157WLS0
GCF-002968695-protein6733.fasta	GCF_002968695	NZ_CP027174.1	77338	78154	6733	carbon-nitrogen hydrolase family protein	http://purl.uniprot.org/uniparc/UPI0002B55087
GCF-000026645-protein1527.fasta	GCF_000026645	NC_011770.1	1610367	1611999	1527	Mannuronan C5-epimerase	http://purl.uniprot.org/uniprot/Q51371
GCF-003028335-protein1954.fasta	GCF_003028335	NZ_CP028162.1	2089195	2090620	1954	3-isopropylmalate dehydratase large subunit	http://purl.uniprot.org/uniprot/B7VBP9
GCF-002968755-protein2473.fasta	GCF_002968755	NZ_CP027169.1	2738923	2739334	2473	Putative secreted protein	http://purl.uniprot.org/uniprot/A0A0H2ZEP9
GCF-001045685-protein11059.fasta	GCF_001045685	NZ_CP012001.1	4489345	4489579	11059	Thioredoxin family protein	http://purl.uniprot.org/uniprot/A0A231KNZ6
GCF-002968695-protein12316.fasta	GCF_002968695	NZ_CP027174.1	6213282	6213753	12316	hypothetical protein	http://purl.uniprot.org/uniparc/UPI000DF884F3
GCF-001729505-protein7817.fasta	GCF_001729505	NZ_CP017149.1	1944501	1944939	7817	Nudix hydrolase domain-containing protein	http://purl.uniprot.org/uniprot/A0A1C7BLN3
GCF-002968755-protein2639.fasta	GCF_002968755	NZ_CP027169.1	2927941	2928712	2639	Crotonase/enoyl-CoA hydratase family protein	http://purl.uniprot.org/uniprot/A0A2V2TM81
GCF-001516225-protein2933.fasta	GCF_001516225	NZ_CP008864.2	3130903	3132109	2933	short-chain dehydrogenase	http://purl.uniprot.org/uniparc/UPI00044881DB
GCF-002968755-protein1048.fasta	GCF_002968755	NZ_CP027169.1	1171193	1171799	1048	Cytochrome c4	http://purl.uniprot.org/uniprot/P00106
GCF-003073795-protein4451.fasta	GCF_003073795	NZ_CP029090.1	4755880	4757620	4451	Peptidoglycan D,D-transpeptidase FtsI	http://purl.uniprot.org/uniprot/G3XD46
GCF-003028335-protein2058.fasta	GCF_003028335	NZ_CP028162.1	2218365	2220513	2058	Fatty acid oxidation complex subunit alpha	http://purl.uniprot.org/uniprot/B7UYR6
GCF-003028335-protein317.fasta	GCF_003028335	NZ_CP028162.1	355398	356397	317	Sulfate ABC transporter substrate-binding protein	http://purl.uniprot.org/uniprot/A0A2V2TTE7
GCF-000524595-protein293.fasta	GCF_000524595	NZ_CP007147.1	303143	304001	293	Protein phosphatase 2C domain-containing protein	http://purl.uniprot.org/uniprot/A0A2V4G9Y0
GCF-002968695-protein7483.fasta	GCF_002968695	NZ_CP027174.1	893685	894642	7483	Protein YafC	http://purl.uniprot.org/uniprot/A0A157WLL6
GCF-002968755-protein3531.fasta	GCF_002968755	NZ_CP027169.1	3833208	3833709	3531	NADH-quinone oxidoreductase subunit J	http://purl.uniprot.org/uniprot/Q9I0J3
GCF-000284555-protein5478.fasta	GCF_000284555	NC_017549.1	5984349	5984856	5478	DUF4136 domain-containing protein	http://purl.uniprot.org/uniprot/A0A1C7B9L4
GCF-001045685-protein12225.fasta	GCF_001045685	NZ_CP012001.1	5785707	5786538	12225	ABC transporter ATP-binding protein	http://purl.uniprot.org/uniprot/A0A1C7BDB4
GCF-000524595-protein2390.fasta	GCF_000524595	NZ_CP007147.1	2654591	2655152	2390	Probable transcriptional regulator	http://purl.uniprot.org/uniprot/Q9I516
GCF-003028335-protein2921.fasta	GCF_003028335	NZ_CP028162.1	3196157	3196835	2921	NADH-quinone oxidoreductase subunit B	http://purl.uniprot.org/uniprot/B7VAR4
GCF-002968695-protein10007.fasta	GCF_002968695	NZ_CP027174.1	3648949	3650119	10007	chitin-binding protein CbpD	http://purl.uniprot.org/uniparc/UPI0002B5F071
GCF-002968695-protein7019.fasta	GCF_002968695	NZ_CP027174.1	387900	388704	7019	phosphonate ABC transporter ATP-binding protein	http://purl.uniprot.org/uniparc/UPI0003B09FBF
GCF-002812865-protein9187.fasta	GCF_002812865	NZ_CP025051.1	3388245	3389544	9187	Homogentisate 1,2-dioxygenase	http://purl.uniprot.org/uniprot/B7VA96
GCF-003028335-protein1422.fasta	GCF_003028335	NZ_CP028162.1	1505658	1506018	1422	Lipoprotein, putative	http://purl.uniprot.org/uniprot/A6V1C7
GCF-002968695-protein6704.fasta	GCF_002968695	NZ_CP027174.1	49104	49578	6704	2-C-methyl-D-erythritol 2,4-cyclodiphosphate synthase	http://purl.uniprot.org/uniparc/UPI0006646540
GCF-000026645-protein3824.fasta	GCF_000026645	NC_011770.1	4136837	4138004	3824	Succinate--CoA ligase [ADP-forming] subunit beta	http://purl.uniprot.org/uniprot/B7UVD3
GCF-002075065-protein5453.fasta	GCF_002075065	NZ_CP014866.1	5998696	5999536	5453	3'(2'),5'-bisphosphate nucleotidase CysQ	http://purl.uniprot.org/uniparc/UPI0009BC0AA1
GCF-002968695-protein8957.fasta	GCF_002968695	NZ_CP027174.1	2550276	2551545	8957	Trigger factor	http://purl.uniprot.org/uniprot/A0A4U9RKX1
GCF-003028335-protein5819.fasta	GCF_003028335	NZ_CP028162.1	6302930	6304016	5819	Epoxyqueuosine reductase	http://purl.uniprot.org/uniprot/Q9HUL4
GCF-002968695-protein10670.fasta	GCF_002968695	NZ_CP027174.1	4362170	4362560	10670	Phage infection protein	http://purl.uniprot.org/uniprot/A0A448BSG7
GCF-000568855-protein9362.fasta	GCF_000568855	NZ_CP020659.1	3652430	3653366	9362	Glutathione S-transferase family protein	http://purl.uniprot.org/uniprot/A0A2V2TZ51
GCF-000508765-protein4895.fasta	GCF_000508765	NC_023066.1	5309332	5309893	4895	DNA-binding response regulator	http://purl.uniprot.org/uniprot/A0A2V2TEE2
GCF-001293085-protein11197.fasta	GCF_001293085	NZ_CP012679.1	5935835	5937779	11197	Methyl-accepting chemotaxis protein	http://purl.uniprot.org/uniprot/A0A2V2TLJ8
GCF-001750705-protein4603.fasta	GCF_001750705	NZ_CP017353.1	4901690	4902287	4603	Molybdenum cofactor guanylyltransferase	http://purl.uniprot.org/uniprot/B7UXN9
GCF-003028335-protein1732.fasta	GCF_003028335	NZ_CP028162.1	1845997	1846432	1732	HTH marR-type domain-containing protein	http://purl.uniprot.org/uniprot/V6ABY4
GCF-001729505-protein10768.fasta	GCF_001729505	NZ_CP017149.1	5219436	5220384	10768	Spore coat U domain-containing protein	http://purl.uniprot.org/uniprot/A0A157W696
GCF-002192495-protein1738.fasta	GCF_002192495	NZ_CP021775.1	1880182	1880833	1738	Heme acquisition protein HasAp	http://purl.uniprot.org/uniprot/A0A1C7BXX1
GCF-002968515-protein3330.fasta	GCF_002968515	NZ_CP027165.1	3682206	3683118	3330	TadC	http://purl.uniprot.org/uniprot/V6AK80
GCF-002946935-protein9938.fasta	GCF_002946935	NZ_CP026680.1	4089882	4090971	9938	Glutaminase-asparaginase	http://purl.uniprot.org/uniprot/Q9I407
GCF-000473745-protein11851.fasta	GCF_000473745	NZ_CP008739.1	6734689	6737134	11851	Vitamin B12-dependent ribonucleotide reductase	http://purl.uniprot.org/uniprot/A0A157VFY4
GCF-002968695-protein10481.fasta	GCF_002968695	NZ_CP027174.1	4165575	4165785	10481	Putative 4-hydroxy-3-methylbut-2-enyl diphosphate reductase	http://purl.uniprot.org/uniprot/A0A2R3J0J7
GCF-002968955-protein7067.fasta	GCF_002968955	NZ_CP027166.1	1113576	1115010	7067	Multidrug transporter subunit MdtD	http://purl.uniprot.org/uniprot/A0A2V2TYU7
GCF-003028335-protein3625.fasta	GCF_003028335	NZ_CP028162.1	3963937	3964444	3625	Macro domain-containing protein	http://purl.uniprot.org/uniprot/A0A157WI71
GCF-000226155-protein11409.fasta	GCF_000226155	NC_017548.1	5879576	5881481	11409	Beta-ketoacyl-[acyl-carrier-protein] synthase FabY	http://purl.uniprot.org/uniprot/Q9HU15
GCF-000816985-protein3903.fasta	GCF_000816985	NZ_CP007399.1	4258970	4259675	3903	Dihydromonapterin reductase	http://purl.uniprot.org/uniprot/A0A2V2TM90
GCF-001729505-protein8022.fasta	GCF_001729505	NZ_CP017149.1	2185729	2186308	8022	7-methyl-GTP pyrophosphatase	http://purl.uniprot.org/uniprot/Q9HZN2
GCF-001547955-protein12619.fasta	GCF_001547955	NZ_AP014651.1	6836443	6837247	12619	AraC family transcriptional regulator	http://purl.uniprot.org/uniprot/A0A444LSR2
GCF-002968695-protein11650.fasta	GCF_002968695	NZ_CP027174.1	5485305	5485890	11650	DedA family protein	http://purl.uniprot.org/uniparc/UPI00053E3F9E
GCF-002997005-protein1667.fasta	GCF_002997005	NZ_CP027538.1	1776351	1776675	1667	Iron-binding protein IscA	http://purl.uniprot.org/uniprot/A0A2V2TDP9
GCF-001548335-protein11219.fasta	GCF_001548335	NZ_AP017302.1	5676684	5677173	11219	UPF0114 protein PSPA7_5214	http://purl.uniprot.org/uniprot/A6VBW1
GCF-001518975-protein2099.fasta	GCF_001518975	NZ_CP013989.1	2295344	2296307	2099	Uncharacterized conserved protein (Some members contain a von Willebrand factor type A (VWA) domain)	http://purl.uniprot.org/uniprot/A0A157WLF6
GCF-001447845-protein3840.fasta	GCF_001447845	NZ_CP013245.1	4207787	4208669	3840	OmpA-like domain-containing protein	http://purl.uniprot.org/uniprot/A0A1F0IZR8
GCF-001722005-protein4029.fasta	GCF_001722005	NZ_CP017099.1	4394940	4395840	4029	Phosphotransferase enzyme family	http://purl.uniprot.org/uniprot/A0A157WLC0
GCF-001516005-protein8990.fasta	GCF_001516005	NZ_CP008867.1	3062001	3062526	8990	Protein NirL	http://purl.uniprot.org/uniprot/P95413
GCF-000508765-protein3608.fasta	GCF_000508765	NC_023066.1	3928307	3929030	3608	Amidotransferase	http://purl.uniprot.org/uniprot/A0A1F0I154
GCF-002968585-protein11025.fasta	GCF_002968585	NZ_CP027171.1	5683809	5684250	11025	hypothetical protein	http://purl.uniprot.org/uniparc/UPI000D8592A6
GCF-003028335-protein186.fasta	GCF_003028335	NZ_CP028162.1	208938	209424	186	Chemotaxis protein CheW	http://purl.uniprot.org/uniprot/A0A2V2TIG3
GCF-003028335-protein1500.fasta	GCF_003028335	NZ_CP028162.1	1591940	1592696	1500	Glycerol-3-phosphate regulon repressor	http://purl.uniprot.org/uniprot/Q51391
GCF-002997005-protein3479.fasta	GCF_002997005	NZ_CP027538.1	3748846	3749767	3479	Metal ABC transporter ATPase	http://purl.uniprot.org/uniprot/A0A2V2TWW4
GCF-003028335-protein5778.fasta	GCF_003028335	NZ_CP028162.1	6254718	6255591	5778	ABC transporter ATP-binding protein	http://purl.uniprot.org/uniprot/A0A2V2TPC7
GCF-002946935-protein7999.fasta	GCF_002946935	NZ_CP026680.1	1976451	1977261	7999	Nucleotide pyrophosphatase	http://purl.uniprot.org/uniprot/A0A1F0J201
GCF-001729505-protein10013.fasta	GCF_001729505	NZ_CP017149.1	4391503	4391998	10013	WHy domain-containing protein	http://purl.uniprot.org/uniprot/A0A2V2TM80
GCF-003052005-protein12111.fasta	GCF_003052005	NZ_CP028584.2	6208644	6209922	12111	3-deoxy-D-manno-octulosonic acid transferase	http://purl.uniprot.org/uniprot/A0A157VCZ1
GCF-002968755-protein1709.fasta	GCF_002968755	NZ_CP027169.1	1901137	1901491	1709	DUF805 domain-containing protein	http://purl.uniprot.org/uniparc/UPI0009359C68
GCF-003028335-protein2920.fasta	GCF_003028335	NZ_CP028162.1	3195733	3196147	2920	NADH-quinone oxidoreductase subunit A 1	http://purl.uniprot.org/uniprot/Q02NC9
GCF-001293085-protein9066.fasta	GCF_001293085	NZ_CP012679.1	3620610	3620973	9066	FIG002060: uncharacterized protein YggL	http://purl.uniprot.org/uniprot/A0A157WNX9
GCF-002968755-protein3038.fasta	GCF_002968755	NZ_CP027169.1	3323733	3324621	3038	NAD kinase	http://purl.uniprot.org/uniprot/A6V2Y8
GCF-003052005-protein11138.fasta	GCF_003052005	NZ_CP028584.2	5121846	5122974	11138	Citrate synthase	http://purl.uniprot.org/uniprot/A0A157WU80
GCF-003028335-protein1063.fasta	GCF_003028335	NZ_CP028162.1	1129322	1130219	1063	Cation-efflux pump fieF	http://purl.uniprot.org/uniprot/A0A157TVX1
GCF-002968695-protein11087.fasta	GCF_002968695	NZ_CP027174.1	4846668	4848129	11087	Protein adenylyltransferase SelO	http://purl.uniprot.org/uniprot/A0A1S1C0R7
GCF-003052005-protein6845.fasta	GCF_003052005	NZ_CP028584.2	392994	394380	6845	Uracil-xanthine permease	http://purl.uniprot.org/uniprot/A0A2V2TS26
GCF-001632245-protein12259.fasta	GCF_001632245	NZ_CP015377.1	6449126	6451253	12259	Protease 2	http://purl.uniprot.org/uniprot/A0A157WSQ4
GCF-002411865-protein4808.fasta	GCF_002411865	NZ_CP031449.1	5209626	5211117	4808	Polyphosphate kinase	http://purl.uniprot.org/uniprot/A0A1F0J4H5
GCF-002968695-protein11305.fasta	GCF_002968695	NZ_CP027174.1	5093500	5094202	11305	MarC family NAAT transporter	http://purl.uniprot.org/uniparc/UPI00053DE264
GCF-000829885-protein9685.fasta	GCF_000829885	NZ_CP010555.1	3728700	3730068	9685	tRNA modification GTPase MnmE	http://purl.uniprot.org/uniprot/Q9HT07
GCF-003028335-protein4836.fasta	GCF_003028335	NZ_CP028162.1	5229342	5229546	4836	Uncharacterized protein	http://purl.uniprot.org/uniprot/A0A1C7BDX1
GCF-002968755-protein1547.fasta	GCF_002968755	NZ_CP027169.1	1726228	1727263	1547	Twitching mobility protein	http://purl.uniprot.org/uniprot/P24559
GCF-003028335-protein3541.fasta	GCF_003028335	NZ_CP028162.1	3865099	3865867	3541	Short chain dehydrogenase	http://purl.uniprot.org/uniprot/A0A157WTQ0
GCF-003052005-protein11649.fasta	GCF_003052005	NZ_CP028584.2	5680233	5680479	11649	MYND finger	http://purl.uniprot.org/uniprot/W1MQP8
GCF-002968695-protein11347.fasta	GCF_002968695	NZ_CP027174.1	5141098	5141572	11347	thioesterase family protein	http://purl.uniprot.org/uniparc/UPI0002B5C882
GCF-003028335-protein649.fasta	GCF_003028335	NZ_CP028162.1	705355	705988	649	DNA-binding response regulator	http://purl.uniprot.org/uniprot/A0A2V2U0B5
GCF-001879525-protein1040.fasta	GCF_001879525	NZ_CP013113.1	1125177	1125966	1040	AraC family transcriptional regulator	http://purl.uniprot.org/uniprot/A0A1S1BYQ8
GCF-003028335-protein5468.fasta	GCF_003028335	NZ_CP028162.1	5912616	5913978	5468	DNA repair protein RadA	http://purl.uniprot.org/uniprot/P96963
GCF-003060845-protein602.fasta	GCF_003060845	NZ_CP028917.1	650561	652970	602	PAS domain S-box protein	http://purl.uniprot.org/uniparc/UPI000464C500
GCF-003028335-protein228.fasta	GCF_003028335	NZ_CP028162.1	254550	255333	228	Class II aldolase/adducin family protein	http://purl.uniprot.org/uniprot/A0A157VRA7
GCF-002968695-protein9260.fasta	GCF_002968695	NZ_CP027174.1	2868831	2869827	9260	GTP 3',8-cyclase	http://purl.uniprot.org/uniprot/A0A4U9KPF0
GCF-003073695-protein983.fasta	GCF_003073695	NZ_CP029093.1	1070962	1071580	983	Isochorismatase domain-containing protein	http://purl.uniprot.org/uniprot/A0A2R3IY58
GCF-000017205-protein10718.fasta	GCF_000017205	NC_009656.1	5226508	5227111	10718	UPF0307 protein DY940_17920	http://purl.uniprot.org/uniprot/A0A3S0L2T3
GCF-002968695-protein12866.fasta	GCF_002968695	NZ_CP027174.1	6811304	6812315	12866	23S rRNA (adenine(1618)-N(6))-methyltransferase RlmF	http://purl.uniprot.org/uniparc/UPI0002B5F18F
GCF-003028335-protein493.fasta	GCF_003028335	NZ_CP028162.1	549096	551298	493	Putative efflux (PET) family inner membrane protein YccS	http://purl.uniprot.org/uniprot/A0A157U6X6
GCF-001045685-protein7503.fasta	GCF_001045685	NZ_CP012001.1	586962	587544	7503	Disulfide bond formation protein B	http://purl.uniprot.org/uniprot/A0A485F4N4
GCF-002968755-protein1830.fasta	GCF_002968755	NZ_CP027169.1	2022833	2023139	1830	30S ribosomal protein S14	http://purl.uniprot.org/uniprot/A6UZK1
GCF-000829885-protein12213.fasta	GCF_000829885	NZ_CP010555.1	6466674	6468174	12213	FAD-containing monooxygenase EthA	http://purl.uniprot.org/uniprot/A0A1F0I344
GCF-003028335-protein3741.fasta	GCF_003028335	NZ_CP028162.1	4076500	4077409	3741	Glutaminase	http://purl.uniprot.org/uniprot/B7UV83
GCF-002968755-protein1806.fasta	GCF_002968755	NZ_CP027169.1	2001088	2001520	1806	50S ribosomal protein L11	http://purl.uniprot.org/uniprot/A0A157WRK3
GCF-003060845-protein160.fasta	GCF_003060845	NZ_CP028917.1	177513	178233	160	Protocatechuate 3,4-dioxygenase beta chain	http://purl.uniprot.org/uniprot/A0A157WFH5
GCF-001516105-protein3404.fasta	GCF_001516105	NZ_CP008868.1	3749682	3751617	3404	ABC transporter ATP-binding protein	http://purl.uniprot.org/uniprot/A0A4U9RGG8
GCF-001729505-protein11089.fasta	GCF_001729505	NZ_CP017149.1	5568503	5569523	11089	Small ribosomal subunit biogenesis GTPase RsgA	http://purl.uniprot.org/uniprot/Q9HUL3
GCF-001045685-protein7127.fasta	GCF_001045685	NZ_CP012001.1	179860	182908	7127	AcrB/AcrD/AcrF family protein	http://purl.uniprot.org/uniprot/A0A2V2U2W9
GCF-002968515-protein3403.fasta	GCF_002968515	NZ_CP027165.1	3758068	3759490	3403	Putative thiol oxidoreductase	http://purl.uniprot.org/uniprot/V6AL49
GCF-002411865-protein73.fasta	GCF_002411865	NZ_CP031449.1	91746	92649	73	MBL fold metallo-hydrolase	http://purl.uniprot.org/uniparc/UPI000BC8A4D9
GCF-001721745-protein5307.fasta	GCF_001721745	NZ_CP012585.1	5836541	5837633	5307	Alanine racemase	http://purl.uniprot.org/uniprot/A0A3E1N7V9
GCF-000510305-protein7915.fasta	GCF_000510305	NC_023149.1	2072068	2074726	7915	Aminopeptidase N	http://purl.uniprot.org/uniprot/A0A2V2U3U7
GCF-001447845-protein2598.fasta	GCF_001447845	NZ_CP013245.1	2831137	2831647	2598	Thioesterase superfamily protein	http://purl.uniprot.org/uniprot/A0A2R3J376
GCF-001900195-protein9155.fasta	GCF_001900195	NZ_CP013477.1	3614068	3614767	9155	GMP synthase	http://purl.uniprot.org/uniprot/A0A4Z0GBJ3
GCF-000524595-protein2053.fasta	GCF_000524595	NZ_CP007147.1	2271559	2272141	2053	Glutamine amidotransferase	http://purl.uniprot.org/uniprot/A0A1F0IPD2
GCF-003288335-protein3106.fasta	GCF_003288335	NZ_CP030351.1	3395991	3396744	3106	NUDIX hydrolase	http://purl.uniprot.org/uniparc/UPI000DCAD72F
GCF-001729505-protein7951.fasta	GCF_001729505	NZ_CP017149.1	2110490	2110814	7951	Putative membrane protein	http://purl.uniprot.org/uniprot/A0A069QB17
GCF-003028335-protein6047.fasta	GCF_003028335	NZ_CP028162.1	6568042	6568735	6047	Polar amino acid ABC transporter inner membrane subunit	http://purl.uniprot.org/uniprot/A0A157V4W7
GCF-001618925-protein3809.fasta	GCF_001618925	NZ_CP015117.1	4150142	4150436	3809	Putative membrane protein	http://purl.uniprot.org/uniprot/V6A8L0
GCF-003028335-protein129.fasta	GCF_003028335	NZ_CP028162.1	146598	147285	129	GntR family transcriptional regulator	http://purl.uniprot.org/uniprot/A0A157WG72
GCF-000496455-protein4986.fasta	GCF_000496455	NZ_CP013993.1	5283293	5283590	4986	Iron uptake protein	http://purl.uniprot.org/uniprot/A0A1F0IR07
GCF-003060845-protein2428.fasta	GCF_003060845	NZ_CP028917.1	2656536	2656911	2428	hypothetical protein	http://purl.uniprot.org/uniparc/UPI00053D203E
GCF-002968695-protein11967.fasta	GCF_002968695	NZ_CP027174.1	5832276	5833461	11967	4-hydroxybenzoate 3-monooxygenase	http://purl.uniprot.org/uniparc/UPI0002B5F515
GCF-003028335-protein5084.fasta	GCF_003028335	NZ_CP028162.1	5515467	5515890	5084	DUF4124 domain-containing protein	http://purl.uniprot.org/uniparc/UPI000941466C
GCF-002215345-protein8651.fasta	GCF_002215345	NZ_CP017293.1	1964367	1965267	8651	DMT family transporter	http://purl.uniprot.org/uniparc/UPI0003BB1A1A
GCF-002968695-protein12953.fasta	GCF_002968695	NZ_CP027174.1	6905499	6909396	12953	phosphoribosylformylglycinamidine synthase	http://purl.uniprot.org/uniparc/UPI0002B50B12
GCF-003060845-protein1328.fasta	GCF_003060845	NZ_CP028917.1	1458550	1460215	1328	Glucose-6-phosphate isomerase	http://purl.uniprot.org/uniprot/B7V1E4
GCF-002946935-protein10793.fasta	GCF_002946935	NZ_CP026680.1	5022454	5022673	10793	Flp pilus assembly protein, pilin Flp	http://purl.uniprot.org/uniprot/A0A335NI39
GCF-002968655-protein1407.fasta	GCF_002968655	NZ_CP027172.1	1562107	1563070	1407	hypothetical protein	http://purl.uniprot.org/uniparc/UPI000D6E6BCA
GCF-000524595-protein3402.fasta	GCF_000524595	NZ_CP007147.1	3707269	3707509	3402	Acyl carrier protein 2	http://purl.uniprot.org/uniprot/O52658
GCF-003028335-protein5481.fasta	GCF_003028335	NZ_CP028162.1	5925679	5926219	5481	2Fe-2S ferredoxin-type domain-containing protein	http://purl.uniprot.org/uniprot/V6ALJ7
GCF-003052005-protein8906.fasta	GCF_003052005	NZ_CP028584.2	2665128	2665611	8906	STAS domain-containing protein	http://purl.uniprot.org/uniprot/A0A1C7BQL2
GCF-002968755-protein259.fasta	GCF_002968755	NZ_CP027169.1	305156	305501	259	BON domain-containing protein	http://purl.uniprot.org/uniprot/A0A0H2ZHN3
GCF-001547955-protein8038.fasta	GCF_001547955	NZ_AP014651.1	1892292	1893108	8038	Putative phosphonate ABC transporter, ATP-binding protein	http://purl.uniprot.org/uniprot/A0A0H2ZE73
GCF-001542835-protein1376.fasta	GCF_001542835	NZ_CP008873.1	1468525	1469521	1376	Endo/exonuclease/phosphatase domain-containing protein	http://purl.uniprot.org/uniprot/A0A1C7BQV1
GCF-000510305-protein11357.fasta	GCF_000510305	NC_023149.1	5831971	5832811	11357	Arylamine N-acetyltransferase	http://purl.uniprot.org/uniprot/A0A1S1BVJ6
GCF-002968695-protein12027.fasta	GCF_002968695	NZ_CP027174.1	5911938	5913045	12027	Agmatine deiminase	http://purl.uniprot.org/uniprot/A0A1F0IGZ8
GCF-001750705-protein3101.fasta	GCF_001750705	NZ_CP017353.1	3316767	3317226	3101	hypothetical protein	http://purl.uniprot.org/uniparc/UPI000DFEA2CA
GCF-001077475-protein2964.fasta	GCF_001077475	NZ_CP012066.1	3350328	3351750	2964	Adenylosuccinate lyase	http://purl.uniprot.org/uniprot/V6ADR8
GCF-002968755-protein1651.fasta	GCF_002968755	NZ_CP027169.1	1846605	1846860	1651	Pyrroloquinoline quinone biosynthesis protein PqqE	http://purl.uniprot.org/uniprot/A0A485FWT5
GCF-003028335-protein6141.fasta	GCF_003028335	NZ_CP028162.1	6673724	6674315	6141	DedA family inner membrane protein YohD	http://purl.uniprot.org/uniprot/A0A157WH56
GCF-003028335-protein1126.fasta	GCF_003028335	NZ_CP028162.1	1200787	1202371	1126	Peptide chain release factor 3	http://purl.uniprot.org/uniprot/A0A157TXK2
GCF-003028335-protein5430.fasta	GCF_003028335	NZ_CP028162.1	5865963	5866581	5430	Peptidyl-prolyl cis-trans isomerase	http://purl.uniprot.org/uniprot/A0A157Z1C6
GCF-003028335-protein2102.fasta	GCF_003028335	NZ_CP028162.1	2266023	2266560	2102	metal-binding protein	http://purl.uniprot.org/uniparc/UPI000744675E
GCF-000524595-protein364.fasta	GCF_000524595	NZ_CP007147.1	392413	393562	364	Type IV pilus twitching motility protein PilT	http://purl.uniprot.org/uniprot/A0A2V2TRT8
GCF-002968755-protein620.fasta	GCF_002968755	NZ_CP027169.1	715288	716698	620	Glutamine synthetase	http://purl.uniprot.org/uniprot/Q9HU65
GCF-003028335-protein5155.fasta	GCF_003028335	NZ_CP028162.1	5585646	5586483	5155	Protein involved in stability of MscS mechanosensitive channel	http://purl.uniprot.org/uniprot/A0A157WHF3
GCF-001516325-protein1244.fasta	GCF_001516325	NZ_CP008860.2	1348990	1349779	1244	SGNH/GDSL hydrolase family protein	http://purl.uniprot.org/uniparc/UPI0007446B90
GCF-000829885-protein6495.fasta	GCF_000829885	NZ_CP010555.1	242650	243982	6495	Type VI secretion system baseplate subunit TssK	http://purl.uniprot.org/uniprot/A0A2V2T7C2
GCF-003028335-protein2814.fasta	GCF_003028335	NZ_CP028162.1	3075344	3076280	2814	Phosphatidate cytidylyltransferase	http://purl.uniprot.org/uniprot/A0A2V2TBQ2
GCF-000568855-protein5958.fasta	GCF_000568855	NZ_CP020659.1	120327	123321	5958	Glycosyl transferase family 51	http://purl.uniprot.org/uniprot/A0A485HIN3
GCF-000508765-protein4568.fasta	GCF_000508765	NC_023066.1	4947855	4948644	4568	AraC family transcriptional regulator	http://purl.uniprot.org/uniprot/A0A2V2TPQ3
GCF-002968755-protein3488.fasta	GCF_002968755	NZ_CP027169.1	3780847	3781150	3488	Integration host factor subunit alpha	http://purl.uniprot.org/uniprot/A6V491
GCF-002968695-protein12100.fasta	GCF_002968695	NZ_CP027174.1	5991893	5993090	12100	class I SAM-dependent rRNA methyltransferase	http://purl.uniprot.org/uniparc/UPI0002B56035
GCF-003028335-protein6100.fasta	GCF_003028335	NZ_CP028162.1	6626010	6627309	6100	Amino-acid acetyltransferase	http://purl.uniprot.org/uniprot/B7V594
GCF-002968695-protein8016.fasta	GCF_002968695	NZ_CP027174.1	1446522	1447125	8016	Nitroreductase	http://purl.uniprot.org/uniprot/A0A2V2TBJ9
GCF-002968695-protein9111.fasta	GCF_002968695	NZ_CP027174.1	2706441	2707335	9111	Bile acid:sodium symporter family protein	http://purl.uniprot.org/uniprot/A0A2X2CG01
GCF-002968755-protein4962.fasta	GCF_002968755	NZ_CP027169.1	5429389	5429863	4962	MFS transporter	http://purl.uniprot.org/uniprot/A0A2V2THD2
GCF-000816985-protein1572.fasta	GCF_000816985	NZ_CP007399.1	1709233	1712062	1572	Hybrid sensor histidine kinase/response regulator	http://purl.uniprot.org/uniprot/A0A2V2TUS7
GCF-000508765-protein5303.fasta	GCF_000508765	NC_023066.1	5766983	5767613	5303	TetR family transcriptional regulator	http://purl.uniprot.org/uniprot/A0A2V2TPF1
GCF-000026645-protein2541.fasta	GCF_000026645	NC_011770.1	2665572	2666463	2541	EamA/RhaT family transporter	http://purl.uniprot.org/uniprot/A0A2V2TR49
GCF-000017205-protein10030.fasta	GCF_000017205	NC_009656.1	4492665	4493733	10030	Putative acyl-CoA dehydrogenase	http://purl.uniprot.org/uniprot/A6V9I1
GCF-002968695-protein12891.fasta	GCF_002968695	NZ_CP027174.1	6842763	6843579	12891	inositol monophosphatase	http://purl.uniprot.org/uniparc/UPI0002B532AB
GCF-003073615-protein6819.fasta	GCF_003073615	NZ_CP029089.1	540986	541976	6819	D-isomer specific 2-hydroxyacid dehydrogenase	http://purl.uniprot.org/uniprot/A0A157WEY5
GCF-000017205-protein6219.fasta	GCF_000017205	NC_009656.1	357658	359089	6219	PLP-dependent aminotransferase family protein	http://purl.uniprot.org/uniprot/A0A3S0L737
GCF-001516105-protein2222.fasta	GCF_001516105	NZ_CP008868.1	2443259	2444264	2222	Phenazine-1-carboxylate N-methyltransferase	http://purl.uniprot.org/uniprot/Q9HWH2
GCF-001879525-protein3565.fasta	GCF_001879525	NZ_CP013113.1	3946704	3947517	3565	Alpha/beta hydrolase	http://purl.uniprot.org/uniprot/A0A2V2TM48
GCF-001293085-protein11516.fasta	GCF_001293085	NZ_CP012679.1	6290108	6291176	11516	YeiH family putative sulfate export transporter	http://purl.uniprot.org/uniprot/A0A2V2T8K1
GCF-003052005-protein8373.fasta	GCF_003052005	NZ_CP028584.2	2085189	2086047	8373	Glycine betaine-binding protein	http://purl.uniprot.org/uniprot/A0A157W019
GCF-001721745-protein2073.fasta	GCF_001721745	NZ_CP012585.1	2233628	2234627	2073	Tetraacyldisaccharide 4'-kinase	http://purl.uniprot.org/uniprot/A0A1C7BUT8
GCF-001516165-protein9802.fasta	GCF_001516165	NZ_CP008869.2	4259221	4259482	9802	PAAR repeat-containing protein	http://purl.uniprot.org/uniprot/A0A157WQE4
GCF-003028335-protein3603.fasta	GCF_003028335	NZ_CP028162.1	3940094	3940634	3603	ATP-dependent zinc protease	http://purl.uniprot.org/uniprot/A0A2V2TLV4
GCF-002968695-protein7381.fasta	GCF_002968695	NZ_CP027174.1	787653	788601	7381	Lipase	http://purl.uniprot.org/uniprot/A0A1G5KTV2
GCF-003052005-protein10890.fasta	GCF_003052005	NZ_CP028584.2	4868002	4868467	10890	CopD domain-containing protein	http://purl.uniprot.org/uniprot/A0A2V2TR47
GCF-003028335-protein2055.fasta	GCF_003028335	NZ_CP028162.1	2216023	2216461	2055	Universal stress protein	http://purl.uniprot.org/uniprot/A0A157WTL6
GCF-003028335-protein3772.fasta	GCF_003028335	NZ_CP028162.1	4111725	4112166	3772	HTH hxlR-type domain-containing protein	http://purl.uniprot.org/uniprot/A0A1C7BHW5
GCF-003060845-protein1305.fasta	GCF_003060845	NZ_CP028917.1	1430799	1434021	1305	Carbamoyl-phosphate synthase large chain	http://purl.uniprot.org/uniprot/P38100
GCF-002968695-protein12628.fasta	GCF_002968695	NZ_CP027174.1	6559563	6561051	12628	aldehyde dehydrogenase family protein	http://purl.uniprot.org/uniparc/UPI0002B4F531
GCF-003028335-protein3551.fasta	GCF_003028335	NZ_CP028162.1	3875779	3878035	3551	Arginine decarboxylase	http://purl.uniprot.org/uniprot/A0A157WLL3
GCF-003052005-protein11004.fasta	GCF_003052005	NZ_CP028584.2	4975646	4976546	11004	Cysteine synthase B	http://purl.uniprot.org/uniprot/Q9I526
GCF-002968695-protein11315.fasta	GCF_002968695	NZ_CP027174.1	5105374	5106457	11315	glycine cleavage system aminomethyltransferase GcvT	http://purl.uniprot.org/uniparc/UPI0002B5B0B5
GCF-002968695-protein8909.fasta	GCF_002968695	NZ_CP027174.1	2496709	2498998	8909	fatty acid cis/trans isomerase	http://purl.uniprot.org/uniparc/UPI00053D1F48
GCF-003028335-protein1003.fasta	GCF_003028335	NZ_CP028162.1	1067525	1068920	1003	Ethanolamine ammonia lyase large subunit	http://purl.uniprot.org/uniprot/A0A157WQ02
GCF-002968755-protein281.fasta	GCF_002968755	NZ_CP027169.1	331595	332165	281	Protein GrpE	http://purl.uniprot.org/uniprot/A6VCL9
GCF-000026645-protein3591.fasta	GCF_000026645	NC_011770.1	3893871	3894612	3591	DNA polymerase III subunit epsilon	http://purl.uniprot.org/uniprot/A0A2V2TTW6
GCF-002946935-protein6753.fasta	GCF_002946935	NZ_CP026680.1	652269	653256	6753	4-hydroxythreonine-4-phosphate dehydrogenase	http://purl.uniprot.org/uniprot/A0A3S4NCS5
GCF-001293085-protein10087.fasta	GCF_001293085	NZ_CP012679.1	4683492	4683885	10087	hypothetical protein	http://purl.uniprot.org/uniparc/UPI0008A16D30
GCF-002968695-protein7071.fasta	GCF_002968695	NZ_CP027174.1	452058	452373	7071	Molecular chaperone	http://purl.uniprot.org/uniprot/A0A1F0II52
GCF-000026645-protein2271.fasta	GCF_000026645	NC_011770.1	2398454	2399309	2271	Enoyl-CoA hydratase	http://purl.uniprot.org/uniprot/A6V3P9
GCF-003028335-protein1585.fasta	GCF_003028335	NZ_CP028162.1	1696788	1697883	1585	Iron-sulfur cluster carrier protein	http://purl.uniprot.org/uniprot/A0A2V2TYC4
GCF-003052005-protein7619.fasta	GCF_003052005	NZ_CP028584.2	1249808	1250954	7619	Peptidoglycan glycosyltransferase MrdB	http://purl.uniprot.org/uniprot/A0A157TV26
GCF-000829885-protein8331.fasta	GCF_000829885	NZ_CP010555.1	2258073	2258700	8331	3'-5' exonuclease	http://purl.uniprot.org/uniprot/A0A2V2TQ33
GCF-003028335-protein2468.fasta	GCF_003028335	NZ_CP028162.1	2606808	2608731	2468	Threonine--tRNA ligase	http://purl.uniprot.org/uniprot/B7V188
GCF-003028335-protein180.fasta	GCF_003028335	NZ_CP028162.1	201469	202012	180	hypothetical protein	http://purl.uniprot.org/uniparc/UPI000935951A
GCF-002075065-protein3359.fasta	GCF_002075065	NZ_CP014866.1	3718009	3718273	3359	Putative membrane protein	http://purl.uniprot.org/uniprot/V6AH09
GCF-000524595-protein544.fasta	GCF_000524595	NZ_CP007147.1	579929	580988	544	ABC transporter substrate-binding protein	http://purl.uniprot.org/uniprot/A0A2V2TFS7
GCF-002812905-protein9600.fasta	GCF_002812905	NZ_CP025055.1	4060801	4061836	9600	Amidohydro-rel domain-containing protein	http://purl.uniprot.org/uniprot/V6AHN6
GCF-003028335-protein501.fasta	GCF_003028335	NZ_CP028162.1	560905	561415	501	ATP-dependent zinc protease	http://purl.uniprot.org/uniprot/A0A1S1C1X8
GCF-002968695-protein10225.fasta	GCF_002968695	NZ_CP027174.1	3874322	3877397	10225	Error-prone DNA polymerase	http://purl.uniprot.org/uniprot/A0A157WBY8
GCF-000829885-protein9249.fasta	GCF_000829885	NZ_CP010555.1	3252243	3253365	9249	Riboflavin biosynthesis protein RibD	http://purl.uniprot.org/uniprot/A0A1F0IVF8
GCF-002968755-protein3408.fasta	GCF_002968755	NZ_CP027169.1	3715899	3716286	3408	Diacylglycerol kinase	http://purl.uniprot.org/uniprot/A0A2R3J3R1
GCF-002968755-protein938.fasta	GCF_002968755	NZ_CP027169.1	1048633	1049056	938	Endoribonuclease L-PSP	http://purl.uniprot.org/uniprot/A0A157WGM7
GCF-002968755-protein5166.fasta	GCF_002968755	NZ_CP027169.1	5646961	5647402	5166	Flagellar basal-body rod protein FlgC	http://purl.uniprot.org/uniprot/A0A2V2TE11
GCF-003028335-protein4356.fasta	GCF_003028335	NZ_CP028162.1	4735407	4735776	4356	HTH cro/C1-type domain-containing protein	http://purl.uniprot.org/uniprot/A0A1C7C4F0
GCF-002968695-protein12759.fasta	GCF_002968695	NZ_CP027174.1	6691521	6692151	12759	Two-component system response regulator	http://purl.uniprot.org/uniprot/A0A1C7BWZ1
GCF-001447845-protein5352.fasta	GCF_001447845	NZ_CP013245.1	5914122	5914341	5352	Putative secreted protein	http://purl.uniprot.org/uniprot/V6AEA2
GCF-001750705-protein1787.fasta	GCF_001750705	NZ_CP017353.1	1889174	1889777	1787	Nicotinate-nicotinamide nucleotide adenylyltransferase	http://purl.uniprot.org/uniprot/A0A2V2TUL1
GCF-002968695-protein10751.fasta	GCF_002968695	NZ_CP027174.1	4463521	4464535	10751	protein-methionine-sulfoxide reductase catalytic subunit MsrP	http://purl.uniprot.org/uniparc/UPI00030C6587
GCF-000026645-protein4522.fasta	GCF_000026645	NC_011770.1	4875463	4875844	4522	Ring-cleaving dioxygenase	http://purl.uniprot.org/uniprot/A0A1C7BMC0
GCF-000508765-protein2298.fasta	GCF_000508765	NC_023066.1	2432024	2432291	2298	Uncharacterized protein	http://purl.uniprot.org/uniprot/A0A3S4RKC8
GCF-000026645-protein3874.fasta	GCF_000026645	NC_011770.1	4189586	4189916	3874	Multidrug/spermidine efflux SMR transporter subunit MdtI	http://purl.uniprot.org/uniprot/A0A2V2TCD5
GCF-003028335-protein9.fasta	GCF_003028335	NZ_CP028162.1	12572	13520	9	Glycine--tRNA ligase alpha subunit	http://purl.uniprot.org/uniprot/B7V0P4
GCF-001516005-protein8976.fasta	GCF_001516005	NZ_CP008867.1	3045997	3047056	8976	Biotin synthase	http://purl.uniprot.org/uniprot/B7V485
GCF-002812865-protein9746.fasta	GCF_002812865	NZ_CP025051.1	3956904	3957588	9746	sulfite exporter TauE/SafE family protein	http://purl.uniprot.org/uniparc/UPI0005B4ACBC
GCF-000271985-protein11017.fasta	GCF_000271985	NZ_CP015877.1	5695153	5696380	11017	Uncharacterized protein	http://purl.uniprot.org/uniprot/A0A2V2U207
GCF-003028335-protein740.fasta	GCF_003028335	NZ_CP028162.1	787572	787929	740	30S ribosomal protein S13	http://purl.uniprot.org/uniprot/B7V665
GCF-000524595-protein4239.fasta	GCF_000524595	NZ_CP007147.1	4728714	4729797	4239	Patatin-like phospholipase family protein	http://purl.uniprot.org/uniprot/A0A0C7AIJ4
GCF-001729505-protein10045.fasta	GCF_001729505	NZ_CP017149.1	4424911	4426345	10045	Putative beta-barrel assembly-enhancing protease	http://purl.uniprot.org/uniprot/A0A1F0IXY3
GCF-000026645-protein398.fasta	GCF_000026645	NC_011770.1	429403	430096	398	Pyridoxal phosphate homeostasis protein	http://purl.uniprot.org/uniprot/P24562
GCF-000473745-protein6124.fasta	GCF_000473745	NZ_CP008739.1	348875	350099	6124	Putative response regulator	http://purl.uniprot.org/uniprot/A0A0H2ZKK6
GCF-003028335-protein4276.fasta	GCF_003028335	NZ_CP028162.1	4653184	4654201	4276	Flagellar motor switch protein FliG	http://purl.uniprot.org/uniprot/Q51464
GCF-000284555-protein3486.fasta	GCF_000284555	NC_017549.1	3889209	3890337	3486	Acyl-CoA dehydrogenase	http://purl.uniprot.org/uniprot/A0A2V2TDE4
GCF-002968695-protein6961.fasta	GCF_002968695	NZ_CP027174.1	323046	323817	6961	phosphonate metabolism protein PhnP	http://purl.uniprot.org/uniparc/UPI0002B4DE7E
GCF-001077475-protein1760.fasta	GCF_001077475	NZ_CP012066.1	1947619	1948243	1760	Trans-aconitate methyltransferase	http://purl.uniprot.org/uniprot/A0A1G5FC12
GCF-001447845-protein5719.fasta	GCF_001447845	NZ_CP013245.1	6313915	6314326	5719	Dehydrogenase	http://purl.uniprot.org/uniprot/A0A2V2TQU1
GCF-000524595-protein611.fasta	GCF_000524595	NZ_CP007147.1	656289	656877	611	RNA polymerase subunit sigma-24	http://purl.uniprot.org/uniprot/A0A1S1C0D9
GCF-000017205-protein10036.fasta	GCF_000017205	NC_009656.1	4499947	4500331	10036	OB_aCoA_assoc domain-containing protein	http://purl.uniprot.org/uniprot/W1MN95
GCF-002968695-protein10896.fasta	GCF_002968695	NZ_CP027174.1	4617222	4618524	10896	pseudopaline biosynthesis dehydrogenase CntM	http://purl.uniprot.org/uniparc/UPI00053F10B4
GCF-002968695-protein11256.fasta	GCF_002968695	NZ_CP027174.1	5037986	5039465	11256	efflux transporter outer membrane subunit	http://purl.uniprot.org/uniparc/UPI00022973F2
GCF-003028335-protein4709.fasta	GCF_003028335	NZ_CP028162.1	5100211	5100697	4709	Peptidyl-prolyl cis-trans isomerase	http://purl.uniprot.org/uniprot/A0A2V2TM98
GCF-003028335-protein4645.fasta	GCF_003028335	NZ_CP028162.1	5029232	5029523	4645	Topoisomerase II	http://purl.uniprot.org/uniprot/A0A2V2TKG8
GCF-002968515-protein462.fasta	GCF_002968515	NZ_CP027165.1	502892	503609	462	Phosphonate ABC transporter, ATP-binding protein	http://purl.uniprot.org/uniprot/A0A0H2ZE49
GCF-001293085-protein7302.fasta	GCF_001293085	NZ_CP012679.1	1647527	1648685	7302	Efflux transporter periplasmic adaptor subunit	http://purl.uniprot.org/uniprot/A0A1F0IE24
GCF-000226155-protein7959.fasta	GCF_000226155	NC_017548.1	2055193	2056054	7959	Rhomboid family intramembrane serine protease	http://purl.uniprot.org/uniprot/A0A2V2TSW8
GCF-000284555-protein2474.fasta	GCF_000284555	NC_017549.1	2712687	2713035	2474	GFA domain-containing protein	http://purl.uniprot.org/uniprot/A0A1C7C628
GCF-001721745-protein3896.fasta	GCF_001721745	NZ_CP012585.1	4261209	4262334	3896	Ribonuclease D	http://purl.uniprot.org/uniprot/A0A1C7BS50
GCF-000829885-protein7732.fasta	GCF_000829885	NZ_CP010555.1	1643742	1644924	7732	VWA domain-containing protein	http://purl.uniprot.org/uniprot/A0A2V2TKW9
GCF-003073615-protein9044.fasta	GCF_003073615	NZ_CP029089.1	3008322	3008760	9044	organic hydroperoxide resistance protein	http://purl.uniprot.org/uniparc/UPI00053F04DA
GCF-003193645-protein4482.fasta	GCF_003193645	NZ_CP029660.1	4872072	4872795	4482	Ribonuclease PH	http://purl.uniprot.org/uniprot/B7V5M5
GCF-002968695-protein11953.fasta	GCF_002968695	NZ_CP027174.1	5815479	5816421	11953	LysR family transcriptional regulator	http://purl.uniprot.org/uniparc/UPI00053CFDB9
GCF-003028335-protein24.fasta	GCF_003028335	NZ_CP028162.1	25842	26760	24	Oxygen-dependent coproporphyrinogen-III oxidase	http://purl.uniprot.org/uniprot/P43898
GCF-001729505-protein7378.fasta	GCF_001729505	NZ_CP017149.1	1471522	1472293	7378	ABC transporter permease	http://purl.uniprot.org/uniprot/A0A4Z0G2Q9
GCF-002968695-protein10786.fasta	GCF_002968695	NZ_CP027174.1	4500096	4501533	10786	sigma-54-dependent Fis family transcriptional regulator	http://purl.uniprot.org/uniparc/UPI000281A5EC
GCF-003028335-protein6199.fasta	GCF_003028335	NZ_CP028162.1	6737858	6738407	6199	Putrescine utilization regulator	http://purl.uniprot.org/uniprot/A0A157YZT6
GCF-002968755-protein4627.fasta	GCF_002968755	NZ_CP027169.1	5078400	5080173	4627	Succinate dehydrogenase flavoprotein subunit	http://purl.uniprot.org/uniprot/A0A157W3H6
GCF-001516345-protein10256.fasta	GCF_001516345	NZ_CP008861.1	4730319	4730937	10256	hemolysin III family protein	http://purl.uniprot.org/uniparc/UPI0003B98E90
GCF-002968755-protein894.fasta	GCF_002968755	NZ_CP027169.1	995958	996231	894	DNA-binding protein HU-alpha	http://purl.uniprot.org/uniprot/Q9HTL0
GCF-001900195-protein11082.fasta	GCF_001900195	NZ_CP013477.1	5726794	5727613	11082	CAAX amino protease	http://purl.uniprot.org/uniprot/A0A4U9R2X8
GCF-001293085-protein11224.fasta	GCF_001293085	NZ_CP012679.1	5967655	5969185	11224	histidine ammonia-lyase	http://purl.uniprot.org/uniparc/UPI0002B4FE91
GCF-002968755-protein1826.fasta	GCF_002968755	NZ_CP027169.1	2021275	2021542	1826	30S ribosomal protein S17	http://purl.uniprot.org/uniprot/A6UZJ7
GCF-003052005-protein8656.fasta	GCF_003052005	NZ_CP028584.2	2399384	2400137	8656	Precorrin-4 C(11)-methyltransferase	http://purl.uniprot.org/uniprot/Q9HZP9
GCF-000026645-protein2827.fasta	GCF_000026645	NC_011770.1	2962891	2963521	2827	1-acyl-sn-glycerol-3-phosphate acyltransferase	http://purl.uniprot.org/uniprot/A0A2V2TCZ6
GCF-002968695-protein11502.fasta	GCF_002968695	NZ_CP027174.1	5321872	5323558	11502	choline dehydrogenase	http://purl.uniprot.org/uniparc/UPI0002B5EAA8
GCF-000508765-protein5930.fasta	GCF_000508765	NC_023066.1	6482499	6483357	5930	MurR/RpiR family transcriptional regulator	http://purl.uniprot.org/uniprot/A0A2V2U4A3
GCF-002968955-protein6615.fasta	GCF_002968955	NZ_CP027166.1	642162	642672	6615	Transcriptional repressor NrdR	http://purl.uniprot.org/uniprot/A0A1C7C7G1
GCF-002968755-protein4470.fasta	GCF_002968755	NZ_CP027169.1	4911217	4911715	4470	RNA polymerase sigma factor SigX	http://purl.uniprot.org/uniprot/A0A1C7C0K8
GCF-002968695-protein10067.fasta	GCF_002968695	NZ_CP027174.1	3714326	3715142	10067	sulfite exporter TauE/SafE family protein	http://purl.uniprot.org/uniparc/UPI0002B51857
GCF-000508765-protein4734.fasta	GCF_000508765	NC_023066.1	5145611	5145920	4734	RHH_4 domain-containing protein	http://purl.uniprot.org/uniprot/Q9HW66
GCF-000026645-protein4800.fasta	GCF_000026645	NC_011770.1	5206974	5208195	4800	Amidohydrolase	http://purl.uniprot.org/uniprot/A0A1F0INT3
GCF-001447845-protein2724.fasta	GCF_001447845	NZ_CP013245.1	2989684	2990581	2724	LysR family transcriptional regulator	http://purl.uniprot.org/uniprot/A0A2V2TMX7
GCF-003028335-protein4345.fasta	GCF_003028335	NZ_CP028162.1	4725069	4725567	4345	Uncharacterized protein	http://purl.uniprot.org/uniprot/A0A157WEP5
GCF-001792835-protein11602.fasta	GCF_001792835	NZ_CP015001.1	5616271	5617519	11602	Cytochrome c	http://purl.uniprot.org/uniprot/A0A2V2U194
GCF-003028335-protein6274.fasta	GCF_003028335	NZ_CP028162.1	6822139	6822979	6274	Choline ABC transporter permease subunit	http://purl.uniprot.org/uniprot/A0A2V2TBN5
GCF-003028335-protein2118.fasta	GCF_003028335	NZ_CP028162.1	2279271	2279904	2118	DUF4823 domain-containing protein	http://purl.uniprot.org/uniprot/A0A2V2T923
GCF-001542835-protein3194.fasta	GCF_001542835	NZ_CP008873.1	3454072	3454498	3194	Uncharacterized protein	http://purl.uniprot.org/uniprot/A0A1C7C2T4
GCF-003028335-protein123.fasta	GCF_003028335	NZ_CP028162.1	141641	142277	123	SCO family protein	http://purl.uniprot.org/uniprot/A0A2V2TZH7
GCF-002968515-protein3306.fasta	GCF_002968515	NZ_CP027165.1	3639920	3640241	3306	Hypothetical PigB	http://purl.uniprot.org/uniprot/O69003
GCF-000026645-protein934.fasta	GCF_000026645	NC_011770.1	991119	992049	934	Epimerase	http://purl.uniprot.org/uniprot/A0A2V2TU87
GCF-001729505-protein10782.fasta	GCF_001729505	NZ_CP017149.1	5234540	5236268	10782	Tetratricopeptide repeat protein	http://purl.uniprot.org/uniprot/A0A2K4XZT3
GCF-002968695-protein10317.fasta	GCF_002968695	NZ_CP027174.1	3987649	3988990	10317	iron-regulated protein A precursor	http://purl.uniprot.org/uniparc/UPI0002B5F5E3
GCF-003028335-protein3476.fasta	GCF_003028335	NZ_CP028162.1	3792604	3792892	3476	hypothetical protein	http://purl.uniprot.org/uniparc/UPI000940C0C7
GCF-003028335-protein5745.fasta	GCF_003028335	NZ_CP028162.1	6219246	6219654	5745	Rho_N domain-containing protein	http://purl.uniprot.org/uniprot/A0A0H2ZI69
GCF-000017205-protein9275.fasta	GCF_000017205	NC_009656.1	3701108	3702065	9275	Alpha-E domain-containing protein	http://purl.uniprot.org/uniprot/A0A086BYA3
GCF-003052005-protein10464.fasta	GCF_003052005	NZ_CP028584.2	4412649	4414773	10464	Flagellar biosynthesis protein FlhA	http://purl.uniprot.org/uniprot/A0A2V2TFE6
GCF-003060845-protein1774.fasta	GCF_003060845	NZ_CP028917.1	1939610	1940534	1774	Peptidase_M23 domain-containing protein	http://purl.uniprot.org/uniprot/A0A1F0IP20
GCF-000510305-protein10952.fasta	GCF_000510305	NC_023149.1	5379510	5380680	10952	PDZ domain-containing protein	http://purl.uniprot.org/uniprot/A0A2V2TI98
GCF-002968955-protein9006.fasta	GCF_002968955	NZ_CP027166.1	3269774	3270602	9006	DNA-binding response regulator	http://purl.uniprot.org/uniprot/A0A2V2THF2
GCF-001900195-protein7673.fasta	GCF_001900195	NZ_CP013477.1	1950845	1953086	7673	3-phosphoshikimate 1-carboxyvinyltransferase	http://purl.uniprot.org/uniprot/A0A448BI10
GCF-003028335-protein6397.fasta	GCF_003028335	NZ_CP028162.1	6957683	6957977	6397	Cytochrome c5 family protein	http://purl.uniprot.org/uniprot/A0A2V2TVG5
GCF-003028335-protein224.fasta	GCF_003028335	NZ_CP028162.1	249463	250897	224	APC family permease	http://purl.uniprot.org/uniprot/A0A2V2TBA9
GCF-001729505-protein6369.fasta	GCF_001729505	NZ_CP017149.1	383249	384050	6369	Phosphatidylglycerol--prolipoprotein diacylglyceryl transferase	http://purl.uniprot.org/uniprot/B7V2Q4
GCF-000524595-protein4438.fasta	GCF_000524595	NZ_CP007147.1	4909285	4910725	4438	Efflux transporter outer membrane subunit	http://purl.uniprot.org/uniprot/A0A4Y7UY64
GCF-002968695-protein7176.fasta	GCF_002968695	NZ_CP027174.1	554680	555370	7176	(d)CMP kinase	http://purl.uniprot.org/uniparc/UPI0002B5E44F
GCF-000508765-protein1818.fasta	GCF_000508765	NC_023066.1	1929103	1929895	1818	Probable septum site-determining protein MinC	http://purl.uniprot.org/uniprot/Q9HYZ7
GCF-000829255-protein10095.fasta	GCF_000829255	NZ_AP014646.1	4450846	4452031	10095	CoA transferase	http://purl.uniprot.org/uniparc/UPI0004DE1D42
GCF-001548135-protein1603.fasta	GCF_001548135	NZ_AP014839.1	1724530	1725715	1603	Acyl-CoA thiolase	http://purl.uniprot.org/uniprot/A0A1C7BK69
GCF-002968695-protein9960.fasta	GCF_002968695	NZ_CP027174.1	3597880	3599344	9960	N-succinylglutamate 5-semialdehyde dehydrogenase	http://purl.uniprot.org/uniprot/A0A157WRM4
GCF-003028335-protein6379.fasta	GCF_003028335	NZ_CP028162.1	6937723	6939058	6379	Proton/glutamate-aspartate symporter	http://purl.uniprot.org/uniprot/A0A157VN89
GCF-003028335-protein5978.fasta	GCF_003028335	NZ_CP028162.1	6499282	6499540	5978	SmpA_OmlA domain-containing protein	http://purl.uniprot.org/uniprot/A0A1F0I7R7
GCF-002968755-protein2101.fasta	GCF_002968755	NZ_CP027169.1	2321512	2321905	2101	Globin	http://purl.uniprot.org/uniprot/A0A2V2TBL0
GCF-001874465-protein7656.fasta	GCF_001874465	NZ_CP017969.1	1233577	1234639	7656	UDP-3-O-acylglucosamine N-acyltransferase	http://purl.uniprot.org/uniprot/A0A448BGP6
GCF-003028335-protein5633.fasta	GCF_003028335	NZ_CP028162.1	6101009	6101783	5633	FCD domain-containing protein	http://purl.uniprot.org/uniprot/A0A2V2T8C2
GCF-002968695-protein8856.fasta	GCF_002968695	NZ_CP027174.1	2435559	2436729	8856	Uncharacterized protein	http://purl.uniprot.org/uniprot/A0A2V2TB20
GCF-002968755-protein1796.fasta	GCF_002968755	NZ_CP027169.1	1985652	1986003	1796	Iron-sulfur cluster insertion protein ErpA	http://purl.uniprot.org/uniprot/A6UZG6
GCF-001293085-protein9276.fasta	GCF_001293085	NZ_CP012679.1	3834844	3835450	9276	Lipoprotein, putative	http://purl.uniprot.org/uniprot/A6V7F3
GCF-002968755-protein5839.fasta	GCF_002968755	NZ_CP027169.1	6402093	6402387	5839	10 kDa chaperonin	http://purl.uniprot.org/uniprot/A6VB58
GCF-003028335-protein4260.fasta	GCF_003028335	NZ_CP028162.1	4637014	4637854	4260	GntR family transcriptional regulator	http://purl.uniprot.org/uniprot/A0A2V2TMH7
GCF-000017205-protein7940.fasta	GCF_000017205	NC_009656.1	2206258	2206756	7940	Cell division inhibitor SulA	http://purl.uniprot.org/uniprot/A0A431XCG1
GCF-000496455-protein942.fasta	GCF_000496455	NZ_CP013993.1	1004271	1004688	942	4HBT domain-containing protein	http://purl.uniprot.org/uniprot/V6A9A5
GCF-002968695-protein10587.fasta	GCF_002968695	NZ_CP027174.1	4268341	4269070	10587	peptidoglycan editing factor PgeF	http://purl.uniprot.org/uniparc/UPI0002B4EFEA
GCF-002968755-protein2015.fasta	GCF_002968755	NZ_CP027169.1	2233935	2235033	2015	3,4-dihydroxy-2-butanone 4-phosphate synthase	http://purl.uniprot.org/uniprot/A0A157WHM1
GCF-002075065-protein1018.fasta	GCF_002075065	NZ_CP014866.1	1094321	1095461	1018	Endo/exonuclease/phosphatase domain-containing protein	http://purl.uniprot.org/uniprot/Q9HX58
GCF-002968755-protein1118.fasta	GCF_002968755	NZ_CP027169.1	1244101	1245646	1118	ATP synthase subunit alpha	http://purl.uniprot.org/uniprot/A6VF34
GCF-002968655-protein4154.fasta	GCF_002968655	NZ_CP027172.1	4571782	4573123	4154	Sensor histidine kinase	http://purl.uniprot.org/uniprot/A0A3E1N573
GCF-000284555-protein5609.fasta	GCF_000284555	NC_017549.1	6108448	6109138	5609	Two-component system response regulator CreB	http://purl.uniprot.org/uniprot/A0A2V2U0P2
GCF-002968955-protein7523.fasta	GCF_002968955	NZ_CP027166.1	1592543	1592969	7523	Osmotically inducible protein OsmC	http://purl.uniprot.org/uniprot/A0A1C7BAK5
GCF-003028335-protein682.fasta	GCF_003028335	NZ_CP028162.1	732672	733722	682	Anthranilate phosphoribosyltransferase	http://purl.uniprot.org/uniprot/A0A157WDR9
GCF-000508765-protein5751.fasta	GCF_000508765	NC_023066.1	6285021	6285639	5751	Keratin type II cytoskeletal 75	http://purl.uniprot.org/uniprot/A0A3S4RK57
GCF-000496455-protein4081.fasta	GCF_000496455	NZ_CP013993.1	4363742	4364351	4081	START domain-containing protein	http://purl.uniprot.org/uniprot/A0A2V2TDN7
GCF-003052005-protein12237.fasta	GCF_003052005	NZ_CP028584.2	6365436	6366021	12237	Methyltransf_25 domain-containing protein	http://purl.uniprot.org/uniprot/A0A0H2ZHL1
GCF-002968695-protein9639.fasta	GCF_002968695	NZ_CP027174.1	3279360	3279681	9639	DUF2025 domain-containing protein	http://purl.uniprot.org/uniprot/A0A0H2Z6W0
GCF-002968655-protein6409.fasta	GCF_002968655	NZ_CP027172.1	6954249	6955221	6409	PAS/PAC sensor-containing diguanylate cyclase	http://purl.uniprot.org/uniprot/A0A157WHD2
GCF-003028335-protein6266.fasta	GCF_003028335	NZ_CP028162.1	6805759	6806731	6266	Phosphate-binding protein PstS	http://purl.uniprot.org/uniprot/G3XDA8
GCF-001293085-protein10991.fasta	GCF_001293085	NZ_CP012679.1	5689349	5691050	10991	Urease subunit alpha	http://purl.uniprot.org/uniprot/A0A1C7BFM4
GCF-002104595-protein8480.fasta	GCF_002104595	NZ_CP020704.1	2115900	2116689	8480	SDR family oxidoreductase	http://purl.uniprot.org/uniparc/UPI000EB6BDDD
GCF-003028335-protein2116.fasta	GCF_003028335	NZ_CP028162.1	2277522	2278161	2116	TetR/AcrR family transcriptional regulator	http://purl.uniprot.org/uniprot/A0A2V2TAZ1
GCF-001547955-protein9878.fasta	GCF_001547955	NZ_AP014651.1	3894928	3896203	9878	FA_desaturase domain-containing protein	http://purl.uniprot.org/uniprot/A0A444LUD1
GCF-002968695-protein11729.fasta	GCF_002968695	NZ_CP027174.1	5572220	5573525	11729	16S rRNA (cytosine(967)-C(5))-methyltransferase RsmB	http://purl.uniprot.org/uniparc/UPI0000DAEFB9
GCF-001516365-protein4049.fasta	GCF_001516365	NZ_CP008862.2	4471905	4472964	4049	Extracellular solute-binding protein	http://purl.uniprot.org/uniprot/A0A157WSB5
GCF-003052005-protein11306.fasta	GCF_003052005	NZ_CP028584.2	5322769	5323621	11306	Formyltetrahydrofolate deformylase	http://purl.uniprot.org/uniprot/A0A157WP69
GCF-003028335-protein551.fasta	GCF_003028335	NZ_CP028162.1	610489	610933	551	Protein NirG	http://purl.uniprot.org/uniprot/P95414
GCF-000017205-protein9324.fasta	GCF_000017205	NC_009656.1	3755146	3756883	9324	SulP family inorganic anion transporter	http://purl.uniprot.org/uniprot/A0A3S0JIK9
GCF-001679685-protein613.fasta	GCF_001679685	NZ_CP016214.1	669265	670288	613	Glycerol-3-phosphate dehydrogenase [NAD(P)+]	http://purl.uniprot.org/uniprot/A0A2V2TF52
GCF-000508765-protein1823.fasta	GCF_000508765	NC_023066.1	1934098	1935460	1823	AB hydrolase-1 domain-containing protein	http://purl.uniprot.org/uniprot/Q9HZ02
GCF-002411865-protein4226.fasta	GCF_002411865	NZ_CP031449.1	4574217	4574808	4226	N-acetyltransferase domain-containing protein	http://purl.uniprot.org/uniprot/Q9HX71
GCF-003028335-protein479.fasta	GCF_003028335	NZ_CP028162.1	530633	531884	479	Cytosine permease	http://purl.uniprot.org/uniprot/A0A2V2U325
GCF-003060845-protein5668.fasta	GCF_003060845	NZ_CP028917.1	6158577	6159468	5668	ABC transporter permease	http://purl.uniprot.org/uniprot/A0A2V2TGU7
GCF-002968695-protein13034.fasta	GCF_002968695	NZ_CP027174.1	7000140	7000965	13034	isocitrate lyase/phosphoenolpyruvate mutase family protein	http://purl.uniprot.org/uniparc/UPI0002B56EC6
GCF-003028335-protein5905.fasta	GCF_003028335	NZ_CP028162.1	6414029	6415463	5905	Glutamate synthase subunit beta	http://purl.uniprot.org/uniprot/A0A157WJ61
GCF-002968755-protein4312.fasta	GCF_002968755	NZ_CP027169.1	4756728	4757199	4312	NlpC/P60 family protein	http://purl.uniprot.org/uniparc/UPI00035114F5
GCF-000473745-protein11806.fasta	GCF_000473745	NZ_CP008739.1	6685849	6687253	11806	glycosyltransferase family 4 protein	http://purl.uniprot.org/uniparc/UPI0004ED82FD
GCF-000473745-protein11353.fasta	GCF_000473745	NZ_CP008739.1	6190470	6191865	11353	ATP-dependent RNA helicase DbpA	http://purl.uniprot.org/uniparc/UPI0004A86D41
GCF-001447845-protein92.fasta	GCF_001447845	NZ_CP013245.1	92781	93009	92	(Na+)-NQR maturation NqrM	http://purl.uniprot.org/uniprot/A0A2V2TT47
GCF-000829885-protein8782.fasta	GCF_000829885	NZ_CP010555.1	2745496	2745967	8782	Cd(II)/Pb(II)-responsive transcriptional regulator	http://purl.uniprot.org/uniprot/A0A2V2TF15
GCF-003073615-protein9530.fasta	GCF_003073615	NZ_CP029089.1	3541889	3542882	9530	ADP-L-glycero-D-manno-heptose-6-epimerase	http://purl.uniprot.org/uniprot/Q02QH1
GCF-001547955-protein8476.fasta	GCF_001547955	NZ_AP014651.1	2374649	2376260	8476	Aminopeptidase	http://purl.uniprot.org/uniprot/Q02PA2
GCF-000496455-protein6012.fasta	GCF_000496455	NZ_CP013993.1	6450514	6450850	6012	Phosphoribosyl-ATP pyrophosphatase	http://purl.uniprot.org/uniprot/B7V3G0
GCF-002812865-protein8654.fasta	GCF_002812865	NZ_CP025051.1	2736132	2736558	8654	Ring-cleaving dioxygenase	http://purl.uniprot.org/uniprot/A0A3S4RF31
GCF-002968695-protein9136.fasta	GCF_002968695	NZ_CP027174.1	2734093	2735368	9136	Cyanate MFS transporter	http://purl.uniprot.org/uniprot/A0A1Y0GEF2
GCF-000414035-protein736.fasta	GCF_000414035	NC_021577.1	798050	799001	736	Sigma factor AlgU regulatory protein MucB	http://purl.uniprot.org/uniprot/P38108
GCF-003028335-protein188.fasta	GCF_003028335	NZ_CP028162.1	211366	211732	188	Chemotaxis protein CheY	http://purl.uniprot.org/uniprot/A0A157VRY8
GCF-002075065-protein2028.fasta	GCF_002075065	NZ_CP014866.1	2213984	2214560	2028	Proteophosphoglycan	http://purl.uniprot.org/uniprot/A0A1F0J7N6
GCF-002968695-protein6788.fasta	GCF_002968695	NZ_CP027174.1	140617	142042	6788	Alginate O-acetyltransferase	http://purl.uniprot.org/uniprot/A0A4V8DUH9
GCF-003028335-protein5433.fasta	GCF_003028335	NZ_CP028162.1	5867889	5868231	5433	hypothetical protein	http://purl.uniprot.org/uniparc/UPI000936536F
GCF-003028335-protein6185.fasta	GCF_003028335	NZ_CP028162.1	6718951	6720280	6185	Ammonium transporter	http://purl.uniprot.org/uniprot/A0A0H2ZKS0
GCF-000026645-protein2801.fasta	GCF_000026645	NC_011770.1	2933886	2934174	2801	hypothetical protein	http://purl.uniprot.org/uniparc/UPI000940E68D
GCF-002968695-protein6900.fasta	GCF_002968695	NZ_CP027174.1	263804	264491	6900	LrgB-like protein	http://purl.uniprot.org/uniprot/A0A335P985
GCF-000026645-protein3925.fasta	GCF_000026645	NC_011770.1	4246064	4246523	3925	sn-glycerol-3-phosphate transporter	http://purl.uniprot.org/uniprot/A0A2V2T9N4
GCF-003028335-protein1012.fasta	GCF_003028335	NZ_CP028162.1	1079492	1079948	1012	MaoC-like domain-containing protein	http://purl.uniprot.org/uniprot/A0A0H2ZFW1
GCF-003028335-protein4204.fasta	GCF_003028335	NZ_CP028162.1	4575573	4576170	4204	Cytochrome c-type protein	http://purl.uniprot.org/uniprot/A0A157WL11
GCF-002205375-protein12203.fasta	GCF_002205375	NZ_CP022002.1	6079635	6080628	12203	LysR family transcriptional regulator	http://purl.uniprot.org/uniprot/A0A157TAL8
GCF-001293085-protein11198.fasta	GCF_001293085	NZ_CP012679.1	5937888	5938350	11198	UPF0158 protein PA5073	http://purl.uniprot.org/uniprot/Q9HUB0
GCF-003028335-protein5975.fasta	GCF_003028335	NZ_CP028162.1	6496359	6497112	5975	Histidine utilization repressor	http://purl.uniprot.org/uniprot/Q9HU78
GCF-000829885-protein11475.fasta	GCF_000829885	NZ_CP010555.1	5678382	5679438	11475	Histidinol-phosphate aminotransferase 1	http://purl.uniprot.org/uniprot/Q9HVX0
GCF-002968695-protein11962.fasta	GCF_002968695	NZ_CP027174.1	5826477	5828382	11962	TIM barrel protein	http://purl.uniprot.org/uniparc/UPI00053DC616
GCF-001045685-protein12396.fasta	GCF_001045685	NZ_CP012001.1	5972789	5973731	12396	Porphobilinogen deaminase	http://purl.uniprot.org/uniprot/B7V5F0
GCF-003073735-protein12533.fasta	GCF_003073735	NZ_CP029088.1	7055163	7056171	12533	Methionine import ATP-binding protein MetN 2	http://purl.uniprot.org/uniprot/Q02DK6
GCF-000510305-protein6118.fasta	GCF_000510305	NC_023149.1	139030	140365	6118	C4-dicarboxylate transport protein	http://purl.uniprot.org/uniprot/A0A1F0J4Z6
GCF-002968695-protein9014.fasta	GCF_002968695	NZ_CP027174.1	2616065	2616554	9014	Lipoprotein, putative	http://purl.uniprot.org/uniprot/A6V782
GCF-003028335-protein351.fasta	GCF_003028335	NZ_CP028162.1	393361	393799	351	DUF4399 domain-containing protein	http://purl.uniprot.org/uniprot/A0A157W244
GCF-003028335-protein5178.fasta	GCF_003028335	NZ_CP028162.1	5612540	5614004	5178	UDP-N-acetylmuramoyl-L-alanyl-D-glutamate--2,6-diaminopimelate ligase	http://purl.uniprot.org/uniprot/A0A2V2TJE9
GCF-002812865-protein8677.fasta	GCF_002812865	NZ_CP025051.1	2768127	2769546	8677	Sensor protein	http://purl.uniprot.org/uniprot/A0A0N9ZXD2
GCF-001750705-protein896.fasta	GCF_001750705	NZ_CP017353.1	923090	924515	896	Periplasmic serine endoprotease DegP-like	http://purl.uniprot.org/uniprot/A0A1F0INM0
GCF-000508765-protein314.fasta	GCF_000508765	NC_023066.1	345395	345890	314	DUF523 domain-containing protein	http://purl.uniprot.org/uniparc/UPI000DA02AD0
GCF-003028335-protein1848.fasta	GCF_003028335	NZ_CP028162.1	1981189	1981456	1848	Topoisomerase II	http://purl.uniprot.org/uniprot/A0A485FJL7
GCF-000524595-protein1193.fasta	GCF_000524595	NZ_CP007147.1	1297321	1297792	1193	Transcriptional regulator	http://purl.uniprot.org/uniprot/A0A2V2TMX0
GCF-002812865-protein7743.fasta	GCF_002812865	NZ_CP025051.1	1757083	1757911	7743	Probable ABC transporter permease protein NosY	http://purl.uniprot.org/uniprot/Q9HYK9
GCF-002997005-protein1488.fasta	GCF_002997005	NZ_CP027538.1	1581791	1582580	1488	OmpA family protein	http://purl.uniprot.org/uniparc/UPI00053DB8FB
GCF-003028335-protein6283.fasta	GCF_003028335	NZ_CP028162.1	6831427	6832393	6283	L-carnitine dehydrogenase	http://purl.uniprot.org/uniprot/Q9HTH8
GCF-002968695-protein11115.fasta	GCF_002968695	NZ_CP027174.1	4883688	4885452	11115	Arginine--tRNA ligase	http://purl.uniprot.org/uniprot/A0A4Y7V473
GCF-002968695-protein11084.fasta	GCF_002968695	NZ_CP027174.1	4839316	4841119	11084	Acyl-CoA dehydrogenase	http://purl.uniprot.org/uniprot/A0A1G5JU70
GCF-002968695-protein9905.fasta	GCF_002968695	NZ_CP027174.1	3540523	3541759	9905	UPF0761 membrane protein PLES_43641	http://purl.uniprot.org/uniprot/B7UXY2
GCF-002968755-protein1836.fasta	GCF_002968755	NZ_CP027169.1	2025313	2025748	1836	50S ribosomal protein L15	http://purl.uniprot.org/uniprot/A6UZK7
GCF-001293085-protein6977.fasta	GCF_001293085	NZ_CP012679.1	1299627	1300257	6977	Isochorismatase domain-containing protein	http://purl.uniprot.org/uniprot/A0A1C7BJ06
GCF-000568855-protein7892.fasta	GCF_000568855	NZ_CP020659.1	2154472	2155516	7892	TerC family protein	http://purl.uniprot.org/uniprot/A0A2V2TNN0
GCF-002968695-protein7016.fasta	GCF_002968695	NZ_CP027174.1	385454	386183	7016	Putative outer membrane lipoprotein	http://purl.uniprot.org/uniprot/A0A0H2ZE45
GCF-002997005-protein3913.fasta	GCF_002997005	NZ_CP027538.1	4240009	4240315	3913	Cation transporter	http://purl.uniprot.org/uniprot/A0A448BSE3
GCF-002968695-protein10099.fasta	GCF_002968695	NZ_CP027174.1	3751909	3752164	10099	Succinate dehydrogenase assembly factor 2	http://purl.uniprot.org/uniprot/A0A4U6WU72
GCF-003028335-protein5628.fasta	GCF_003028335	NZ_CP028162.1	6098400	6098805	5628	Ferric uptake regulation protein	http://purl.uniprot.org/uniprot/Q03456
GCF-001729505-protein10903.fasta	GCF_001729505	NZ_CP017149.1	5366954	5368643	10903	L-lactate permease	http://purl.uniprot.org/uniprot/Q9HV38
GCF-002968655-protein2005.fasta	GCF_002968655	NZ_CP027172.1	2207646	2208009	2005	DUF5064 family protein	http://purl.uniprot.org/uniparc/UPI00066EBBE2
GCF-003028335-protein2222.fasta	GCF_003028335	NZ_CP028162.1	2386722	2387694	2222	YkuD domain-containing protein	http://purl.uniprot.org/uniprot/A0A2V2TYS1
GCF-002968515-protein458.fasta	GCF_002968515	NZ_CP027165.1	499420	500050	458	Phosphonate C-P lyase system protein PhnH	http://purl.uniprot.org/uniprot/A0A1C7BRE2
GCF-000271985-protein6208.fasta	GCF_000271985	NZ_CP015877.1	369723	372534	6208	LPS-assembly protein LptD	http://purl.uniprot.org/uniparc/UPI000452A8C9
GCF-001729505-protein11477.fasta	GCF_001729505	NZ_CP017149.1	6011865	6012330	11477	4HBT domain-containing protein	http://purl.uniprot.org/uniprot/Q9HTM6
GCF-003028335-protein1672.fasta	GCF_003028335	NZ_CP028162.1	1786293	1787070	1672	Oxidoreductase FAD/NAD(P)-binding domain-containing protein	http://purl.uniprot.org/uniprot/A0A157WIJ7
GCF-002968695-protein6937.fasta	GCF_002968695	NZ_CP027174.1	301692	302229	6937	NosL protein	http://purl.uniprot.org/uniprot/A0A4U9QFJ3
GCF-003052005-protein8320.fasta	GCF_003052005	NZ_CP028584.2	2030271	2031393	8320	3-oxoacyl-ACP synthase	http://purl.uniprot.org/uniprot/A0A1C7CA19
GCF-002968755-protein21.fasta	GCF_002968755	NZ_CP027169.1	20845	22384	21	Probable lipid II flippase MurJ	http://purl.uniprot.org/uniprot/A0A086BX42
GCF-003060845-protein1992.fasta	GCF_003060845	NZ_CP028917.1	2185774	2186446	1992	Two-component system, OmpR family, response regulator TctD	http://purl.uniprot.org/uniprot/A0A157V914
GCF-000271985-protein8627.fasta	GCF_000271985	NZ_CP015877.1	3041145	3042762	8627	Two-component sensor	http://purl.uniprot.org/uniprot/A0A4U9PC17
GCF-001516345-protein9304.fasta	GCF_001516345	NZ_CP008861.1	3661593	3662004	9304	Aegerolysin	http://purl.uniprot.org/uniprot/A0A157WFK8
GCF-000508765-protein5786.fasta	GCF_000508765	NC_023066.1	6316646	6317375	5786	Phosphate-specific transport system accessory protein PhoU homolog	http://purl.uniprot.org/uniprot/Q51547
GCF-001879525-protein928.fasta	GCF_001879525	NZ_CP013113.1	1006221	1007229	928	DUF4340 domain-containing protein	http://purl.uniprot.org/uniparc/UPI000940858F
GCF-003028335-protein576.fasta	GCF_003028335	NZ_CP028162.1	631680	632289	576	LemA family	http://purl.uniprot.org/uniprot/A0A157WHX7
GCF-002968755-protein2328.fasta	GCF_002968755	NZ_CP027169.1	2575046	2575397	2328	50S ribosomal protein L19	http://purl.uniprot.org/uniprot/A6V126
GCF-000026645-protein526.fasta	GCF_000026645	NC_011770.1	573952	574210	526	Prokaryotic Cytochrome C oxidase subunit IV family protein	http://purl.uniprot.org/uniprot/A0A080VSC5
GCF-002968695-protein6768.fasta	GCF_002968695	NZ_CP027174.1	115976	116897	6768	LysR family transcriptional regulator	http://purl.uniprot.org/uniparc/UPI0002B5C01D
GCF-003060845-protein1045.fasta	GCF_003060845	NZ_CP028917.1	1146008	1146815	1045	Lipopolysaccharide core heptose(I) kinase	http://purl.uniprot.org/uniprot/A0A157VD26
GCF-003028335-protein6285.fasta	GCF_003028335	NZ_CP028162.1	6833400	6834339	6285	OpuAC domain-containing protein	http://purl.uniprot.org/uniprot/A0A1C7BEI2
GCF-003060845-protein2469.fasta	GCF_003060845	NZ_CP028917.1	2702034	2702418	2469	Uncharacterized protein	http://purl.uniprot.org/uniprot/A0A1F0IYH6
GCF-000414035-protein5643.fasta	GCF_000414035	NC_021577.1	6173132	6173453	5643	Sarcosine oxidase subunit D	http://purl.uniprot.org/uniprot/A0A335P942
GCF-003052005-protein11889.fasta	GCF_003052005	NZ_CP028584.2	5963420	5963939	11889	SsrA-binding protein	http://purl.uniprot.org/uniprot/A6VCM5
GCF-003028335-protein1113.fasta	GCF_003028335	NZ_CP028162.1	1188468	1188921	1113	Molybdopterin synthase catalytic subunit	http://purl.uniprot.org/uniprot/Q9HX97
GCF-002205375-protein7641.fasta	GCF_002205375	NZ_CP022002.1	1191267	1193274	7641	2,4-dienoyl-CoA reductase	http://purl.uniprot.org/uniprot/A0A157VEC3
GCF-003028335-protein2947.fasta	GCF_003028335	NZ_CP028162.1	3225232	3225490	2947	Psl and pyoverdine operon regulator PpyR	http://purl.uniprot.org/uniprot/A0A2V2TWM0
GCF-002968695-protein10800.fasta	GCF_002968695	NZ_CP027174.1	4516480	4518586	10800	polyribonucleotide nucleotidyltransferase	http://purl.uniprot.org/uniparc/UPI00053DD50D
GCF-001516345-protein8329.fasta	GCF_001516345	NZ_CP008861.1	2607203	2608553	8329	ATP-dependent helicase	http://purl.uniprot.org/uniprot/A0A3E1NAU3
GCF-000414035-protein1401.fasta	GCF_000414035	NC_021577.1	1491733	1492258	1401	DUF2937 domain-containing protein	http://purl.uniprot.org/uniprot/A0A2V2TA35
GCF-000508765-protein1257.fasta	GCF_000508765	NC_023066.1	1357418	1358165	1257	TIGR00266 family protein	http://purl.uniprot.org/uniprot/A0A1F0IDT7
GCF-003193645-protein5699.fasta	GCF_003193645	NZ_CP029660.1	6187796	6188612	5699	Phos_pyr_kin domain-containing protein	http://purl.uniprot.org/uniprot/V6A9Q0
GCF-001518975-protein1207.fasta	GCF_001518975	NZ_CP013989.1	1305305	1306778	1207	Membrane-bound lytic murein transglycosylase F	http://purl.uniprot.org/uniprot/Q9HXN1
GCF-002812865-protein9633.fasta	GCF_002812865	NZ_CP025051.1	3835941	3836448	9633	Type VI secretion system contractile sheath small subunit	http://purl.uniprot.org/uniprot/A0A2V2TGL9
GCF-003028335-protein1258.fasta	GCF_003028335	NZ_CP028162.1	1327598	1328726	1258	Queuine tRNA-ribosyltransferase	http://purl.uniprot.org/uniprot/A0A1C7BIW0
GCF-002968755-protein4681.fasta	GCF_002968755	NZ_CP027169.1	5129269	5129596	4681	Nucleoid-associated protein SAMEA2273162_08583	http://purl.uniprot.org/uniprot/A0A157WPE4
GCF-001077475-protein3631.fasta	GCF_001077475	NZ_CP012066.1	4036160	4037123	3631	NAD(P)H-quinone oxidoreductase	http://purl.uniprot.org/uniprot/A0A1F0J0M5
GCF-001516345-protein10266.fasta	GCF_001516345	NZ_CP008861.1	4740547	4740757	10266	Putative secreted protein	http://purl.uniprot.org/uniprot/V6AMM5
GCF-001447845-protein5793.fasta	GCF_001447845	NZ_CP013245.1	6389174	6389999	5793	3-oxoacyl-[acyl-carrier protein] reductase	http://purl.uniprot.org/uniprot/A0A157WPT9
GCF-003028335-protein5490.fasta	GCF_003028335	NZ_CP028162.1	5943963	5944542	5490	GDT1 family protein	http://purl.uniprot.org/uniprot/A0A157W5N5
GCF-002968655-protein88.fasta	GCF_002968655	NZ_CP027172.1	107134	107671	88	D,D-heptose 1,7-bisphosphate phosphatase	http://purl.uniprot.org/uniprot/A0A3E1N892
GCF-001750705-protein884.fasta	GCF_001750705	NZ_CP017353.1	912779	913256	884	Peptidase inhibitor I42	http://purl.uniprot.org/uniprot/A0A1F0INT2
GCF-001870265-protein5423.fasta	GCF_001870265	NZ_CP014999.1	5820402	5820924	5423	DUF3015 domain-containing protein	http://purl.uniprot.org/uniparc/UPI00093A8256
GCF-003060845-protein2509.fasta	GCF_003060845	NZ_CP028917.1	2744757	2745420	2509	O-methyltransferase	http://purl.uniprot.org/uniprot/A0A157WLV9
GCF-003028335-protein484.fasta	GCF_003028335	NZ_CP028162.1	538404	539688	484	Zn-dependent hydrolase	http://purl.uniprot.org/uniprot/A0A2V2TWE8
GCF-003028335-protein6220.fasta	GCF_003028335	NZ_CP028162.1	6761337	6762243	6220	Acetylglutamate kinase	http://purl.uniprot.org/uniprot/B7V5L4
GCF-002812865-protein7559.fasta	GCF_002812865	NZ_CP025051.1	1550559	1551882	7559	APC family permease	http://purl.uniprot.org/uniprot/A0A2V2TEU0
GCF-002968695-protein7039.fasta	GCF_002968695	NZ_CP027174.1	410507	414488	7039	ATP-dependent RNA helicase HrpA	http://purl.uniprot.org/uniparc/UPI0003B0DAAA
GCF-003028335-protein2887.fasta	GCF_003028335	NZ_CP028162.1	3160761	3161430	2887	Putative TEGT family carrier/transport protein	http://purl.uniprot.org/uniprot/A0A157WK22
GCF-002968695-protein6782.fasta	GCF_002968695	NZ_CP027174.1	132615	133764	6782	UDP-4-amino-4-deoxy-L-arabinose aminotransferase	http://purl.uniprot.org/uniparc/UPI0002B51C9D
GCF-002968695-protein12640.fasta	GCF_002968695	NZ_CP027174.1	6571036	6571393	12640	Uncharacterized protein	http://purl.uniprot.org/uniprot/A0A425A0B6
GCF-003028335-protein1384.fasta	GCF_003028335	NZ_CP028162.1	1467411	1468125	1384	DeoR family transcriptional regulator	http://purl.uniprot.org/uniprot/A0A157TDQ1
GCF-001792835-protein6645.fasta	GCF_001792835	NZ_CP015001.1	235559	237224	6645	Malonate decarboxylase subunit alpha	http://purl.uniprot.org/uniprot/A0A1F0J4Y0
GCF-001293085-protein6676.fasta	GCF_001293085	NZ_CP012679.1	982245	982665	6676	MFS transporter	http://purl.uniprot.org/uniprot/A0A4Z0G104
GCF-002968755-protein5877.fasta	GCF_002968755	NZ_CP027169.1	6444552	6444798	5877	Putative endonuclease distantly related to archaeal Holliday junction resolvase	http://purl.uniprot.org/uniprot/A0A448BRU2
GCF-002192475-protein10174.fasta	GCF_002192475	NZ_CP021774.1	4263899	4264547	10174	DNA-binding transcriptional repressor LldR	http://purl.uniprot.org/uniprot/A0A157W337
GCF-000026645-protein1519.fasta	GCF_000026645	NC_011770.1	1599924	1600944	1519	Undecaprenyl-phosphate 4-deoxy-4-formamido-L-arabinose transferase	http://purl.uniprot.org/uniprot/B7VBN3
GCF-002968695-protein6931.fasta	GCF_002968695	NZ_CP027174.1	295958	296930	6931	biotin/lipoyl-binding protein	http://purl.uniprot.org/uniparc/UPI0002B53418
GCF-001482325-protein5001.fasta	GCF_001482325	NZ_CP013696.1	5520090	5521473	5001	Oxygen-independent coproporphyrinogen III oxidase	http://purl.uniprot.org/uniprot/P77915
GCF-003073615-protein8416.fasta	GCF_003073615	NZ_CP029089.1	2337145	2338894	8416	amidohydrolase	http://purl.uniprot.org/uniparc/UPI00053F0318
GCF-001516105-protein1650.fasta	GCF_001516105	NZ_CP008868.1	1838573	1840262	1650	Gamma-glutamyltransferase family protein	http://purl.uniprot.org/uniprot/A0A509J7J5
GCF-002812865-protein9807.fasta	GCF_002812865	NZ_CP025051.1	4028575	4029676	9807	Aminopeptidase	http://purl.uniprot.org/uniprot/A0A1F0I200
GCF-000508765-protein4130.fasta	GCF_000508765	NC_023066.1	4480228	4481176	4130	Pirin family protein	http://purl.uniprot.org/uniprot/A0A2V2TTV3
GCF-002442855-protein11702.fasta	GCF_002442855	NZ_CP017306.1	5856129	5857197	11702	Adenine DNA glycosylase	http://purl.uniprot.org/uniprot/A0A2V2TMW3
GCF-001293085-protein6099.fasta	GCF_001293085	NZ_CP012679.1	365161	367138	6099	Putative integral membrane protein	http://purl.uniprot.org/uniprot/A0A4U9MK94
GCF-002968695-protein6701.fasta	GCF_002968695	NZ_CP027174.1	45976	46885	6701	glutathione-dependent formaldehyde neutralization regulator	http://purl.uniprot.org/uniparc/UPI0002B57F85
GCF-002968755-protein2821.fasta	GCF_002968755	NZ_CP027169.1	3120254	3121067	2821	ABC transporter	http://purl.uniprot.org/uniprot/A0A086BZI0
GCF-000508765-protein4744.fasta	GCF_000508765	NC_023066.1	5155601	5156192	4744	YceI domain-containing protein	http://purl.uniprot.org/uniprot/A0A1F0INV8
GCF-000829885-protein9273.fasta	GCF_000829885	NZ_CP010555.1	3274339	3274984	9273	DNA-binding response regulator	http://purl.uniprot.org/uniprot/A0A2V2U3I3
GCF-001447845-protein1095.fasta	GCF_001447845	NZ_CP013245.1	1199512	1199794	1095	UPF0250 protein SAMEA2273162_00660	http://purl.uniprot.org/uniprot/A0A157TV57
GCF-002968755-protein5874.fasta	GCF_002968755	NZ_CP027169.1	6440474	6440879	5874	Transcriptional regulator MraZ	http://purl.uniprot.org/uniprot/A0A157V382
GCF-001632245-protein8814.fasta	GCF_001632245	NZ_CP015377.1	2743987	2744761	8814	J domain-containing protein	http://purl.uniprot.org/uniprot/G3XCX9
GCF-002968755-protein1196.fasta	GCF_002968755	NZ_CP027169.1	1338945	1339932	1196	Putative membrane protein	http://purl.uniprot.org/uniprot/A0A2R3IUY8
GCF-003028335-protein5204.fasta	GCF_003028335	NZ_CP028162.1	5638005	5638923	5204	Sulfate adenylyltransferase subunit 2	http://purl.uniprot.org/uniprot/A6VBB6
GCF-001447845-protein2047.fasta	GCF_001447845	NZ_CP013245.1	2224193	2224730	2047	ATP synthase subunit delta	http://purl.uniprot.org/uniprot/A6VF35
GCF-001729505-protein9306.fasta	GCF_001729505	NZ_CP017149.1	3641337	3642750	9306	circularly permuted type 2 ATP-grasp protein	http://purl.uniprot.org/uniparc/UPI000281BDA2
GCF-003052005-protein10615.fasta	GCF_003052005	NZ_CP028584.2	4582835	4583663	10615	Phosphonoacetaldehyde hydrolase	http://purl.uniprot.org/uniprot/Q02JF2
GCF-002968695-protein12958.fasta	GCF_002968695	NZ_CP027174.1	6915680	6916772	12958	N-acetylglucosamine-6-phosphate deacetylase	http://purl.uniprot.org/uniparc/UPI0002B53095
GCF-001516345-protein11305.fasta	GCF_001516345	NZ_CP008861.1	5887838	5888486	11305	Pyridoxine/pyridoxamine 5'-phosphate oxidase	http://purl.uniprot.org/uniprot/A0A157WE45
GCF-002968695-protein13023.fasta	GCF_002968695	NZ_CP027174.1	6988946	6989468	13023	O-acetyl-ADP-ribose deacetylase	http://purl.uniprot.org/uniprot/A0A2X2CEV2
GCF-002946935-protein10583.fasta	GCF_002946935	NZ_CP026680.1	4776804	4777917	10583	12-oxophytodienoate reductase	http://purl.uniprot.org/uniprot/A0A1F0IP42
GCF-003028335-protein2106.fasta	GCF_003028335	NZ_CP028162.1	2268838	2269582	2106	3-oxoacyl-[acyl-carrier-protein] reductase FabG	http://purl.uniprot.org/uniprot/O54438
GCF-000829885-protein10996.fasta	GCF_000829885	NZ_CP010555.1	5169443	5170493	10996	formate dehydrogenase accessory protein FdhE	http://purl.uniprot.org/uniparc/UPI0009A406D5
GCF-000026645-protein1182.fasta	GCF_000026645	NC_011770.1	1254710	1255259	1182	Rick_17kDa_Anti domain-containing protein	http://purl.uniprot.org/uniprot/A0A1C7BWI8
GCF-001077475-protein5742.fasta	GCF_001077475	NZ_CP012066.1	6338547	6339912	5742	Adenylate cyclase	http://purl.uniprot.org/uniprot/A0A4U9PDN5
GCF-000026645-protein706.fasta	GCF_000026645	NC_011770.1	747966	748272	706	Isochorismate pyruvate lyase	http://purl.uniprot.org/uniprot/Q51507
GCF-003028335-protein3555.fasta	GCF_003028335	NZ_CP028162.1	3879899	3880661	3555	Methyltransf_11 domain-containing protein	http://purl.uniprot.org/uniprot/A0A0H2Z9I8
GCF-002968695-protein10722.fasta	GCF_002968695	NZ_CP027174.1	4418982	4419567	10722	aminoacyl-tRNA hydrolase	http://purl.uniprot.org/uniparc/UPI00053D3E29
GCF-002968755-protein3489.fasta	GCF_002968755	NZ_CP027169.1	3781130	3781487	3489	HTH merR-type domain-containing protein	http://purl.uniprot.org/uniprot/V6ADZ2
GCF-003060845-protein5578.fasta	GCF_003060845	NZ_CP028917.1	6061134	6061452	5578	NGG1p interacting factor NIF3	http://purl.uniprot.org/uniprot/A0A2V2TGM5
GCF-002968695-protein7326.fasta	GCF_002968695	NZ_CP027174.1	731328	734781	7326	Transcription-repair-coupling factor	http://purl.uniprot.org/uniprot/A0A1C7BLI9
GCF-002968755-protein4623.fasta	GCF_002968755	NZ_CP027169.1	5071813	5073250	4623	Dihydrolipoyl dehydrogenase	http://purl.uniprot.org/uniprot/Q9I3D1
GCF-001750705-protein1520.fasta	GCF_001750705	NZ_CP017353.1	1598418	1599402	1520	Renalase	http://purl.uniprot.org/uniprot/A0A1F0IER5
GCF-003073735-protein10844.fasta	GCF_003073735	NZ_CP029088.1	5183245	5184367	10844	DegV domain-containing protein SAV0749	http://purl.uniprot.org/uniprot/A0A157WTF1
GCF-002968755-protein2815.fasta	GCF_002968755	NZ_CP027169.1	3114833	3115088	2815	Cell division topological specificity factor	http://purl.uniprot.org/uniprot/A0A157WXJ1
GCF-000473745-protein8598.fasta	GCF_000473745	NZ_CP008739.1	3083391	3085338	8598	Peptidylprolyl isomerase	http://purl.uniprot.org/uniprot/A0A0H2ZA00
GCF-002946935-protein6156.fasta	GCF_002946935	NZ_CP026680.1	3168	4278	6156	DNA replication and repair protein RecF	http://purl.uniprot.org/uniprot/B7V0N8
GCF-002968695-protein10327.fasta	GCF_002968695	NZ_CP027174.1	4000327	4001608	10327	HAMP domain-containing histidine kinase	http://purl.uniprot.org/uniparc/UPI00053D6181
GCF-003073695-protein5682.fasta	GCF_003073695	NZ_CP029093.1	6179996	6181625	5682	Binding-protein-dependent transport system inner membrane component family protein	http://purl.uniprot.org/uniprot/A0A2R3ISR4
GCF-000284555-protein5416.fasta	GCF_000284555	NC_017549.1	5925312	5926032	5416	hypothetical protein	http://purl.uniprot.org/uniparc/UPI000D97D841
GCF-002205375-protein7809.fasta	GCF_002205375	NZ_CP022002.1	1381684	1382095	7809	Transporter	http://purl.uniprot.org/uniprot/A0A3S0L408
GCF-003028335-protein6072.fasta	GCF_003028335	NZ_CP028162.1	6597540	6598461	6072	Putative transcriptional regulator, LysR family	http://purl.uniprot.org/uniprot/A0A0H2ZIZ3
GCF-000026645-protein5816.fasta	GCF_000026645	NC_011770.1	6344779	6345511	5816	Lipoprotein	http://purl.uniprot.org/uniprot/A0A448BUU9
GCF-000473745-protein9283.fasta	GCF_000473745	NZ_CP008739.1	3953842	3957202	9283	Glycine dehydrogenase (decarboxylating)	http://purl.uniprot.org/uniprot/A0A157WSJ3
GCF-002812845-protein998.fasta	GCF_002812845	NZ_CP025050.1	1062479	1063196	998	LrgB family protein	http://purl.uniprot.org/uniparc/UPI000C2B7B68
GCF-003028335-protein3917.fasta	GCF_003028335	NZ_CP028162.1	4266389	4266869	3917	Purine-binding chemotaxis protein CheW	http://purl.uniprot.org/uniprot/A0A157WH90
GCF-000473745-protein10260.fasta	GCF_000473745	NZ_CP008739.1	5018262	5018733	10260	Holin-like protein CidA	http://purl.uniprot.org/uniprot/A0A157W0W9
GCF-001632245-protein9117.fasta	GCF_001632245	NZ_CP015377.1	3065638	3067525	9117	1-deoxy-D-xylulose-5-phosphate synthase	http://purl.uniprot.org/uniparc/UPI0003B960A1
GCF-003028335-protein2760.fasta	GCF_003028335	NZ_CP028162.1	3012770	3013772	2760	Bac_luciferase domain-containing protein	http://purl.uniprot.org/uniprot/A0A1F0J4C5
GCF-001482325-protein3036.fasta	GCF_001482325	NZ_CP013696.1	3305917	3308056	3036	DNA helicase RecQ	http://purl.uniprot.org/uniprot/A0A2V2TZN2
GCF-001045685-protein10649.fasta	GCF_001045685	NZ_CP012001.1	4064085	4065411	10649	Fis family transcriptional regulator	http://purl.uniprot.org/uniprot/A0A1F0I2D7
GCF-001729505-protein11165.fasta	GCF_001729505	NZ_CP017149.1	5661067	5664424	11165	Potassium transporter KefA	http://purl.uniprot.org/uniprot/A0A1F0I803
GCF-002968695-protein11633.fasta	GCF_002968695	NZ_CP027174.1	5468091	5468880	11633	Zinc ABC transporter permease	http://purl.uniprot.org/uniprot/A0A231JT13
GCF-001729505-protein11537.fasta	GCF_001729505	NZ_CP017149.1	6078553	6079564	11537	HTH-type transcriptional regulator CdhR	http://purl.uniprot.org/uniprot/Q9HTH5
GCF-003060845-protein3154.fasta	GCF_003060845	NZ_CP028917.1	3401358	3403029	3154	Glutamine--tRNA ligase	http://purl.uniprot.org/uniprot/B7VB85
GCF-002192475-protein9065.fasta	GCF_002192475	NZ_CP021774.1	3033253	3034171	9065	Uncharacterized protein	http://purl.uniprot.org/uniprot/A0A0C6EYL1
GCF-000524595-protein2308.fasta	GCF_000524595	NZ_CP007147.1	2566455	2567238	2308	TenA family transcriptional regulator	http://purl.uniprot.org/uniprot/A0A1F0IP62
GCF-003028335-protein5426.fasta	GCF_003028335	NZ_CP028162.1	5861641	5861953	5426	50S ribosomal protein L21	http://purl.uniprot.org/uniprot/Q02GA9
GCF-900149285-protein4273.fasta	GCF_900149285	NZ_LT673656.1	4692326	4693022	4273	Uracil-DNA glycosylase	http://purl.uniprot.org/uniprot/A6VAM7
GCF-002968695-protein11100.fasta	GCF_002968695	NZ_CP027174.1	4861419	4865865	11100	Glutamate synthase large subunit	http://purl.uniprot.org/uniprot/A0A2X2BUL9
GCF-003052005-protein11430.fasta	GCF_003052005	NZ_CP028584.2	5448798	5449797	11430	AraC family transcriptional regulator	http://purl.uniprot.org/uniprot/A0A157V2L3
GCF-002968695-protein7832.fasta	GCF_002968695	NZ_CP027174.1	1250426	1251248	7832	type II and III secretion system family protein	http://purl.uniprot.org/uniparc/UPI0002B5BAC8
GCF-003028335-protein1918.fasta	GCF_003028335	NZ_CP028162.1	2048082	2049180	1918	Bifunctional chorismate mutase/prephenate dehydratase	http://purl.uniprot.org/uniprot/Q9HZ67
GCF-002968695-protein11230.fasta	GCF_002968695	NZ_CP027174.1	5009063	5009324	11230	Uncharacterized conserved protein	http://purl.uniprot.org/uniprot/A0A157V576
GCF-002968695-protein10227.fasta	GCF_002968695	NZ_CP027174.1	3884818	3888454	10227	nuclease SbcCD subunit C	http://purl.uniprot.org/uniparc/UPI00053E4ECA
GCF-000524595-protein3363.fasta	GCF_000524595	NZ_CP007147.1	3668295	3669171	3363	Alpha/beta hydrolase	http://purl.uniprot.org/uniprot/A0A2V2TYY0
GCF-003060845-protein1064.fasta	GCF_003060845	NZ_CP028917.1	1168243	1168576	1064	Multidrug transporter PA4990	http://purl.uniprot.org/uniprot/Q9HUH5
GCF-001900195-protein10956.fasta	GCF_001900195	NZ_CP013477.1	5571732	5573211	10956	Serine/threonine protein kinase	http://purl.uniprot.org/uniprot/A0A425AEP5
GCF-002968755-protein5162.fasta	GCF_002968755	NZ_CP027169.1	5643068	5643854	5162	Flagellar basal-body rod protein FlgG	http://purl.uniprot.org/uniprot/A0A157VY99
GCF-003052005-protein7729.fasta	GCF_003052005	NZ_CP028584.2	1372230	1373139	7729	Biotin_lipoyl_2 domain-containing protein	http://purl.uniprot.org/uniprot/Q9HXC1
GCF-001679685-protein3288.fasta	GCF_001679685	NZ_CP016214.1	3618494	3620315	3288	gamma-glutamyltransferase	http://purl.uniprot.org/uniparc/UPI0009442B0D
GCF-002192495-protein2137.fasta	GCF_002192495	NZ_CP021775.1	2321579	2321855	2137	Uncharacterized protein	http://purl.uniprot.org/uniprot/A0A2V2TT98
GCF-001077475-protein1191.fasta	GCF_001077475	NZ_CP012066.1	1339030	1339579	1191	Cytochrome b	http://purl.uniprot.org/uniprot/A0A2V2TGF1
GCF-001729505-protein10247.fasta	GCF_001729505	NZ_CP017149.1	4633428	4633869	10247	VOC domain-containing protein	http://purl.uniprot.org/uniprot/A0A1C7BRP4
GCF-001542835-protein3822.fasta	GCF_001542835	NZ_CP008873.1	4110902	4111529	3822	Adenine phosphoribosyltransferase	http://purl.uniprot.org/uniprot/B7UVH9
GCF-003193645-protein3087.fasta	GCF_003193645	NZ_CP029660.1	3337325	3338045	3087	helix-turn-helix transcriptional regulator	http://purl.uniprot.org/uniparc/UPI00053D3DE6
GCF-002968655-protein4161.fasta	GCF_002968655	NZ_CP027172.1	4579657	4580761	4161	Putative outer membrane lipoprotein	http://purl.uniprot.org/uniprot/A0A157WIX0
[truncated: 655 more rows]
